# Supplementary material for: Reprogramming of myeloid cells and their progenitors in patients with non-medullary thyroid carcinoma
Source: Nat Commun. 2022 Oct 18;13:6149. doi: 10.1038/s41467-022-33907-4 (PMC9579179; doi:10.1038/s41467-022-33907-4)
Supplement: Supplementary file 4 — Supplementary Data 1 [file 41467_2022_33907_MOESM4_ESM.xlsx]

## Sheet: Olink_linNPX
linear normalized protein expression
Assay_linNPX	TP	Group	Timepoint	IL8	VEGFA	CD8A	MCP3	GDNF	CDCP1	CD244	IL7	OPG	LAP_TGFbeta1	uPA	IL6	IL17C	MCP1	IL17A	CXCL11	AXIN1	TRAIL	CXCL9	CST5	OSM	CXCL1	CCL4	CD6	SCF	IL18	SLAMF1	TGFalpha	MCP4	CCL11	TNFSF14	FGF23	MMP1	LIFR	FGF21	CCL19	IL15RA	IL10RB	IL22_RA1	IL18R1	PDL1	CXCL5	TRANCE	HGF	IL12B	MMP10
TC18.41	TP1	HC	baseline	20.6333	1061.96	751.12	3.63358	4.76396	5.53487	104.983	7.65796	1111.76	133.809	1138.43	6.78218	2.70562	2631.17	3.56386	165.043	4.88118	256.773	109.808	56.1424	19.1253	221.374	43.7955	32.9853	758.544	177.074	2.68807	8.19095	11075.2	134.367	13.2721	5.46787	911.21	14.4073	10.609	206.623	2.56739	51.937	3.51531	256.791	82.9868	364.516	13.6285	417.771	28.3245	247.968
TC18.42	TP1	HC	baseline	40.7097	1971.19	1715.35	3.61453	4.11728	10.8251	151.229	21.3945	3837.26	194	903.343	10.213	6.88549	4448.4	3.6263	199.285	3.13173	175.402	93.2505	45.863	22.8664	537.63	67.5489	50.2503	563.039	352.693	2.97783	8.32367	9488.21	111.274	13.1415	7.79274	290.878	16.432	29.4056	541.512	2.62082	66.2629	7.3247	395.562	95.8104	4954.32	10.5769	435.18	81.0079	268.934
TC18.43	TP1	HC	baseline	34.5779	2679.71	1285.53	6.6557	5.75553	7.68721	282.975	13.8545	1813.42	261.713	1584.48	8.05732	5.25795	3235.87	2.66649	540.601	46.8813	411.826	206.038	43.6361	9.7408	952.78	77.0114	33.2665	755.297	383.122	3.34364	10.7883	31377.4	168.7	38.123	8.49716	827.939	15.8927	44.2919	556.655	2.66676	68.8746	6.63879	564.035	167.493	6685.55	22.9364	736.668	92.1447	437.337
TC18.44	TP1	HC	baseline	24.8472	1052.88	811.569	2.33559	3.95394	6.10914	84.4304	7.5227	1352.26	155.431	885.329	4.79463	2.52629	4180.09	2.21252	703.117	4.24949	208.368	101.471	33.7164	7.37018	303.213	25.1013	31.264	500.883	126.309	2.53346	6.31354	27052.6	300.262	8.26847	4.39673	2557.45	10.2408	18.6015	241.393	1.96221	33.6774	2.79679	194.332	55.194	785.594	12.0418	270.329	37.2779	201.438
TC18.45	TP1	HC	baseline	21.1967	1770.29	2526.81	4.12971	6.23578	8.37831	172.125	10.3018	1369.59	223.618	1675.48	5.71087	3.41236	2583.09	3.60158	182.973	10.9295	297.895	101.184	47.5964	17.9424	253.363	45.7754	39.5408	626.009	597.221	3.2741	12.0991	7259.73	178.459	16.5694	29.2615	1274.46	16.9489	64.8547	384.383	2.95461	82.4559	7.9882	560.927	122.632	413.654	41.8527	503.787	74.0168	280.19
TC18.46	TP1	HC	baseline	28.9307	1750.33	2286.25	5.29379	7.37959	9.96452	157.844	10.1249	1801.56	191.058	1478	7.74905	2.90579	2811.61	4.96543	284.298	4.6231	357.641	197.325	58.0945	13.0054	497.692	43.9765	51.7892	737.413	341.585	4.10303	11.5547	4187.95	173.897	12.961	7.50962	1080.2	17.7678	17.1661	488.898	4.18179	69.7944	5.75354	527.556	97.9131	2187.73	20.4419	520.109	64.8844	296.519
TC18.47	TP1	HC	baseline	23.0584	1334.97	1409.65	3.0239	7.47053	5.40056	123.524	6.64224	1349.01	140.222	1151.91	7.79614	3.25473	2692.83	2.48311	255.504	2.65584	196.646	120.691	27.9644	17.6586	342.728	62.3462	42.3576	557.381	376.548	2.58512	11.4128	11768.7	103.935	11.2956	10.1675	370.464	15.5395	19.359	299.143	2.62969	70.7731	4.5603	333.839	100.428	1492.23	27.7672	323.291	82.2846	99.0064
TC18.48	TP1	HC	baseline	19.8659	1361.94	849.058	2.10964	3.11677	3.49122	105.309	9.01933	2746.01	170.447	924.167	5.48458	3.63673	1954.63	3.51769	118.152	19.0952	133.889	59.5273	36.0456	7.42762	1035.02	34.5753	25.7857	445.382	262.456	2.47859	9.3191	4651.24	66.5995	19.1846	3.80833	470.852	12.4087	133.237	176.678	2.25355	55.0256	5.2114	375.344	87.8926	3988.42	5.57812	275.861	31.7975	307.485
TC18.31	TP3	MNG	30dI131	31.6484	1639.45	1237.62	4.58194	5.18854	7.9367	124.968	11.0741	1967.68	153.216	1536.46	11.9475	2.45097	3053.76	3.15423	220.957	3.79998	317.786	180.837	45.3104	11.6506	410.853	64.6299	36.0596	698.87	245.784	2.96243	8.68135	6191.87	152.378	13.166	5.05861	201.798	14.8277	43.9896	461.028	2.6383	62.5757	4.22544	570.791	125.551	3297.62	17.6739	529.788	64.7653	238.284
TC18.34	TP3	MNG	30dI131	42.6605	1927.59	1109.76	5.11247	6.72121	13.1304	177.77	24.8944	2095.41	240.17	1250.08	10.5212	3.39533	5022.47	7.23007	647.192	11.904	278.888	269.993	104.849	24.2236	1057.09	75.0677	46.326	563.835	271.386	3.96535	9.94382	10814.1	187.503	14.0118	5.68681	741.874	14.6268	73.6365	673.442	3.76709	83.992	2.89885	346.382	109.405	4140.01	18.1132	526.172	76.094	481.339
TC18.35	TP3	MNG	30dI131	21.0426	2003.02	1659.01	3.08682	5.02973	6.9162	70.8031	6.66161	1714.02	204.78	1351.14	10.8798	2.21313	3989.66	3.03074	237.129	5.33112	407.71	163.548	74.8982	22.2691	181.498	59.7675	36.0803	706.311	287.453	3.36622	10.5754	5177.03	104.952	18.3388	6.5775	688.375	14.6345	279.348	544.391	3.27653	75.7981	5.03597	505.501	98.655	292.771	50.1014	593.967	83.8756	345.694
TC18.36	TP3	MNG	30dI131	39.7119	1721.98	1082.81	5.13826	4.55983	12.8873	150.514	13.1114	1839.34	172.285	2001.45	8.40973	3.23066	5312.52	2.40931	251.281	6.11257	360.904	153.87	52.6076	24.9345	459.959	85.6499	42.5109	820.284	300.235	2.13815	11.2465	24464	148.703	21.9348	6.34531	213.463	16.9039	36.6205	408.522	3.07398	58.6777	4.48715	490.296	101.324	1976.57	40.6637	587.486	65.3942	355.23
TC18.37	TP3	MNG	30dI131	25.0191	1736.44	1151.12	4.41631	4.89036	14.3402	152.078	10.0819	1360.31	189.964	1952.5	21.4371	4.38027	3180.2	8.88942	369.385	7.93505	370.808	156.582	28.4479	6.69758	541.392	56.165	46.1692	479.315	373.209	3.99695	9.44938	6326.49	85.3299	40.9843	84.9575	339.873	16.1345	46.0341	1151.8	3.70597	56.2691	4.5455	428.039	100.43	1875.66	53.2836	478.253	94.549	267.941
TC18.39	TP3	MNG	30dI131	22.0903	1263.13	735.438	3.51699	4.7667	18.0004	83.5067	6.85497	1285.59	97.1162	1236.59	9.28216	3.26463	2278.25	2.80745	206.353	5.05461	208.716	233.101	20.2426	11.5052	243.507	50.5444	48.5578	593.827	190.081	2.92426	8.41177	6608.24	117.591	16.0474	6.37679	558.634	12.9073	86.8919	1235.77	2.87326	65.5271	4.94692	365.873	88.7177	1828.71	20.0582	472.595	73.2872	196.901
TC18.40	TP3	MNG	30dI131	37.2265	1913.12	2236.95	7.0429	6.69772	20.059	130.96	8.05408	1985.27	199.926	1684.45	22.1225	5.93332	2327.07	4.42608	437.71	7.86393	302.932	313.209	31.2796	26.5903	268.944	53.8551	51.5407	392.917	780.551	3.63013	12.5437	10036.2	139.558	21.4722	5.9557	659.935	18.9698	83.1636	1042.61	3.26101	78.3108	5.40869	560.508	93.1452	1060.13	17.8809	727.907	80.783	238.116
TC18.21	TP2	MNG	30dsurgery	31.6932	1722.05	1167.16	3.98172	6.519	13.9369	115.444	14.4011	2027.96	214.748	1348.25	51.6938	4.70163	2985.3	3.16894	404.316	4.44382	294.683	224.716	22.8557	22.7198	949.55	89.1381	45.1361	698.405	257.943	3.69891	10.0194	11997.4	164.392	17.4368	24.4907	743.593	15.8671	83.7995	482.645	3.31914	70.5166	3.33468	331.846	86.4671	2870.93	32.891	633.385	30.6289	190.47
TC18.22	TP2	MNG	30dsurgery	26.5743	1455.62	1608.87	3.9336	6.57974	10.0871	162.44	3.88545	1234.58	157.582	1152.63	8.76115	2.62999	2913.81	2.16323	288.263	2.75687	256.971	327.915	62.8491	8.8575	150.956	43.1874	35.4738	568.758	285.706	3.13143	10.1677	7246.36	133.16	10.6973	7.65886	1165.4	13.7996	58.352	309.64	2.75137	53.029	3.17917	423.184	93.4731	196.775	27.3377	431.704	66.6332	342.073
TC18.25	TP2	MNG	30dsurgery	11.4388	934.208	604.71	2.63096	4.84098	6.84486	89.3818	7.12994	944.679	139.506	697.094	4.11662	3.85169	2190.86	2.36905	152.845	3.18524	217.921	78.9403	29.5014	21.168	60.6203	48.5123	19.4395	666.837	281.547	3.39201	8.49174	6048.41	100.17	18.9703	5.71839	678.375	11.6087	78.0924	703.653	2.38854	50.6876	4.14324	246.761	55.0202	184.682	45.5374	331.745	37.939	339.724
TC18.26	TP2	MNG	30dsurgery	28.8506	1833.98	2475.54	3.34371	5.45515	8.47334	135.767	15.6944	1157.29	183.046	1381	6.43736	2.73961	3280.25	4.38188	324.454	5.34522	344.066	143.582	41.0466	12.5548	794.427	89.7301	28.9572	526.121	296.457	4.96244	8.98769	11150	146.57	11.1619	5.48903	1149.28	13.0247	29.324	540.361	3.10732	59.0662	4.7955	306.693	116.25	2549.41	38.218	382.432	68.3207	313.302
TC18.31	TP2	MNG	7dI131	40.9094	1886.54	1679.17	4.64053	6.8544	8.47404	135.075	10.7197	2046.5	184.335	1669.55	15.3041	3.38867	3328.58	2.78105	316.405	3.98127	310.507	163.619	69.6099	26.6708	535.837	59.4951	39.6522	683.108	282.902	3.15598	10.1355	8040.06	188.069	13.9587	5.73173	228.538	17.0358	23.6932	387.298	2.94652	62.9358	7.27804	577.633	136.399	2791.08	20.3503	645.481	64.0999	250.277
TC18.34	TP2	MNG	7dI131	32.1695	1623.6	1289.74	5.34326	5.57009	10.7831	171.978	14.1159	2085.79	205.341	1339.78	13.861	2.97039	4173.15	6.36654	389.938	11.4778	245.333	218.302	88.2143	14.0694	772.848	61.4478	37.4112	553.872	258.043	4.31413	9.39596	6912.49	157.748	14.13	5.28151	451.08	13.3811	352.026	510.954	3.87428	71.8905	6.97407	296.137	112.824	1394.83	11.0661	432.171	69.7925	391.183
TC18.35	TP2	MNG	7dI131	16.1756	1656.49	1039.96	2.70253	4.41511	5.43443	103.277	18.3984	1185.52	218.141	866.424	11.5905	2.25943	2282.45	4.04284	763	76.7833	248.05	106.493	62.8016	33.2675	1386.2	45.877	24.4606	539.53	199.935	2.93681	7.86987	5260.41	79.9048	28.9944	4.91309	1392.56	9.90749	162.915	390.831	2.45775	51.8596	3.61088	369.484	99.7759	2639.58	23.9441	498.884	51.9327	393.233
TC18.36	TP2	MNG	7dI131	38.6857	1660.43	908.82	4.43889	4.53059	12.5632	136.239	15.7432	1764.19	167.078	1545.17	14.4287	3.73539	3285.42	2.54534	316.355	4.70518	258.927	152.709	53.8506	38.5859	440.644	79.4062	36.8262	792.425	260.473	3.59617	9.92089	20064.1	131.386	23.465	4.50673	329.897	13.3554	25.5567	383.651	2.81347	50.4111	3.40298	462.356	92.8848	1776.19	14.5549	578.932	54.2018	476.555
TC18.38	TP2	MNG	7dI131	48.8765	2258.22	1548.57	5.15739	5.56986	19.5701	112.867	12.1887	2610.41	204.996	1497.59	20.3238	4.37111	6219.88	3.32783	182.466	5.65901	382	368.939	114.642	21.9234	406.807	122.057	55.4817	712.719	494.673	3.84518	14.3933	22463.9	151.549	10.8468	8.3645	561.472	18.8903	45.3531	502.89	4.34161	80.0484	4.73495	581.345	103.423	2510.1	27.4688	659.843	110.354	267.03
TC18.39	TP2	MNG	7dI131	19.2173	1323.94	888.421	3.74138	5.02182	17.1138	87.4126	4.24334	1144.19	98.0523	1210.12	8.65336	3.27506	2487.43	2.96777	185.118	5.99463	227.52	208.254	20.6984	11.6641	96.8883	43.3233	48.7409	667.831	181.801	3.95852	8.89966	6844.5	119.244	14.8243	7.18386	430.017	13.4405	31.3306	1063.91	2.82909	59.882	5.35245	332.989	92.4236	326.077	25.9253	448.962	57.7216	170.556
TC18.40	TP2	MNG	7dI131	24.4968	1867.64	1430.84	6.2318	5.17856	16.2117	116.379	6.31875	1515.17	187.438	1211.44	17.2265	3.50919	2367.12	3.61837	374.403	7.80604	272.571	332.922	30.729	29.7282	199.186	74.2912	49.6902	274.922	627.425	4.57224	11.6411	6302.46	120.221	18.7431	5.49055	1317.2	14.7572	242.417	891.011	2.75712	72.7069	6.08455	484.986	84.6079	473.519	22.1687	613.5	77.0872	233.283
TC18.21	TP1	MNG	baseline	37.2415	2422.78	1233.42	5.68508	8.95579	15.7284	151.346	13.8612	2967.74	422.785	1437.34	80.7203	5.57279	4600.1	3.81346	538.869	10.8034	325.404	338.333	27.7291	37.6874	349.079	149.741	57.853	804.144	299.792	3.57784	12.4563	16898.5	223.329	27.5643	18.9356	1077.98	15.8114	197.586	859.992	4.01469	74.4304	4.34953	425.584	102.897	2522.78	35.1711	913.411	40.8148	266.252
TC18.25	TP1	MNG	baseline	16.0958	1458.27	1123.26	4.21698	7.07225	9.12864	115.022	8.77823	1209.23	195.526	1220.81	16.0943	5.20591	3440.61	3.15618	249.497	2.43105	290.876	117.436	36.7996	30.2001	142.582	60.0212	23.1503	758.019	380.078	3.77899	11.2122	11767.2	155.815	28.6704	6.93733	717.284	17.0755	55.7612	905.11	3.17395	72.1126	3.86455	364.83	70.9357	400.531	73.0975	484.546	53.1398	485.336
TC18.26	TP1	MNG	baseline	15.6499	1531.27	2269.74	2.70053	5.09962	7.91062	134.574	4.95213	1261.38	149.634	1295.73	5.62546	2.42205	2715.91	2.05014	287.776	2.88372	336.964	151.657	36.4152	11.2886	82.5182	86.2289	28.9518	576.365	306.015	3.69276	7.004	7612.58	126.712	9.18055	5.86199	521.004	11.8941	58.9296	402.719	2.67009	55.8119	3.36645	301.319	105.547	240.348	35.6196	340.023	73.6422	284.72
TC18.31	TP1	MNG	baseline	31.9916	1764.09	1643	4.19666	5.84693	7.86693	130.429	9.3098	2038.07	169.811	1680.83	11.6436	3.05838	3221.37	3.03244	261.089	5.51924	365.736	165.738	47.0962	17.9791	438.818	56.3545	37.0174	734.959	276.838	3.57799	10.1442	8101.65	180.361	14.6585	4.45625	288.059	16.2005	75.3189	363.926	2.61034	58.3164	6.27111	510.621	121.685	2358.82	18.1	579.671	65.6094	282.544
TC18.32	TP1	MNG	baseline	35.2346	1632.45	1344.04	2.87195	7.96051	10.3289	132.503	10.8627	1426.89	154.442	1061.21	7.39162	4.34348	2882.87	2.97754	227.424	6.55538	300.894	134.121	33.7531	18.6709	618.599	61.2964	37.7039	573.047	267.995	3.02931	8.31479	10107.2	103.789	20.6599	4.7321	966.65	16.4858	61.4623	321.996	3.13401	64.7855	2.74486	382.724	90.9549	3378.37	29.1754	481.436	30.9243	185.253
TC18.33	TP1	MNG	baseline	28.9145	1409.11	1982.7	3.59809	7.7344	7.13439	126.321	5.96102	1623.09	155.36	1828.49	7.61556	3.43088	4141.36	4.74261	220.421	3.23317	376.433	189.3	28.0905	5.94938	247.666	41.9969	50.4748	679.608	299.95	2.65139	7.62221	16162.8	171.038	11.4474	5.02858	88.0444	16.1041	73.209	372.503	3.63584	72.5438	3.67606	572.301	101.141	611.916	26.8147	381.286	87.1048	1593.92
TC18.34	TP1	MNG	baseline	40.812	1996.96	1359.69	4.22587	7.19348	11.1032	146.826	17.6152	1962.35	208.254	1286.75	14.9167	7.81009	4251.13	9.43583	443.934	3.07441	254.057	242.015	92.4871	19.9756	967.535	64.1643	41.2071	565.848	278.331	3.3583	10.3781	8388.75	181.752	13.3507	5.56862	809.737	14.2851	89.0467	512.696	4.22529	75.9601	4.83733	311.518	100.079	2378.84	14.3068	503.661	73.3899	468.67
TC18.35	TP1	MNG	baseline	22.5129	1983.4	1554.72	3.36874	6.30808	6.6486	69.2355	13.9208	1557	195.253	1288.39	16.1939	2.79675	3377.03	2.66329	402.616	5.59765	331.033	173.43	59.6004	27.8961	773.528	53.9279	36.6578	653.961	263.566	4.17941	10.4099	4955.07	115.865	18.5048	7.14404	785.964	13.9938	231.68	524.46	4.18448	72.3118	4.14359	467.266	100.852	1549.33	42.1164	564.598	72.8784	375.667
TC18.36	TP1	MNG	baseline	28.9201	1337.85	739.758	3.37737	3.85187	10.2693	114.81	17.3326	1455.88	152.212	1391.86	7.19957	2.84132	2073.18	2.17258	152.696	3.31454	252.742	89.0819	44.655	19.4048	793.145	61.2909	37.1361	762.197	206.744	3.13401	7.28526	10331.2	92.4499	13.8457	4.05258	267.542	11.8437	28.6632	361.59	2.51521	48.2314	4.23347	423.827	74.0398	5324.5	20.5512	451.587	49.4641	289.46
TC18.37	TP1	MNG	baseline	35.4384	2129.32	1488.8	4.51868	5.93085	16.8975	199.805	16.171	1557.63	224.976	2108.97	15.7877	4.21315	3487.34	10.0526	491.433	22.0337	394.645	246.905	30.3973	8.88062	733.636	76.8227	66.4934	540.71	416.595	4.69059	10.0597	7170.16	84.9305	42.7481	50.305	279.278	16.4289	73.7837	1945.32	3.93404	56.7162	4.36826	454.633	102.904	4702.17	57.7544	492.811	145.198	326.457
TC18.38	TP1	MNG	baseline	37.6668	2008.34	1611.61	3.81042	4.31386	15.2309	103.815	5.68252	2093.82	162.072	1376.29	12.7979	5.53836	4369.7	3.15813	102.767	2.18932	364.501	234.048	78.544	7.15574	150.79	74.576	52.1144	641.782	383.228	3.85446	10.5468	11277.9	128.46	7.55761	6.33261	693.86	16.713	59.1112	333.213	3.23039	75.0219	3.54639	542.876	84.5246	749.835	24.3055	485.814	98.4187	229.266
TC18.39	TP1	MNG	baseline	13.0793	706.796	447.207	2.56484	3.38736	10.6769	63.4241	4.84615	649.907	59.7999	707.144	6.83078	2.72858	1318.04	2.18447	157.559	8.73053	148.245	121.15	13.6371	7.46416	230.685	28.834	31.6045	450.705	107.958	2.50613	5.10967	5416.89	75.6779	9.45607	3.82845	744.878	8.78913	21.5988	536.848	2.20176	44.3933	3.9816	196.723	61.8135	973.077	14.6398	280.87	35.3275	102.998
TC18.40	TP1	MNG	baseline	28.5253	1666.62	1674.61	6.38431	5.91156	15.5843	115.113	9.63764	1515.14	170.653	1188.84	12.7495	3.3758	1475.22	3.29649	319.442	9.93562	247.75	331.947	24.8839	15.3787	273.226	48.421	47.7037	237.285	618.942	2.90472	8.44209	5369.19	96.1603	14.6286	4.38915	736.657	13.9431	74.046	873.31	3.0723	67.0614	4.74261	457.06	79.6996	1947.06	18.7927	500.657	65.1106	231.932
TC18.01	TP4	TC	30dI131	14.8177	782.963	1024.47	2.89481	3.53402	6.26281	50.1682	4.07839	630.119	90.8919	710.145	8.94474	3.04643	2456.28	2.31081	134.113	1.69391	221.815	84.8863	59.0813	6.60652	127.85	30.2445	18.148	412.646	291.013	2.32703	6.17304	5001.66	70.6663	8.42496	4.45841	438.864	8.87299	27.3019	226.122	2.77208	37.9232	3.79334	276.685	49.3446	474.574	17.2171	243.079	44.7715	139.929
TC18.02	TP4	TC	30dI131	17.5454	857.231	1339	2.75127	4.13168	3.66675	92.4326	6.11291	1108.9	130.872	1073.38	19.7572	3.37964	1463.12	10.9914	84.7035	10.6386	177.174	64.8354	46.0181	4.03162	298.666	34.2331	21.6636	420.499	166.407	3.08286	6.28564	5238.87	64.8466	8.81756	6.23353	378.094	10.7116	20.0036	421.173	2.10223	48.5171	3.1821	309.956	65.4744	617.528	19.2091	232.232	48.8393	1351.31
TC18.04	TP4	TC	30dI131	25.376	1451.06	1942.69	6.9746	5.00035	21.8121	122.719	4.67926	1078.46	146.797	1424.48	6.76364	2.61299	4118.12	2.28986	340.398	2.26403	361.555	340.474	51.4975	16.0156	76.7476	458.44	47.9012	613.547	557.153	3.32753	10.8417	7376.96	118.614	13.3572	9.10671	221.381	14.3455	40.6384	1521.39	3.39676	75.3022	4.12997	600.225	125.857	39.1014	53.8442	404.975	65.8741	425.791
TC18.06	TP4	TC	30dI131	18.5583	1268.63	728.846	2.71889	5.32392	12.1689	78.0431	8.55839	900.704	114.831	662.18	7.55211	3.62734	2289.27	2.87191	155.103	5.42826	197.347	132.82	37.7039	12.4261	432.471	38.8464	32.9361	496.342	270.351	3.64526	7.75754	7075.17	76.9372	8.04839	5.97687	357.5	10.0805	116.953	392.544	3.18623	58.074	2.46646	375.214	88.5389	1745.99	26.8831	257.359	92.4781	253.501
TC18.07	TP4	TC	30dI131	45.4806	1824.13	1449.67	4.97953	5.82194	14.0718	134.218	8.18272	1629.48	150.693	1389.65	8.66795	5.70703	3620.84	8.13115	273.131	13.1446	272.656	352.779	37.1881	4.88338	307.318	63.2078	43.0771	516.187	402.725	3.85166	9.26673	9740.57	160.085	9.62276	9.88006	821.28	16.3396	57.855	408.542	2.77268	63.4444	5.11403	304.104	109.207	1550.61	30.7721	439.342	67.1507	369.295
TC18.08	TP4	TC	30dI131	25.8378	1354.19	1455.11	2.58592	5.79786	10.7022	128.615	6.61215	1728.43	157.682	1221.7	8.53186	2.71552	2641.59	2.15288	278.058	2.5546	272.458	130.512	26.9916	32.0846	335.349	76.6796	36.7555	690.018	599.585	4.00363	11.0857	7678.4	117.168	11.8239	5.12972	716.941	17.5773	61.5369	459.305	3.39246	75.6716	24.2478	441.598	94.3094	1039.81	25.0542	443.595	65.3312	334.936
TC18.09	TP4	TC	30dI131	22.6902	2012.41	914.241	3.55978	3.41622	8.40198	114.47	15.1518	1271.92	160.693	917.656	11.5172	4.94534	4054.25	9.65268	214.959	4.4874	303.323	137.142	28.4152	17.1259	793.898	121.251	27.6366	558.413	618.749	3.25561	10.5436	8063.83	63.3477	10.8595	6.71301	761.838	13.4447	73.0271	529.868	3.01551	71.0735	27.1771	446.594	87.3036	6738.87	40.741	368.29	73.7765	355.937
TC18.01	TP2	TC	30dsurgery	69.7804	1422.31	1433.82	7.1864	4.748	10.8881	97.907	17.445	1259.11	290.664	1501.55	9.3222	3.66987	11136.3	2.39323	542.474	6.12373	378.256	193.554	62.8674	20.0766	353.148	95.508	30.5646	521.22	414.371	2.50182	10.7084	24495.9	190.865	19.0293	6.60496	3224.77	12.0876	42.2184	498.189	3.1912	56.3065	4.10053	650.624	80.4015	2700.46	29.1552	607.635	86.1698	273.029
TC18.02	TP2	TC	30dsurgery	22.7551	1367.12	2577.13	3.52162	5.73538	5.03876	134.175	7.70626	1780.97	187.962	1753.63	10.1686	3.3962	2219.19	8.35361	111.903	3.79919	239.619	100.967	65.5317	5.04929	405.012	50.379	37.4351	653.317	281.843	2.84948	9.64673	7373.63	99.1499	8.39535	7.83362	373.825	16.5855	16.8565	634.92	2.82962	67.2219	3.56339	471.283	104.004	770.986	24.701	347.806	91.4284	337.988
TC18.03	TP2	TC	30dsurgery	42.8362	2658.4	1291.44	6.6239	5.50785	9.3284	121.614	36.6789	1316.29	359.67	1116.66	24.0748	5.14026	3749.29	6.72176	947.098	11.748	313.38	138.041	48.4173	29.7068	1073.23	101.431	28.0372	583.298	240.923	2.61839	7.40818	18060.1	181.415	16.6221	5.09785	7007.04	10.059	49.5736	483.898	2.85745	48.5847	2.57448	612.128	98.253	6730.18	29.6558	578.992	54.9269	833.952
TC18.04	TP2	TC	30dsurgery	34.3486	1588.19	1981.74	4.33163	5.31253	14.5546	132.235	10.1284	1025.85	167.907	1208.94	9.61189	3.44542	3433.44	3.30949	303.752	7.99745	312.593	204.168	42.5427	22.4349	384.788	393.405	43.4788	606.738	502.239	3.81793	10.912	6487.96	119.929	20.8612	8.54032	366.462	14.193	63.0411	1113.52	3.84974	73.4113	3.14293	610.306	108.287	934.784	48.8948	479.401	49.52	395.614
TC18.05	TP2	TC	30dsurgery	41.6623	1096.52	670.931	3.67805	3.61656	7.56458	95.4789	5.35245	1016.14	111.546	882.749	7.65738	6.66244	2605.18	5.82178	197.358	4.89392	188.595	166.251	32.6475	16.0899	372.937	48.9233	49.2714	615.583	223.289	2.60095	7.61973	5629.42	120.173	18.0634	7.82098	1353.66	9.99253	20.066	386.71	2.47741	45.2799	3.95196	348.339	60.0308	1200.53	26.0386	341.568	36.6446	457.142
TC18.06	TP2	TC	30dsurgery	19.0829	1445.6	951.87	4.15356	6.51981	11.538	76.7189	7.64889	886.336	121.754	730.161	10.7936	3.83684	2277.81	2.49786	210.636	2.66937	215.447	127.25	33.7244	18.6857	444.014	33.0512	34.4378	585.863	281.845	3.11236	7.81491	9265.67	85.1621	9.78974	5.75621	613.033	10.3013	55.0836	324.106	2.9985	57.9248	3.59711	386.119	91.21	1027.17	30.0395	314.237	88.1018	266.138
TC18.07	TP2	TC	30dsurgery	25.7737	984.986	872.3	3.96379	3.53216	8.60139	85.7129	6.33832	891.413	91.7343	825.841	6.5242	3.75814	1958.71	3.61799	238.734	7.40397	200.207	163.691	25.054	7.32942	250.999	44.3918	26.3067	370.883	231.415	2.91154	5.57217	5228.42	105.324	7.64226	4.55304	856.833	10.2566	25.0049	246.272	2.37715	41.1349	4.64185	225.819	56.0367	1014.68	22.7443	276.459	50.3378	213.114
TC18.08	TP2	TC	30dsurgery	18.9907	1008.37	1099.01	2.35226	3.87085	7.1759	94.184	5.6435	1177.64	113.163	928.27	6.4914	2.48465	1465.36	2.6895	254.634	2.27671	236.633	89.3515	20.87	26.8266	358.152	53.7693	23.2239	662.116	379.462	2.71825	8.59895	4725.4	84.4111	10.0973	4.63635	716.762	12.0769	26.4109	336.952	2.2991	51.6376	17.5306	339.656	65.319	1051.24	24.4213	335.642	46.1062	237.499
TC18.09	TP2	TC	30dsurgery	17.839	1563.6	659.565	2.79127	2.58227	6.78073	117.964	14.6469	1306.04	139.15	741.103	19.9925	2.50893	2242.93	5.87598	165.631	12.317	231.46	76.4005	22.9285	10.3115	775.439	65.44	19.8689	472.133	560.99	3.27186	7.083	5248.36	36.3225	13.3125	5.89879	658.56	10.1978	71.8666	484.167	2.795	60.0054	19.9271	443.282	90.7893	6497.37	27.1871	454.133	49.7726	259.885
TC18.10	TP2	TC	30dsurgery	21.0318	1397.54	1536.1	2.65838	5.70612	9.88801	109.791	9.1901	1728.48	168.904	1474.5	6.97218	3.26633	2304.12	3.11951	174.141	2.43188	302.978	127.391	54.1973	14.4233	407.781	31.4939	38.2745	504.294	265.289	3.11899	8.67678	5280.54	122.919	14.1525	5.99741	902.554	18.5724	44.8551	1356.58	3.04059	57.0249	4.31602	371.282	78.7971	586.103	23.6019	414.917	86.2666	341.419
TC18.23	TP2	TC	30dsurgery	21.5835	1805.46	1175.31	12.097	5.64506	13.4556	167.282	5.94036	2090.08	200.234	1375.13	15.4026	3.41399	3264.37	4.51915	119.323	5.07483	306.72	188.439	41.8278	13.6581	285.388	43.6025	53.1645	693.913	309.449	4.05783	9.40495	8641.28	152.012	15.0126	6.15752	517.312	14.0509	56.0348	851.097	2.8869	64.071	4.72017	332.774	108.329	1111.17	27.0671	511.103	52.0631	500.994
TC18.11	TP2	TC	30dsurgery	35.7046	1404.84	1399.61	2.62488	4.48208	9.24344	82.3171	10.6838	2007.91	157.484	1174.17	9.60623	9.53049	2298.92	2.8852	118.711	2.01633	201.154	103.024	29.1669	6.34693	481.292	42.5728	25.2769	673.708	146.605	2.55176	7.05742	5144.62	101.079	14.6885	4.20152	764.17	14.3592	52.3853	344.054	1.97299	40.9923	2.67148	198.591	68.8254	978.027	10.0415	334.676	42.1158	2704.19
TC18.24	TP2	TC	30dsurgery	74.1832	2417.67	1302.02	6.55625	7.14245	10.8799	91.6492	10.1698	1410.87	279.245	1457.21	15.5715	3.86602	8971.6	4.10189	713.451	6.02625	285.847	298.149	38.9402	42.5864	565.197	106.674	32.7515	536.952	361.545	2.94709	14.2807	57270.3	257.736	30.7559	6.40963	2868.64	20.0927	108.492	510.48	2.46711	59.2614	6.79032	367.676	88.6286	1570.27	23.107	762.176	64.2676	316.544
TC18.02	TP3	TC	7dI131	25.9384	1418.28	1990.82	2.98179	4.61116	4.79862	117.011	12.9987	1915.98	199.238	1390.42	8.85535	4.35297	2127.54	10.0056	182.774	6.72736	212.546	109.616	75.0422	9.06835	773.298	52.1339	30.7488	562.785	230.018	3.63768	8.8988	11732.1	97.1445	10.0212	5.51599	790.872	14.0548	32.4085	654.419	2.41613	57.2356	5.00979	419.929	91.3897	1917.39	17.1156	376.222	71.5887	448.284
TC18.03	TP3	TC	7dI131	58.1296	2350.9	2138.15	5.42886	8.63221	16.1357	156.688	41.4652	2372.23	315.562	1233.97	11.8658	5.25121	3393.46	7.00119	1171.33	4.74287	242.396	225.831	36.2314	32.6869	1189.82	127.486	39.2641	637.818	286.571	2.97636	15.5421	21386.2	213.093	15.5808	6.67871	5685.45	16.863	61.7035	860.195	3.11824	58.542	5.48347	544.403	107.883	6102.65	15.2933	700.334	47.4452	729.311
TC18.04	TP3	TC	7dI131	28.6875	1444.38	2202.2	5.35943	5.06454	15.263	108.997	7.46401	1050.46	144.301	1270.95	9.7296	4.02121	3842.18	2.5938	346.968	3.27949	308.488	242.216	62.6877	20.3164	243.37	419.629	36.4114	625.623	459.726	2.52489	11.5301	8401.9	122.263	15.479	6.69132	500.696	12.5641	55.3737	1024.93	3.38168	60.0449	5.81617	483.067	107.904	427.215	40.5545	444.586	52.6963	344.061
TC18.06	TP3	TC	7dI131	19.8714	1647.71	874.109	3.2857	6.80752	13.5514	81.3009	12.2104	1163.46	127.685	724.559	6.51421	3.12252	2790.43	2.73824	234.878	2.46572	236.176	184.955	62.5345	11.9716	686.164	56.0006	37.0924	557.188	322.604	3.3213	9.1028	9278.14	90.0067	8.90645	9.04719	522.878	10.0106	89.4562	569.148	3.3856	65.3498	2.5935	453.956	99.1541	2591.12	26.491	311.112	97.4034	282.131
TC18.07	TP3	TC	7dI131	40.23	2398.27	2624.52	5.67287	7.6464	12.3868	107.621	7.38235	1724.15	155.443	1285.84	45.4327	5.08518	3836.51	5.341	294.871	6.91155	163.58	239.178	41.6695	24.9935	260.112	79.845	35.9204	587.49	400.717	4.38331	11.6307	10586.1	143.64	32.1127	10.4352	818.461	15.5947	50.6177	467.58	2.57473	61.4632	6.2802	368.25	105.564	496.001	13.9277	644.591	56.4848	300.931
TC18.08	TP3	TC	7dI131	24.1453	1440.16	1701.01	2.76506	6.61954	10.6049	163.198	5.62639	1687.18	158.444	1166.99	8.8901	3.03709	2428.53	3.62779	204.095	3.98597	289.564	132.068	30.2344	46.6085	163.449	81.0382	35.5572	804.451	527.326	4.4465	12.0403	6823.75	128.14	17.0654	5.54082	588.798	15.591	19.926	615.425	3.08754	57.9252	29.6292	414.535	93.8991	394.806	31.93	524.391	65.6617	309.574
TC18.09	TP3	TC	7dI131	26.6999	1648.41	1212.95	4.24405	4.13117	7.81275	115.256	15.3448	1114.34	155.856	899.744	18.1312	3.78683	2933.06	8.69093	369.618	5.58873	230.115	116.238	26.3412	10.0359	922.081	81.6828	27.5802	538.219	371.109	2.14065	9.85407	10150.3	55.3691	10.6025	6.5864	1399.8	12.4951	86.8377	460.166	2.46485	58.3075	25.0942	267.334	80.7494	4044.09	22.5654	325.912	47.3673	260.413
TC18.02	TP1	TC	baseline	17.1348	760.424	1584.27	2.71933	4.30469	3.0484	76.209	5.61054	948.609	125.264	942.279	13.4196	2.26344	1498.45	9.95782	97.8771	3.22713	150.925	56.239	35.6814	5.42198	146.861	29.1527	20.5613	446.761	152.976	2.28899	7.04183	9200.59	66.0195	9.18246	4.35831	782.328	10.9654	21.8991	240.938	1.92745	40.2543	3.95981	240.02	51.8126	336.882	16.3023	247.63	42.3905	216.266
TC18.03	TP1	TC	baseline	54.9387	1770.78	1170.6	6.50072	5.49801	10.4277	103.726	31.6842	1410.6	259.964	1201.77	13.2362	5.48275	3531	3.65573	868.511	7.83102	265.662	161.5	32.1169	17.2392	1213.43	85.3317	30.0123	573.969	221.159	2.96666	7.65318	22388	202.455	15.4883	6.1191	4639.01	11.5541	34.5645	438.818	3.04265	55.2863	5.51526	592.15	92.6173	7035.76	18.1033	515.008	46.5749	249.511
TC18.04	TP1	TC	baseline	33.5202	1849.87	2696.85	4.25429	7.62348	16.0577	165.3	11.7472	1241.8	189.732	1482.49	11.152	3.44623	4676.62	3.52516	285.627	4.26046	462.59	227.725	61.5608	16.0863	294.806	599.032	50.2681	667.322	544.187	3.91817	13.619	8187.86	148.34	15.5881	9.40586	272.687	16.3191	105.838	1230.7	3.62336	76.9367	3.76078	713.644	130.256	913.044	94.231	508.164	59.4547	445.388
TC18.05	TP1	TC	baseline	39.9034	1313.54	1036.66	5.0482	4.19631	9.64118	128.516	8.0156	1287.92	162.967	1121.3	12.6875	2.89999	2967.08	6.01623	286.73	9.67982	202.385	168.817	32.2599	11.7316	519.302	60.4089	60.6014	691.114	298.627	3.221	8.92468	8572.08	144.133	15.0093	6.12207	1316.53	11.7973	44.1573	496.941	3.86391	54.2033	4.18431	409.432	78.5136	2282.91	27.0102	451.365	43.6697	452.411
TC18.06	TP1	TC	baseline	41.4652	2472.29	1751.77	4.64761	10.043	17.9309	115.77	13.3794	1446.09	191.327	1130.68	11.425	19.5916	4039.22	3.80224	382.957	2.61375	294.81	212.73	46.987	22.8245	943.187	59.6215	59.5769	678.479	435.289	3.28499	13.4292	16925.7	145.839	13.3763	10.4381	699.718	15.1383	102.931	581.361	3.79072	71.8158	3.81666	488.19	123.397	2540.96	41.1406	469.158	145.305	462.763
TC18.07	TP1	TC	baseline	43.3527	1605.57	1279.66	5.48059	4.86439	15.622	115.399	5.40105	1336.63	125.656	1217.87	9.6709	4.27345	3905.2	5.08582	204.905	8.6291	221.26	310.515	41.1007	7.86769	126.203	65.6485	40.4198	445.314	358.721	3.24372	8.44027	7920.47	143.272	12.893	6.85126	936.782	14.0467	106.529	311.414	2.5633	53.4912	7.71759	306.856	92.005	463.791	28.4947	432.276	64.1457	360.831
TC18.08	TP1	TC	baseline	26.0521	1207.02	1502.95	2.59402	5.57716	10.4554	160.663	5.033	1719.56	148.999	1211.31	6.75924	3.481	2604.72	2.94484	268.061	4.72492	304.769	321.822	24.972	27.2308	136.244	75.5353	44.7616	740.903	582.414	4.61129	11.3115	6998.31	120.943	15.6187	5.80445	673.797	19.0913	77.2461	482.779	2.88228	69.4128	31.934	428.942	86.8841	329.593	37.5797	445.58	68.4154	282.957
TC18.09	TP1	TC	baseline	26.9821	2023.14	1404.84	3.17501	2.85223	6.56343	133.862	7.63993	1167.25	184.25	1028.62	8.22719	3.04652	3880.75	6.06425	226.975	7.3068	247.636	135.982	27.7766	17.8513	286.002	87.4393	31.1506	608.376	613.815	3.06371	12.3683	11341.5	68.1773	17.1094	5.75075	901.26	12.7265	66.1482	478.018	2.31344	65.8691	13.2174	450.424	98.9886	1249.32	24.7048	372.935	74.103	248.779
TC18.10	TP1	TC	baseline	14.6611	1348.32	1523.24	2.19442	6.10982	10.007	120.169	3.52272	1808.18	144.573	1436	5.94794	2.32221	2015.06	2.81833	143.022	2.55824	312.118	149.774	60.1941	18.3881	71.7621	30.469	40.9937	542.26	282.983	3.10723	7.98576	4259.09	111.568	16.9594	9.38157	421.313	19.4445	11.2048	1390.66	2.85357	55.2177	4.09102	406.948	80.9074	78.995	24.5217	455.062	88.895	335.094
TC18.23	TP1	TC	baseline	25.5571	1361.21	753.127	11.8851	5.42894	11.8245	132.776	9.89576	1796.1	173.806	1212.75	11.2537	3.28552	2296.23	3.47861	105.256	4.01745	246.465	135.771	35.7029	17.7609	503.839	45.0277	45.9295	675.705	283.965	3.74205	8.63227	9253.16	128.445	15.3191	5.12805	768.345	12.9923	35.1631	671.545	2.252	61.656	3.74685	285.008	83.985	2510.78	17.3822	476.565	44.7756	433.495
TC18.11	TP1	TC	baseline	21.2279	860.129	997.443	2.0385	3.8938	7.00284	53.3501	3.34598	983.642	98.435	924.834	5.18161	2.60799	1298.24	3.70558	114.616	3.44492	154.377	538.76	28.1341	5.43338	33.4852	26.3383	19.3634	600.604	113.892	2.00021	6.68816	3931.71	75.8086	8.0571	2.97758	746.946	11.552	56.5376	208.899	1.69273	33.8832	4.01815	146.407	54.6334	62.4189	10.353	247.149	34.8334	262.058
TC18.24	TP1	TC	baseline	62.3017	2132.5	1085.45	5.99222	6.48236	12.0659	114.353	11.0199	1345.76	292.962	1278.98	9.55311	4.38969	10038	4.37557	844.094	18.9273	282.227	334.717	40.734	36.3069	768.925	133.594	36.897	570.163	326.518	2.77597	11.652	66708.8	294.108	39.8824	9.6343	3352.12	19.2103	89.91	654.414	2.35549	57.9746	6.89328	360.421	75.7734	2503.74	24.3352	688.46	53.904	278.164
[truncated: 29 more columns]
