# Supplementary material for: Reprogramming of myeloid cells and their progenitors in patients with non-medullary thyroid carcinoma
Source: Nat Commun. 2022 Oct 18;13:6149. doi: 10.1038/s41467-022-33907-4 (PMC9579179; doi:10.1038/s41467-022-33907-4)
Supplement: Supplementary file 5 — Supplementary Data 2 [file 41467_2022_33907_MOESM5_ESM.xlsx]

## Sheet: Sheet1
Supplementary Data 2: Predicted drug interactions on the significantly differentially expressed genes between TC and HC.
DEG	Celltype	Tissue	Comparison	EntrezID	Predicted drug interaction (DrugBankID)
HLA-DQA2	B	PBMC	TC vs HC	3118	DB00071
FCER1G	CD14+ Monocyte	PBMC	TC vs HC	2207	DB00895
FTL	CD14+ Monocyte	PBMC	TC vs HC	2512	DB00893
FTL	CD14+ Monocyte	PBMC	TC vs HC	2512	DB02285
FTH1	CD14+ Monocyte	PBMC	TC vs HC	2495	DB00893
FCGR1A	CD14+ Monocyte	PBMC	TC vs HC	2209	DB00002
FCGR1A	CD14+ Monocyte	PBMC	TC vs HC	2209	DB00005
FCGR1A	CD14+ Monocyte	PBMC	TC vs HC	2209	DB00028
FCGR1A	CD14+ Monocyte	PBMC	TC vs HC	2209	DB00051
FCGR1A	CD14+ Monocyte	PBMC	TC vs HC	2209	DB00054
FCGR1A	CD14+ Monocyte	PBMC	TC vs HC	2209	DB00056
FCGR1A	CD14+ Monocyte	PBMC	TC vs HC	2209	DB00072
FCGR1A	CD14+ Monocyte	PBMC	TC vs HC	2209	DB00073
FCGR1A	CD14+ Monocyte	PBMC	TC vs HC	2209	DB00074
FCGR1A	CD14+ Monocyte	PBMC	TC vs HC	2209	DB00075
FCGR1A	CD14+ Monocyte	PBMC	TC vs HC	2209	DB00078
FCGR1A	CD14+ Monocyte	PBMC	TC vs HC	2209	DB00081
FCGR1A	CD14+ Monocyte	PBMC	TC vs HC	2209	DB00087
FCGR1A	CD14+ Monocyte	PBMC	TC vs HC	2209	DB00092
FCGR1A	CD14+ Monocyte	PBMC	TC vs HC	2209	DB00095
FCGR1A	CD14+ Monocyte	PBMC	TC vs HC	2209	DB00108
FCGR1A	CD14+ Monocyte	PBMC	TC vs HC	2209	DB00110
FCGR1A	CD14+ Monocyte	PBMC	TC vs HC	2209	DB00111
FCGR1A	CD14+ Monocyte	PBMC	TC vs HC	2209	DB00112
FCGR1A	CD14+ Monocyte	PBMC	TC vs HC	2209	DB00707
FCGR1A	CD14+ Monocyte	PBMC	TC vs HC	2209	DB00992
TSPO	CD14+ Monocyte	PBMC	TC vs HC	706	DB00186
TSPO	CD14+ Monocyte	PBMC	TC vs HC	706	DB00231
TSPO	CD14+ Monocyte	PBMC	TC vs HC	706	DB00402
TSPO	CD14+ Monocyte	PBMC	TC vs HC	706	DB00404
TSPO	CD14+ Monocyte	PBMC	TC vs HC	706	DB00628
TSPO	CD14+ Monocyte	PBMC	TC vs HC	706	DB00829
TSPO	CD14+ Monocyte	PBMC	TC vs HC	706	DB00897
TSPO	CD14+ Monocyte	PBMC	TC vs HC	706	DB00962
TSPO	CD14+ Monocyte	PBMC	TC vs HC	706	DB01068
TSPO	CD14+ Monocyte	PBMC	TC vs HC	706	DB01178
TSPO	CD14+ Monocyte	PBMC	TC vs HC	706	DB01198
TSPO	CD14+ Monocyte	PBMC	TC vs HC	706	DB01544
TSPO	CD14+ Monocyte	PBMC	TC vs HC	706	DB01587
PRKCB	CD14+ Monocyte	PBMC	TC vs HC	5579	DB00163
PRKCB	CD14+ Monocyte	PBMC	TC vs HC	5579	DB01738
FPR1	CD14+ Monocyte	PBMC	TC vs HC	2357	DB00716
JUN	CD14+ Monocyte	PBMC	TC vs HC	3725	DB00570
JUN	CD14+ Monocyte	PBMC	TC vs HC	3725	DB01029
JUN	CD14+ Monocyte	PBMC	TC vs HC	3725	DB01169
ITGB2	CD14+ Monocyte	PBMC	TC vs HC	3689	DB00641
FOS	CD14+ Monocyte	PBMC	TC vs HC	2353	DB08813
LTA4H	CD14+ Monocyte	PBMC	TC vs HC	4048	DB02062
LTA4H	CD14+ Monocyte	PBMC	TC vs HC	4048	DB02352
LTA4H	CD14+ Monocyte	PBMC	TC vs HC	4048	DB03424
LTA4H	CD14+ Monocyte	PBMC	TC vs HC	4048	DB06828
LTA4H	CD14+ Monocyte	PBMC	TC vs HC	4048	DB06851
LTA4H	CD14+ Monocyte	PBMC	TC vs HC	4048	DB06917
LTA4H	CD14+ Monocyte	PBMC	TC vs HC	4048	DB07094
LTA4H	CD14+ Monocyte	PBMC	TC vs HC	4048	DB07099
LTA4H	CD14+ Monocyte	PBMC	TC vs HC	4048	DB07102
LTA4H	CD14+ Monocyte	PBMC	TC vs HC	4048	DB07104
LTA4H	CD14+ Monocyte	PBMC	TC vs HC	4048	DB07196
LTA4H	CD14+ Monocyte	PBMC	TC vs HC	4048	DB07237
LTA4H	CD14+ Monocyte	PBMC	TC vs HC	4048	DB07258
LTA4H	CD14+ Monocyte	PBMC	TC vs HC	4048	DB07259
LTA4H	CD14+ Monocyte	PBMC	TC vs HC	4048	DB07260
LTA4H	CD14+ Monocyte	PBMC	TC vs HC	4048	DB07292
LTA4H	CD14+ Monocyte	PBMC	TC vs HC	4048	DB08040
LTA4H	CD14+ Monocyte	PBMC	TC vs HC	4048	DB08466
TYMP	CD14+ Monocyte	PBMC	TC vs HC	1890	DB03462
TYMP	CD14+ Monocyte	PBMC	TC vs HC	1890	DB02631
NME2	CD14+ Monocyte	PBMC	TC vs HC	4831	DB04315
HLA-A	CD14+ Monocyte	PBMC	TC vs HC	3105	DB02740
B2M	CD14+ Monocyte	PBMC	TC vs HC	567	DB02740
B2M	CD14+ Monocyte	PBMC	TC vs HC	567	DB04464
COX4I1	CD14+ Monocyte	PBMC	TC vs HC	1327	DB02659
COX4I1	CD14+ Monocyte	PBMC	TC vs HC	1327	DB04464
LY96	CD14+ Monocyte	PBMC	TC vs HC	23643	DB02767
LY96	CD14+ Monocyte	PBMC	TC vs HC	23643	DB08231
ARPC1B	CD14+ Monocyte	PBMC	TC vs HC	10095	DB08235
ARPC1B	CD14+ Monocyte	PBMC	TC vs HC	10095	DB08236
SAT1	CD14+ Monocyte	PBMC	TC vs HC	6303	DB00738
LTA4H	CD14+ Monocyte	PBMC	TC vs HC	4048	DB00744
FPR1	CD14+ Monocyte	PBMC	TC vs HC	2357	DB01138
PRKCB	CD14+ Monocyte	PBMC	TC vs HC	5579	DB03044
SAT1	CD14+ Monocyte	PBMC	TC vs HC	6303	DB03608
PRKCB	CD14+ Monocyte	PBMC	TC vs HC	5579	DB03777
LTA4H	CD14+ Monocyte	PBMC	TC vs HC	4048	DB04905
PRKCB	CD14+ Monocyte	PBMC	TC vs HC	5579	DB05013
TXN	CD14+ Monocyte	PBMC	TC vs HC	7295	DB05448
PRKCB	CD14+ Monocyte	PBMC	TC vs HC	5579	DB07149
JUN	CD14+ Monocyte	PBMC	TC vs HC	3725	DB08005
CD2	CD8+ T	PBMC	TC vs HC	914	DB00092
CD2	CD8+ T	PBMC	TC vs HC	914	DB02944
HLA-A	CD8+ T	PBMC	TC vs HC	3105	DB02740
ITGB1	CD8+ T	PBMC	TC vs HC	3688	DB00098
PNP	Naïve CD4+ T	PBMC	TC vs HC	4860	DB00242
PNP	Naïve CD4+ T	PBMC	TC vs HC	4860	DB00900
PNP	Naïve CD4+ T	PBMC	TC vs HC	4860	DB01667
PNP	Naïve CD4+ T	PBMC	TC vs HC	4860	DB02222
PNP	Naïve CD4+ T	PBMC	TC vs HC	4860	DB02230
PNP	Naïve CD4+ T	PBMC	TC vs HC	4860	DB02377
PNP	Naïve CD4+ T	PBMC	TC vs HC	4860	DB02391
PNP	Naïve CD4+ T	PBMC	TC vs HC	4860	DB02568
PNP	Naïve CD4+ T	PBMC	TC vs HC	4860	DB02796
PNP	Naïve CD4+ T	PBMC	TC vs HC	4860	DB02857
PNP	Naïve CD4+ T	PBMC	TC vs HC	4860	DB03101
PNP	Naïve CD4+ T	PBMC	TC vs HC	4860	DB03551
PNP	Naïve CD4+ T	PBMC	TC vs HC	4860	DB03609
PNP	Naïve CD4+ T	PBMC	TC vs HC	4860	DB03881
PNP	Naïve CD4+ T	PBMC	TC vs HC	4860	DB04076
PNP	Naïve CD4+ T	PBMC	TC vs HC	4860	DB04260
PNP	Naïve CD4+ T	PBMC	TC vs HC	4860	DB04753
PNP	Naïve CD4+ T	PBMC	TC vs HC	4860	DB04754
PNP	Naïve CD4+ T	PBMC	TC vs HC	4860	DB04757
ANXA1	Naïve CD4+ T	PBMC	TC vs HC	301	DB00288
ANXA1	Naïve CD4+ T	PBMC	TC vs HC	301	DB00741
ANXA1	Naïve CD4+ T	PBMC	TC vs HC	301	DB01234
GSTO1	Naïve CD4+ T	PBMC	TC vs HC	9446	DB00143
PNP	Naïve CD4+ T	PBMC	TC vs HC	4860	DB03411
PNP	Naïve CD4+ T	PBMC	TC vs HC	4860	DB04095
PNP	Naïve CD4+ T	PBMC	TC vs HC	4860	DB02985
HLA-B	Naïve CD4+ T	PBMC	TC vs HC	3106	DB04464
NDUFS5	NK	PBMC	TC vs HC	4725	DB00157
NDUFA11	NK	PBMC	TC vs HC	126328	DB00157
NDUFB8	NK	PBMC	TC vs HC	4714	DB00157
S100B	NK	PBMC	TC vs HC	6285	DB00768
S100B	NK	PBMC	TC vs HC	6285	DB01373
S100B	NK	PBMC	TC vs HC	6285	DB04464
S100B	NK	PBMC	TC vs HC	6285	DB06941
S100B	NK	PBMC	TC vs HC	6285	DB07004
HLA-A	NK	PBMC	TC vs HC	3105	DB02740
PSMB4	NK	PBMC	TC vs HC	5692	DB07475
PSMB4	NK	PBMC	TC vs HC	5692	DB08515
S100B	NK	PBMC	TC vs HC	6285	DB00738
CXCR4	B	BMMC	TC vs HC	7852	DB00452
CXCR4	B	BMMC	TC vs HC	7852	DB06809
JUN	B	BMMC	TC vs HC	3725	DB00570
JUN	B	BMMC	TC vs HC	3725	DB01029
JUN	B	BMMC	TC vs HC	3725	DB01169
FOS	B	BMMC	TC vs HC	2353	DB08813
PTPN6	B	BMMC	TC vs HC	5777	DB02761
PTPN6	B	BMMC	TC vs HC	5777	DB03814
HLA-DQA2	B	BMMC	TC vs HC	3118	DB00071
HSPA8	B	BMMC	TC vs HC	3312	DB03431
HSPA8	B	BMMC	TC vs HC	3312	DB07045
B2M	B	BMMC	TC vs HC	567	DB02740
B2M	B	BMMC	TC vs HC	567	DB04464
RPL13A	B	BMMC	TC vs HC	23521	DB02494
RPL13A	B	BMMC	TC vs HC	23521	DB07374
RPL13A	B	BMMC	TC vs HC	23521	DB08437
MYL12A	B	BMMC	TC vs HC	10627	DB08378
CXCR4	B	BMMC	TC vs HC	7852	DB00495
CXCR4	B	BMMC	TC vs HC	7852	DB00943
JUN	B	BMMC	TC vs HC	3725	DB08005
INSR	CD14+ Monocyte	BMMC	TC vs HC	3643	DB00030
INSR	CD14+ Monocyte	BMMC	TC vs HC	3643	DB00046
INSR	CD14+ Monocyte	BMMC	TC vs HC	3643	DB00047
INSR	CD14+ Monocyte	BMMC	TC vs HC	3643	DB00071
INSR	CD14+ Monocyte	BMMC	TC vs HC	3643	DB01277
INSR	CD14+ Monocyte	BMMC	TC vs HC	3643	DB01306
INSR	CD14+ Monocyte	BMMC	TC vs HC	3643	DB01307
INSR	CD14+ Monocyte	BMMC	TC vs HC	3643	DB01309
INSR	CD14+ Monocyte	BMMC	TC vs HC	3643	DB03909
INSR	CD14+ Monocyte	BMMC	TC vs HC	3643	DB08513
ASPH	CD14+ Monocyte	BMMC	TC vs HC	444	DB00128
ASPH	CD14+ Monocyte	BMMC	TC vs HC	444	DB00139
ACSL1	CD14+ Monocyte	BMMC	TC vs HC	2180	DB00131
ACSL1	CD14+ Monocyte	BMMC	TC vs HC	2180	DB00171
SPTLC2	CD14+ Monocyte	BMMC	TC vs HC	9517	DB00114
SPTLC2	CD14+ Monocyte	BMMC	TC vs HC	9517	DB00133
GSTP1	CD14+ Monocyte	BMMC	TC vs HC	2950	DB00143
GSTP1	CD14+ Monocyte	BMMC	TC vs HC	2950	DB01242
GSTP1	CD14+ Monocyte	BMMC	TC vs HC	2950	DB01834
GSTP1	CD14+ Monocyte	BMMC	TC vs HC	2950	DB01915
GSTP1	CD14+ Monocyte	BMMC	TC vs HC	2950	DB02633
GSTP1	CD14+ Monocyte	BMMC	TC vs HC	2950	DB03003
GSTP1	CD14+ Monocyte	BMMC	TC vs HC	2950	DB03686
GSTP1	CD14+ Monocyte	BMMC	TC vs HC	2950	DB03814
GSTP1	CD14+ Monocyte	BMMC	TC vs HC	2950	DB04077
GSTP1	CD14+ Monocyte	BMMC	TC vs HC	2950	DB04132
GSTP1	CD14+ Monocyte	BMMC	TC vs HC	2950	DB04339
GSTP1	CD14+ Monocyte	BMMC	TC vs HC	2950	DB07849
GSTP1	CD14+ Monocyte	BMMC	TC vs HC	2950	DB08370
PTK2B	CD14+ Monocyte	BMMC	TC vs HC	2185	DB01097
PTK2B	CD14+ Monocyte	BMMC	TC vs HC	2185	DB01645
PTK2B	CD14+ Monocyte	BMMC	TC vs HC	2185	DB08341
PRKCB	CD14+ Monocyte	BMMC	TC vs HC	5579	DB00163
PRKCB	CD14+ Monocyte	BMMC	TC vs HC	5579	DB01738
CXCR4	CD14+ Monocyte	BMMC	TC vs HC	7852	DB00452
CXCR4	CD14+ Monocyte	BMMC	TC vs HC	7852	DB06809
PIK3R1	CD14+ Monocyte	BMMC	TC vs HC	5295	DB01064
PIK3R1	CD14+ Monocyte	BMMC	TC vs HC	5295	DB08059
CTNNB1	CD14+ Monocyte	BMMC	TC vs HC	1499	DB03904
ROCK1	CD14+ Monocyte	BMMC	TC vs HC	6093	DB04707
ROCK1	CD14+ Monocyte	BMMC	TC vs HC	6093	DB07876
ROCK1	CD14+ Monocyte	BMMC	TC vs HC	6093	DB08162
ROCK1	CD14+ Monocyte	BMMC	TC vs HC	6093	DB08756
HSPA1A	CD14+ Monocyte	BMMC	TC vs HC	3303	DB03431
FOS	CD14+ Monocyte	BMMC	TC vs HC	2353	DB08813
TLR2	CD14+ Monocyte	BMMC	TC vs HC	7097	DB00045
TLR2	CD14+ Monocyte	BMMC	TC vs HC	7097	DB03963
S100A12	CD14+ Monocyte	BMMC	TC vs HC	6283	DB00768
S100A12	CD14+ Monocyte	BMMC	TC vs HC	6283	DB01025
FAM49B	CD14+ Monocyte	BMMC	TC vs HC	51571	DB03958
GLUL	CD14+ Monocyte	BMMC	TC vs HC	2752	DB02663
GLUL	CD14+ Monocyte	BMMC	TC vs HC	2752	DB03431
HLA-DQA2	CD14+ Monocyte	BMMC	TC vs HC	3118	DB00071
GLUL	CD14+ Monocyte	BMMC	TC vs HC	2752	DB00130
GLUL	CD14+ Monocyte	BMMC	TC vs HC	2752	DB00142
SDHD	CD14+ Monocyte	BMMC	TC vs HC	6392	DB00139
SDHD	CD14+ Monocyte	BMMC	TC vs HC	6392	DB00756
SDHD	CD14+ Monocyte	BMMC	TC vs HC	6392	DB04141
SDHD	CD14+ Monocyte	BMMC	TC vs HC	6392	DB08689
UPP1	CD14+ Monocyte	BMMC	TC vs HC	7378	DB07437
S100A11	CD14+ Monocyte	BMMC	TC vs HC	6282	DB02482
IL6R	CD14+ Monocyte	BMMC	TC vs HC	3570	DB02944
RHOB	CD14+ Monocyte	BMMC	TC vs HC	388	DB00083
PPP2R5C	CD14+ Monocyte	BMMC	TC vs HC	5527	DB02506
PPP2R5C	CD14+ Monocyte	BMMC	TC vs HC	5527	DB06905
SGK1	CD14+ Monocyte	BMMC	TC vs HC	6446	DB03247
SGK1	CD14+ Monocyte	BMMC	TC vs HC	6446	DB07837
SGK1	CD14+ Monocyte	BMMC	TC vs HC	6446	DB08191
STK17B	CD14+ Monocyte	BMMC	TC vs HC	9262	DB04216
STK17B	CD14+ Monocyte	BMMC	TC vs HC	9262	DB00317
CXCL8	CD14+ Monocyte	BMMC	TC vs HC	3576	DB00328
INSR	CD14+ Monocyte	BMMC	TC vs HC	3643	DB00398
CXCR4	CD14+ Monocyte	BMMC	TC vs HC	7852	DB00495
CXCL8	CD14+ Monocyte	BMMC	TC vs HC	3576	DB00500
STK17B	CD14+ Monocyte	BMMC	TC vs HC	9262	DB00530
CXCL8	CD14+ Monocyte	BMMC	TC vs HC	3576	DB00586
SAT1	CD14+ Monocyte	BMMC	TC vs HC	6303	DB00738
ADAM17	CD14+ Monocyte	BMMC	TC vs HC	6868	DB00786
GLUL	CD14+ Monocyte	BMMC	TC vs HC	2752	DB00860
GSTP1	CD14+ Monocyte	BMMC	TC vs HC	2950	DB00903
CXCR4	CD14+ Monocyte	BMMC	TC vs HC	7852	DB00943
STK17B	CD14+ Monocyte	BMMC	TC vs HC	9262	DB01268
INSR	CD14+ Monocyte	BMMC	TC vs HC	3643	DB01268
ADAM17	CD14+ Monocyte	BMMC	TC vs HC	6868	DB02071
ADAM17	CD14+ Monocyte	BMMC	TC vs HC	6868	DB02255
CCR1	CD14+ Monocyte	BMMC	TC vs HC	1230	DB02365
INSR	CD14+ Monocyte	BMMC	TC vs HC	3643	DB02375
PTK2B	CD14+ Monocyte	BMMC	TC vs HC	2185	DB02567
CCR1	CD14+ Monocyte	BMMC	TC vs HC	1230	DB02586
PIK3R1	CD14+ Monocyte	BMMC	TC vs HC	5295	DB02656
INSR	CD14+ Monocyte	BMMC	TC vs HC	3643	DB02733
PRKCB	CD14+ Monocyte	BMMC	TC vs HC	5579	DB03044
PTK2B	CD14+ Monocyte	BMMC	TC vs HC	2185	DB03044
PIK3R1	CD14+ Monocyte	BMMC	TC vs HC	5295	DB03365
STK17B	CD14+ Monocyte	BMMC	TC vs HC	9262	DB03496
ROCK1	CD14+ Monocyte	BMMC	TC vs HC	6093	DB03496
PTK2B	CD14+ Monocyte	BMMC	TC vs HC	2185	DB03496
SAT1	CD14+ Monocyte	BMMC	TC vs HC	6303	DB03608
PRKCB	CD14+ Monocyte	BMMC	TC vs HC	5579	DB03777
TLR2	CD14+ Monocyte	BMMC	TC vs HC	7097	DB03796
ADAM17	CD14+ Monocyte	BMMC	TC vs HC	6868	DB03880
PIK3R1	CD14+ Monocyte	BMMC	TC vs HC	5295	DB04216
SGK1	CD14+ Monocyte	BMMC	TC vs HC	6446	DB04719
INSR	CD14+ Monocyte	BMMC	TC vs HC	3643	DB04751
PRKCB	CD14+ Monocyte	BMMC	TC vs HC	5579	DB05013
STK17B	CD14+ Monocyte	BMMC	TC vs HC	9262	DB05424
ROCK1	CD14+ Monocyte	BMMC	TC vs HC	6093	DB06616
PTK2B	CD14+ Monocyte	BMMC	TC vs HC	2185	DB06616
CCR1	CD14+ Monocyte	BMMC	TC vs HC	1230	DB06817
ADAM17	CD14+ Monocyte	BMMC	TC vs HC	6868	DB06943
ADAM17	CD14+ Monocyte	BMMC	TC vs HC	6868	DB07013
ADAM17	CD14+ Monocyte	BMMC	TC vs HC	6868	DB07121
ADAM17	CD14+ Monocyte	BMMC	TC vs HC	6868	DB07145
PRKCB	CD14+ Monocyte	BMMC	TC vs HC	5579	DB07149
STK17B	CD14+ Monocyte	BMMC	TC vs HC	9262	DB07159
INSR	CD14+ Monocyte	BMMC	TC vs HC	3643	DB07159
ROCK1	CD14+ Monocyte	BMMC	TC vs HC	6093	DB07159
PTK2B	CD14+ Monocyte	BMMC	TC vs HC	2185	DB07159
IRAK3	CD14+ Monocyte	BMMC	TC vs HC	11213	DB07159
ADAM17	CD14+ Monocyte	BMMC	TC vs HC	6868	DB07233
ROCK1	CD14+ Monocyte	BMMC	TC vs HC	6093	DB07234
ADAM17	CD14+ Monocyte	BMMC	TC vs HC	6868	DB07290
INSR	CD14+ Monocyte	BMMC	TC vs HC	3643	DB07460
ADAM17	CD14+ Monocyte	BMMC	TC vs HC	6868	DB07556
ADAM17	CD14+ Monocyte	BMMC	TC vs HC	6868	DB07964
ROCK1	CD14+ Monocyte	BMMC	TC vs HC	6093	DB08094
ROCK1	CD14+ Monocyte	BMMC	TC vs HC	6093	DB08183
TLR2	CD14+ Monocyte	BMMC	TC vs HC	7097	DB08231
ADAM17	CD14+ Monocyte	BMMC	TC vs HC	6868	DB08271
ADAM17	CD14+ Monocyte	BMMC	TC vs HC	6868	DB08490
STK17B	CD14+ Monocyte	BMMC	TC vs HC	9262	DB08568
ROCK1	CD14+ Monocyte	BMMC	TC vs HC	6093	DB08568
STK17B	CD14+ Monocyte	BMMC	TC vs HC	9262	DB08877
ROCK1	CD14+ Monocyte	BMMC	TC vs HC	6093	DB08877
INSR	CD14+ Monocyte	BMMC	TC vs HC	3643	DB08846
MAP3K8	CD14+ Monocyte	BMMC	TC vs HC	1326	DB08846
INSR	CD14+ Monocyte	BMMC	TC vs HC	3643	DB08865
ROCK1	CD14+ Monocyte	BMMC	TC vs HC	6093	DB08865
PTK2B	CD14+ Monocyte	BMMC	TC vs HC	2185	DB08865
IRAK3	CD14+ Monocyte	BMMC	TC vs HC	11213	DB08865
HLA-DQA2	CD16+ Monocyte	BMMC	TC vs HC	3118	DB00071
ADH5	CD8+ T	BMMC	TC vs HC	128	DB00157
ADH5	CD8+ T	BMMC	TC vs HC	128	DB01907
ADH5	CD8+ T	BMMC	TC vs HC	128	DB03704
ADH5	CD8+ T	BMMC	TC vs HC	128	DB04153
SARS	CD8+ T	BMMC	TC vs HC	6301	DB00133
LDHB	CD8+ T	BMMC	TC vs HC	3945	DB00157
LDHB	CD8+ T	BMMC	TC vs HC	3945	DB01907
LDHB	CD8+ T	BMMC	TC vs HC	3945	DB02401
LDHB	CD8+ T	BMMC	TC vs HC	3945	DB03940
PDHB	CD8+ T	BMMC	TC vs HC	5162	DB00119
PDHB	CD8+ T	BMMC	TC vs HC	5162	DB00157
AMD1	CD8+ T	BMMC	TC vs HC	262	DB00118
AMD1	CD8+ T	BMMC	TC vs HC	262	DB01917
AMD1	CD8+ T	BMMC	TC vs HC	262	DB03754
AMD1	CD8+ T	BMMC	TC vs HC	262	DB08163
HBA1	CD8+ T	BMMC	TC vs HC	3039	DB00358
HBA1	CD8+ T	BMMC	TC vs HC	3039	DB00893
HBA1	CD8+ T	BMMC	TC vs HC	3039	DB02126
HBA1	CD8+ T	BMMC	TC vs HC	3039	DB07427
HBA1	CD8+ T	BMMC	TC vs HC	3039	DB07428
HBA1	CD8+ T	BMMC	TC vs HC	3039	DB07645
HBA1	CD8+ T	BMMC	TC vs HC	3039	DB08077
HBA1	CD8+ T	BMMC	TC vs HC	3039	DB08262
HBA1	CD8+ T	BMMC	TC vs HC	3039	DB08486
HBA1	CD8+ T	BMMC	TC vs HC	3039	DB08632
NDUFV2	CD8+ T	BMMC	TC vs HC	4729	DB00157
TUBB	CD8+ T	BMMC	TC vs HC	203068	DB00361
TUBB	CD8+ T	BMMC	TC vs HC	203068	DB00541
TUBB	CD8+ T	BMMC	TC vs HC	203068	DB00570
TUBB	CD8+ T	BMMC	TC vs HC	203068	DB01179
TUBB	CD8+ T	BMMC	TC vs HC	203068	DB01394
TUBB	CD8+ T	BMMC	TC vs HC	203068	DB01873
TUBB	CD8+ T	BMMC	TC vs HC	203068	DB03010
B4GALT1	CD8+ T	BMMC	TC vs HC	2683	DB00141
B4GALT1	CD8+ T	BMMC	TC vs HC	2683	DB02696
B4GALT1	CD8+ T	BMMC	TC vs HC	2683	DB03013
B4GALT1	CD8+ T	BMMC	TC vs HC	2683	DB03501
B4GALT1	CD8+ T	BMMC	TC vs HC	2683	DB03685
B4GALT1	CD8+ T	BMMC	TC vs HC	2683	DB03814
TUBB	CD8+ T	BMMC	TC vs HC	203068	DB00400
NDUFB3	CD8+ T	BMMC	TC vs HC	4709	DB00157
NDUFS7	CD8+ T	BMMC	TC vs HC	374291	DB00157
OAZ1	CD8+ T	BMMC	TC vs HC	4946	DB00129
FTH1	CD8+ T	BMMC	TC vs HC	2495	DB00893
NDUFA7	CD8+ T	BMMC	TC vs HC	4701	DB00157
ANXA1	CD8+ T	BMMC	TC vs HC	301	DB00288
ANXA1	CD8+ T	BMMC	TC vs HC	301	DB00741
ANXA1	CD8+ T	BMMC	TC vs HC	301	DB01234
CASP1	CD8+ T	BMMC	TC vs HC	834	DB01017
CASP1	CD8+ T	BMMC	TC vs HC	834	DB07733
CASP1	CD8+ T	BMMC	TC vs HC	834	DB07744
CASP1	CD8+ T	BMMC	TC vs HC	834	DB07916
NDUFA5	CD8+ T	BMMC	TC vs HC	4698	DB00157
ITGAL	CD8+ T	BMMC	TC vs HC	3683	DB00095
ITGAL	CD8+ T	BMMC	TC vs HC	3683	DB00098
ITGAL	CD8+ T	BMMC	TC vs HC	3683	DB00227
ITGAL	CD8+ T	BMMC	TC vs HC	3683	DB02177
ITGAL	CD8+ T	BMMC	TC vs HC	3683	DB03932
ITGAL	CD8+ T	BMMC	TC vs HC	3683	DB04724
ITGAL	CD8+ T	BMMC	TC vs HC	3683	DB06972
ITGAL	CD8+ T	BMMC	TC vs HC	3683	DB07486
NDUFA13	CD8+ T	BMMC	TC vs HC	51079	DB00157
HBB	CD8+ T	BMMC	TC vs HC	3043	DB00893
HBB	CD8+ T	BMMC	TC vs HC	3043	DB02126
HBB	CD8+ T	BMMC	TC vs HC	3043	DB03014
HBB	CD8+ T	BMMC	TC vs HC	3043	DB07427
HBB	CD8+ T	BMMC	TC vs HC	3043	DB07428
HBB	CD8+ T	BMMC	TC vs HC	3043	DB07645
HBB	CD8+ T	BMMC	TC vs HC	3043	DB08077
HBB	CD8+ T	BMMC	TC vs HC	3043	DB08262
HBB	CD8+ T	BMMC	TC vs HC	3043	DB08486
HBB	CD8+ T	BMMC	TC vs HC	3043	DB08632
CD2	CD8+ T	BMMC	TC vs HC	914	DB00092
CD2	CD8+ T	BMMC	TC vs HC	914	DB02944
NDUFS2	CD8+ T	BMMC	TC vs HC	4720	DB00157
NDUFA12	CD8+ T	BMMC	TC vs HC	55967	DB00157
NR3C1	CD8+ T	BMMC	TC vs HC	2908	DB00180
NR3C1	CD8+ T	BMMC	TC vs HC	2908	DB00223
NR3C1	CD8+ T	BMMC	TC vs HC	2908	DB00240
NR3C1	CD8+ T	BMMC	TC vs HC	2908	DB00253
NR3C1	CD8+ T	BMMC	TC vs HC	2908	DB00288
NR3C1	CD8+ T	BMMC	TC vs HC	2908	DB00324
NR3C1	CD8+ T	BMMC	TC vs HC	2908	DB00351
NR3C1	CD8+ T	BMMC	TC vs HC	2908	DB00443
NR3C1	CD8+ T	BMMC	TC vs HC	2908	DB00547
NR3C1	CD8+ T	BMMC	TC vs HC	2908	DB00588
NR3C1	CD8+ T	BMMC	TC vs HC	2908	DB00591
NR3C1	CD8+ T	BMMC	TC vs HC	2908	DB00596
NR3C1	CD8+ T	BMMC	TC vs HC	2908	DB00620
NR3C1	CD8+ T	BMMC	TC vs HC	2908	DB00635
NR3C1	CD8+ T	BMMC	TC vs HC	2908	DB00663
NR3C1	CD8+ T	BMMC	TC vs HC	2908	DB00687
NR3C1	CD8+ T	BMMC	TC vs HC	2908	DB00741
NR3C1	CD8+ T	BMMC	TC vs HC	2908	DB00764
NR3C1	CD8+ T	BMMC	TC vs HC	2908	DB00769
NR3C1	CD8+ T	BMMC	TC vs HC	2908	DB00834
NR3C1	CD8+ T	BMMC	TC vs HC	2908	DB00838
NR3C1	CD8+ T	BMMC	TC vs HC	2908	DB00846
NR3C1	CD8+ T	BMMC	TC vs HC	2908	DB00860
NR3C1	CD8+ T	BMMC	TC vs HC	2908	DB00873
NR3C1	CD8+ T	BMMC	TC vs HC	2908	DB00896
NR3C1	CD8+ T	BMMC	TC vs HC	2908	DB00959
NR3C1	CD8+ T	BMMC	TC vs HC	2908	DB01013
NR3C1	CD8+ T	BMMC	TC vs HC	2908	DB01047
NR3C1	CD8+ T	BMMC	TC vs HC	2908	DB01130
NR3C1	CD8+ T	BMMC	TC vs HC	2908	DB01185
NR3C1	CD8+ T	BMMC	TC vs HC	2908	DB01222
NR3C1	CD8+ T	BMMC	TC vs HC	2908	DB01234
NR3C1	CD8+ T	BMMC	TC vs HC	2908	DB01260
NR3C1	CD8+ T	BMMC	TC vs HC	2908	DB01380
NR3C1	CD8+ T	BMMC	TC vs HC	2908	DB01384
NR3C1	CD8+ T	BMMC	TC vs HC	2908	DB01410
NR3C1	CD8+ T	BMMC	TC vs HC	2908	DB02210
NR3C1	CD8+ T	BMMC	TC vs HC	2908	DB06781
GSTK1	CD8+ T	BMMC	TC vs HC	373156	DB00143
GSTK1	CD8+ T	BMMC	TC vs HC	373156	DB04700
GLS	CD8+ T	BMMC	TC vs HC	2744	DB00142
LCK	CD8+ T	BMMC	TC vs HC	3932	DB01254
LCK	CD8+ T	BMMC	TC vs HC	3932	DB01830
LCK	CD8+ T	BMMC	TC vs HC	3932	DB02010
LCK	CD8+ T	BMMC	TC vs HC	3932	DB03023
LCK	CD8+ T	BMMC	TC vs HC	3932	DB04003
LCK	CD8+ T	BMMC	TC vs HC	3932	DB04395
LCK	CD8+ T	BMMC	TC vs HC	3932	DB06925
LCK	CD8+ T	BMMC	TC vs HC	3932	DB07146
LCK	CD8+ T	BMMC	TC vs HC	3932	DB07297
LCK	CD8+ T	BMMC	TC vs HC	3932	DB08055
LCK	CD8+ T	BMMC	TC vs HC	3932	DB08056
LCK	CD8+ T	BMMC	TC vs HC	3932	DB08057
CXCR4	CD8+ T	BMMC	TC vs HC	7852	DB00452
CXCR4	CD8+ T	BMMC	TC vs HC	7852	DB06809
MAPK1	CD8+ T	BMMC	TC vs HC	5594	DB01064
MAPK1	CD8+ T	BMMC	TC vs HC	5594	DB01169
MAPK1	CD8+ T	BMMC	TC vs HC	5594	DB02116
MAPK1	CD8+ T	BMMC	TC vs HC	5594	DB02482
MAPK1	CD8+ T	BMMC	TC vs HC	5594	DB02733
MAPK1	CD8+ T	BMMC	TC vs HC	5594	DB04338
MAPK1	CD8+ T	BMMC	TC vs HC	5594	DB06877
MAPK1	CD8+ T	BMMC	TC vs HC	5594	DB07010
MAPK1	CD8+ T	BMMC	TC vs HC	5594	DB07264
MAPK1	CD8+ T	BMMC	TC vs HC	5594	DB07788
MAPK1	CD8+ T	BMMC	TC vs HC	5594	DB07794
MAPK1	CD8+ T	BMMC	TC vs HC	5594	DB07905
MAPK1	CD8+ T	BMMC	TC vs HC	5594	DB08513
MAPK1	CD8+ T	BMMC	TC vs HC	5594	DB08521
PIK3R1	CD8+ T	BMMC	TC vs HC	5295	DB01064
PIK3R1	CD8+ T	BMMC	TC vs HC	5295	DB08059
TOP1	CD8+ T	BMMC	TC vs HC	7150	DB00762
TOP1	CD8+ T	BMMC	TC vs HC	7150	DB01030
TOP1	CD8+ T	BMMC	TC vs HC	7150	DB04690
TOP1	CD8+ T	BMMC	TC vs HC	7150	DB04967
TOP1	CD8+ T	BMMC	TC vs HC	7150	DB05630
TOP1	CD8+ T	BMMC	TC vs HC	7150	DB07354
TOP1	CD8+ T	BMMC	TC vs HC	7150	DB08159
PARK7	CD8+ T	BMMC	TC vs HC	11315	DB01769
CYCS	CD8+ T	BMMC	TC vs HC	54205	DB01017
CYCS	CD8+ T	BMMC	TC vs HC	54205	DB02110
CYCS	CD8+ T	BMMC	TC vs HC	54205	DB03014
CYCS	CD8+ T	BMMC	TC vs HC	54205	DB03317
CYCS	CD8+ T	BMMC	TC vs HC	54205	DB03934
CYCS	CD8+ T	BMMC	TC vs HC	54205	DB03977
CYCS	CD8+ T	BMMC	TC vs HC	54205	DB04249
JUN	CD8+ T	BMMC	TC vs HC	3725	DB00570
JUN	CD8+ T	BMMC	TC vs HC	3725	DB01029
JUN	CD8+ T	BMMC	TC vs HC	3725	DB01169
GNG2	CD8+ T	BMMC	TC vs HC	54331	DB01159
FOS	CD8+ T	BMMC	TC vs HC	2353	DB08813
RHOA	CD8+ T	BMMC	TC vs HC	387	DB04315
DUT	CD8+ T	BMMC	TC vs HC	1854	DB04685
TPI1	CD8+ T	BMMC	TC vs HC	7167	DB01709
TPI1	CD8+ T	BMMC	TC vs HC	7167	DB01779
TPI1	CD8+ T	BMMC	TC vs HC	7167	DB02515
TPI1	CD8+ T	BMMC	TC vs HC	7167	DB02726
TPI1	CD8+ T	BMMC	TC vs HC	7167	DB02951
TPI1	CD8+ T	BMMC	TC vs HC	7167	DB04510
PIM1	CD8+ T	BMMC	TC vs HC	5292	DB00131
PIM1	CD8+ T	BMMC	TC vs HC	5292	DB01754
PIM1	CD8+ T	BMMC	TC vs HC	5292	DB02010
PIM1	CD8+ T	BMMC	TC vs HC	5292	DB02656
PIM1	CD8+ T	BMMC	TC vs HC	5292	DB03650
PIM1	CD8+ T	BMMC	TC vs HC	5292	DB03777
PIM1	CD8+ T	BMMC	TC vs HC	5292	DB04216
PIM1	CD8+ T	BMMC	TC vs HC	5292	DB04395
PIM1	CD8+ T	BMMC	TC vs HC	5292	DB04522
PIM1	CD8+ T	BMMC	TC vs HC	5292	DB04530
PIM1	CD8+ T	BMMC	TC vs HC	5292	DB04715
PIM1	CD8+ T	BMMC	TC vs HC	5292	DB07151
PIM1	CD8+ T	BMMC	TC vs HC	5292	DB07242
PIM1	CD8+ T	BMMC	TC vs HC	5292	DB07524
PIM1	CD8+ T	BMMC	TC vs HC	5292	DB08022
PIM1	CD8+ T	BMMC	TC vs HC	5292	DB08166
PIM1	CD8+ T	BMMC	TC vs HC	5292	DB08230
PIM1	CD8+ T	BMMC	TC vs HC	5292	DB08705
PIM1	CD8+ T	BMMC	TC vs HC	5292	DB08707
PIM1	CD8+ T	BMMC	TC vs HC	5292	DB08708
PIM1	CD8+ T	BMMC	TC vs HC	5292	DB08709
ZAP70	CD8+ T	BMMC	TC vs HC	7535	DB02010
TUBA1A	CD8+ T	BMMC	TC vs HC	7846	DB00518
TUBA1A	CD8+ T	BMMC	TC vs HC	7846	DB00570
TUBA1A	CD8+ T	BMMC	TC vs HC	7846	DB00643
TUBA1A	CD8+ T	BMMC	TC vs HC	7846	DB01873
TUBA1A	CD8+ T	BMMC	TC vs HC	7846	DB03010
TUBA1A	CD8+ T	BMMC	TC vs HC	7846	DB07574
CSK	CD8+ T	BMMC	TC vs HC	1445	DB02010
TUBA4A	CD8+ T	BMMC	TC vs HC	7277	DB00541
TUBA4A	CD8+ T	BMMC	TC vs HC	7277	DB01179
TUBA4A	CD8+ T	BMMC	TC vs HC	7277	DB01873
TUBA4A	CD8+ T	BMMC	TC vs HC	7277	DB03010
TUBA4A	CD8+ T	BMMC	TC vs HC	7277	DB06772
RPLP2	CD8+ T	BMMC	TC vs HC	6181	DB02212
RPLP2	CD8+ T	BMMC	TC vs HC	6181	DB04137
MAF	CD8+ T	BMMC	TC vs HC	4094	DB02333
MAF	CD8+ T	BMMC	TC vs HC	4094	DB02772
TPR	CD8+ T	BMMC	TC vs HC	7175	DB02240
TPR	CD8+ T	BMMC	TC vs HC	7175	DB03147
TPR	CD8+ T	BMMC	TC vs HC	7175	DB03470
TPR	CD8+ T	BMMC	TC vs HC	7175	DB04299
CDC25B	CD8+ T	BMMC	TC vs HC	994	DB01769
CDC25B	CD8+ T	BMMC	TC vs HC	994	DB03661
CDC25B	CD8+ T	BMMC	TC vs HC	994	DB03674
RELA	CD8+ T	BMMC	TC vs HC	5970	DB02836
RELA	CD8+ T	BMMC	TC vs HC	5970	DB04315
FAM49B	CD8+ T	BMMC	TC vs HC	51571	DB03958
CLK1	CD8+ T	BMMC	TC vs HC	1195	DB04367
CLK1	CD8+ T	BMMC	TC vs HC	1195	DB08691
TOP1	CD8+ T	BMMC	TC vs HC	7150	DB01643
TOP1	CD8+ T	BMMC	TC vs HC	7150	DB01812
TOP1	CD8+ T	BMMC	TC vs HC	7150	DB04205
COMT	CD8+ T	BMMC	TC vs HC	1312	DB00118
COMT	CD8+ T	BMMC	TC vs HC	1312	DB00323
COMT	CD8+ T	BMMC	TC vs HC	1312	DB00494
COMT	CD8+ T	BMMC	TC vs HC	1312	DB02105
COMT	CD8+ T	BMMC	TC vs HC	1312	DB03336
COMT	CD8+ T	BMMC	TC vs HC	1312	DB03907
COMT	CD8+ T	BMMC	TC vs HC	1312	DB04820
COMT	CD8+ T	BMMC	TC vs HC	1312	DB07462
COMT	CD8+ T	BMMC	TC vs HC	1312	DB08049
IL2RG	CD8+ T	BMMC	TC vs HC	3561	DB00004
IL2RG	CD8+ T	BMMC	TC vs HC	3561	DB00041
HLA-DQA2	CD8+ T	BMMC	TC vs HC	3118	DB00071
SDHB	CD8+ T	BMMC	TC vs HC	6390	DB00139
SDHB	CD8+ T	BMMC	TC vs HC	6390	DB04141
SDHB	CD8+ T	BMMC	TC vs HC	6390	DB08689
MGST3	CD8+ T	BMMC	TC vs HC	4259	DB00143
GLRX	CD8+ T	BMMC	TC vs HC	2745	DB00143
PSMB1	CD8+ T	BMMC	TC vs HC	5689	DB00188
PSMB1	CD8+ T	BMMC	TC vs HC	5689	DB07475
PSMB1	CD8+ T	BMMC	TC vs HC	5689	DB08515
FNTA	CD8+ T	BMMC	TC vs HC	2339	DB06953
FNTA	CD8+ T	BMMC	TC vs HC	2339	DB07216
FNTA	CD8+ T	BMMC	TC vs HC	2339	DB07227
FNTA	CD8+ T	BMMC	TC vs HC	2339	DB07752
FNTA	CD8+ T	BMMC	TC vs HC	2339	DB07771
FNTA	CD8+ T	BMMC	TC vs HC	2339	DB07780
FNTA	CD8+ T	BMMC	TC vs HC	2339	DB07841
FNTA	CD8+ T	BMMC	TC vs HC	2339	DB07895
FNTA	CD8+ T	BMMC	TC vs HC	2339	DB08180
FNTA	CD8+ T	BMMC	TC vs HC	2339	DB08674
FNTA	CD8+ T	BMMC	TC vs HC	2339	DB08676
VDAC1	CD8+ T	BMMC	TC vs HC	7416	DB01375
DDX6	CD8+ T	BMMC	TC vs HC	1656	DB01694
S100A11	CD8+ T	BMMC	TC vs HC	6282	DB02482
DCK	CD8+ T	BMMC	TC vs HC	1633	DB01073
DCK	CD8+ T	BMMC	TC vs HC	1633	DB02594
DCK	CD8+ T	BMMC	TC vs HC	1633	DB03431
HSD17B11	CD8+ T	BMMC	TC vs HC	51170	DB02854
DECR1	CD8+ T	BMMC	TC vs HC	1666	DB01907
DECR1	CD8+ T	BMMC	TC vs HC	1666	DB03461
DECR1	CD8+ T	BMMC	TC vs HC	1666	DB08604
DECR1	CD8+ T	BMMC	TC vs HC	1666	DB08605
CD247	CD8+ T	BMMC	TC vs HC	919	DB00075
PIN1	CD8+ T	BMMC	TC vs HC	5300	DB01766
PIN1	CD8+ T	BMMC	TC vs HC	5300	DB06867
PPP2R5C	CD8+ T	BMMC	TC vs HC	5527	DB02506
PPP2R5C	CD8+ T	BMMC	TC vs HC	5527	DB06905
HSPA8	CD8+ T	BMMC	TC vs HC	3312	DB03431
HSPA8	CD8+ T	BMMC	TC vs HC	3312	DB07045
TRAC	CD8+ T	BMMC	TC vs HC	28755	DB02740
PPP1CA	CD8+ T	BMMC	TC vs HC	5499	DB02506
PPP2R2A	CD8+ T	BMMC	TC vs HC	5520	DB02506
RPL13A	CD8+ T	BMMC	TC vs HC	23521	DB02494
RPL13A	CD8+ T	BMMC	TC vs HC	23521	DB07374
RPL13A	CD8+ T	BMMC	TC vs HC	23521	DB08437
RPL23A	CD8+ T	BMMC	TC vs HC	6147	DB02494
RPL23A	CD8+ T	BMMC	TC vs HC	6147	DB07374
RPL23A	CD8+ T	BMMC	TC vs HC	6147	DB08437
TPI1	CD8+ T	BMMC	TC vs HC	7167	DB01695
TPI1	CD8+ T	BMMC	TC vs HC	7167	DB03026
TPI1	CD8+ T	BMMC	TC vs HC	7167	DB03132
TPI1	CD8+ T	BMMC	TC vs HC	7167	DB03135
TPI1	CD8+ T	BMMC	TC vs HC	7167	DB03314
TPI1	CD8+ T	BMMC	TC vs HC	7167	DB03379
TPI1	CD8+ T	BMMC	TC vs HC	7167	DB03900
TPI1	CD8+ T	BMMC	TC vs HC	7167	DB04326
TPI1	CD8+ T	BMMC	TC vs HC	7167	DB04447
TPI1	CD8+ T	BMMC	TC vs HC	7167	DB07387
PSMA5	CD8+ T	BMMC	TC vs HC	5686	DB07475
PSMA5	CD8+ T	BMMC	TC vs HC	5686	DB08515
PSMA7	CD8+ T	BMMC	TC vs HC	5688	DB07475
PSMA7	CD8+ T	BMMC	TC vs HC	5688	DB07558
PSMA7	CD8+ T	BMMC	TC vs HC	5688	DB08515
PSMB7	CD8+ T	BMMC	TC vs HC	5695	DB07475
PSMB7	CD8+ T	BMMC	TC vs HC	5695	DB08515
COX7C	CD8+ T	BMMC	TC vs HC	1350	DB02659
COX7C	CD8+ T	BMMC	TC vs HC	1350	DB04464
IDI1	CD8+ T	BMMC	TC vs HC	3422	DB01785
ARPC1B	CD8+ T	BMMC	TC vs HC	10095	DB08235
ARPC1B	CD8+ T	BMMC	TC vs HC	10095	DB08236
ACTR3	CD8+ T	BMMC	TC vs HC	10096	DB08235
ACTR3	CD8+ T	BMMC	TC vs HC	10096	DB08236
ARPC5	CD8+ T	BMMC	TC vs HC	10092	DB08235
ARPC5	CD8+ T	BMMC	TC vs HC	10092	DB08236
TRAPPC4	CD8+ T	BMMC	TC vs HC	51399	DB08342
TRAPPC1	CD8+ T	BMMC	TC vs HC	58485	DB08342
MYL12A	CD8+ T	BMMC	TC vs HC	10627	DB08378
STK17B	CD8+ T	BMMC	TC vs HC	9262	DB04216
CDC25B	CD8+ T	BMMC	TC vs HC	994	DB00170
PCSK7	CD8+ T	BMMC	TC vs HC	9159	DB00266
STK17B	CD8+ T	BMMC	TC vs HC	9262	DB00317
STK10	CD8+ T	BMMC	TC vs HC	6793	DB00317
LCK	CD8+ T	BMMC	TC vs HC	3932	DB00317
FGR	CD8+ T	BMMC	TC vs HC	2268	DB00317
STK17A	CD8+ T	BMMC	TC vs HC	9263	DB00317
NR3C1	CD8+ T	BMMC	TC vs HC	2908	DB00396
STK10	CD8+ T	BMMC	TC vs HC	6793	DB00398
LCK	CD8+ T	BMMC	TC vs HC	3932	DB00398
FGR	CD8+ T	BMMC	TC vs HC	2268	DB00398
CSK	CD8+ T	BMMC	TC vs HC	1445	DB00398
CLK1	CD8+ T	BMMC	TC vs HC	1195	DB00398
NR3C1	CD8+ T	BMMC	TC vs HC	2908	DB00421
CXCR4	CD8+ T	BMMC	TC vs HC	7852	DB00495
STK17B	CD8+ T	BMMC	TC vs HC	9262	DB00530
STK10	CD8+ T	BMMC	TC vs HC	6793	DB00530
LCK	CD8+ T	BMMC	TC vs HC	3932	DB00530
CSK	CD8+ T	BMMC	TC vs HC	1445	DB00530
STK17A	CD8+ T	BMMC	TC vs HC	9263	DB00530
NR3C1	CD8+ T	BMMC	TC vs HC	2908	DB00603
LCK	CD8+ T	BMMC	TC vs HC	3932	DB00619
CLK1	CD8+ T	BMMC	TC vs HC	1195	DB00619
STK17A	CD8+ T	BMMC	TC vs HC	9263	DB00619
CXCR4	CD8+ T	BMMC	TC vs HC	7852	DB00943
PIM1	CD8+ T	BMMC	TC vs HC	5292	DB01204
STK10	CD8+ T	BMMC	TC vs HC	6793	DB01259
STK17B	CD8+ T	BMMC	TC vs HC	9262	DB01268
STK10	CD8+ T	BMMC	TC vs HC	6793	DB01268
LCK	CD8+ T	BMMC	TC vs HC	3932	DB01268
FGR	CD8+ T	BMMC	TC vs HC	2268	DB01268
CLK1	CD8+ T	BMMC	TC vs HC	1195	DB01268
PIM2	CD8+ T	BMMC	TC vs HC	11040	DB01268
STK17A	CD8+ T	BMMC	TC vs HC	9263	DB01268
PIM2	CD8+ T	BMMC	TC vs HC	11040	DB01782
LCK	CD8+ T	BMMC	TC vs HC	3932	DB01809
CSK	CD8+ T	BMMC	TC vs HC	1445	DB01809
PIM1	CD8+ T	BMMC	TC vs HC	5292	DB01852
PIM1	CD8+ T	BMMC	TC vs HC	5292	DB01946
PIM1	CD8+ T	BMMC	TC vs HC	5292	DB02152
PIM1	CD8+ T	BMMC	TC vs HC	5292	DB02375
NCOR1	CD8+ T	BMMC	TC vs HC	9611	DB02546
STK10	CD8+ T	BMMC	TC vs HC	6793	DB02567
LCK	CD8+ T	BMMC	TC vs HC	3932	DB02567
FGR	CD8+ T	BMMC	TC vs HC	2268	DB02567
CSK	CD8+ T	BMMC	TC vs HC	1445	DB02567
PIK3R1	CD8+ T	BMMC	TC vs HC	5295	DB02656
STK10	CD8+ T	BMMC	TC vs HC	6793	DB03044
LCK	CD8+ T	BMMC	TC vs HC	3932	DB03044
FGR	CD8+ T	BMMC	TC vs HC	2268	DB03044
MAPK1	CD8+ T	BMMC	TC vs HC	5594	DB03044
LDHB	CD8+ T	BMMC	TC vs HC	3945	DB03162
PIK3R1	CD8+ T	BMMC	TC vs HC	5295	DB03365
CLK1	CD8+ T	BMMC	TC vs HC	1195	DB03444
STK17B	CD8+ T	BMMC	TC vs HC	9262	DB03496
PIM1	CD8+ T	BMMC	TC vs HC	5292	DB03496
CLK1	CD8+ T	BMMC	TC vs HC	1195	DB03496
PIM2	CD8+ T	BMMC	TC vs HC	11040	DB03496
STK17A	CD8+ T	BMMC	TC vs HC	9263	DB03496
LCK	CD8+ T	BMMC	TC vs HC	3932	DB04186
PIK3R1	CD8+ T	BMMC	TC vs HC	5295	DB04216
MAPK1	CD8+ T	BMMC	TC vs HC	5594	DB04604
PIM2	CD8+ T	BMMC	TC vs HC	11040	DB04715
CSK	CD8+ T	BMMC	TC vs HC	1445	DB04716
STK10	CD8+ T	BMMC	TC vs HC	6793	DB04849
LCK	CD8+ T	BMMC	TC vs HC	3932	DB04849
FGR	CD8+ T	BMMC	TC vs HC	2268	DB04849
STK10	CD8+ T	BMMC	TC vs HC	6793	DB04868
LCK	CD8+ T	BMMC	TC vs HC	3932	DB04868
FGR	CD8+ T	BMMC	TC vs HC	2268	DB04868
CSK	CD8+ T	BMMC	TC vs HC	1445	DB04868
CLK1	CD8+ T	BMMC	TC vs HC	1195	DB04868
CASP1	CD8+ T	BMMC	TC vs HC	834	DB04875
NR3C1	CD8+ T	BMMC	TC vs HC	2908	DB05234
STK10	CD8+ T	BMMC	TC vs HC	6793	DB05294
LCK	CD8+ T	BMMC	TC vs HC	3932	DB05294
FGR	CD8+ T	BMMC	TC vs HC	2268	DB05294
CSK	CD8+ T	BMMC	TC vs HC	1445	DB05294
STK17B	CD8+ T	BMMC	TC vs HC	9262	DB05424
STK10	CD8+ T	BMMC	TC vs HC	6793	DB05424
LCK	CD8+ T	BMMC	TC vs HC	3932	DB05424
FGR	CD8+ T	BMMC	TC vs HC	2268	DB05424
CSK	CD8+ T	BMMC	TC vs HC	1445	DB05424
STK17A	CD8+ T	BMMC	TC vs HC	9263	DB05424
STK10	CD8+ T	BMMC	TC vs HC	6793	DB05465
LCK	CD8+ T	BMMC	TC vs HC	3932	DB05465
CLK1	CD8+ T	BMMC	TC vs HC	1195	DB05465
TOP1	CD8+ T	BMMC	TC vs HC	7150	DB05482
STK10	CD8+ T	BMMC	TC vs HC	6793	DB06616
LCK	CD8+ T	BMMC	TC vs HC	3932	DB06616
FGR	CD8+ T	BMMC	TC vs HC	2268	DB06616
CSK	CD8+ T	BMMC	TC vs HC	1445	DB06616
ZAP70	CD8+ T	BMMC	TC vs HC	7535	DB06616
CLK1	CD8+ T	BMMC	TC vs HC	1195	DB06616
LCK	CD8+ T	BMMC	TC vs HC	3932	DB06896
LCK	CD8+ T	BMMC	TC vs HC	3932	DB06999
FGR	CD8+ T	BMMC	TC vs HC	2268	DB06999
CSK	CD8+ T	BMMC	TC vs HC	1445	DB06999
CLK1	CD8+ T	BMMC	TC vs HC	1195	DB06999
LCK	CD8+ T	BMMC	TC vs HC	3932	DB07138
FGR	CD8+ T	BMMC	TC vs HC	2268	DB07138
MAPK1	CD8+ T	BMMC	TC vs HC	5594	DB07149
STK17B	CD8+ T	BMMC	TC vs HC	9262	DB07159
STK10	CD8+ T	BMMC	TC vs HC	6793	DB07159
LCK	CD8+ T	BMMC	TC vs HC	3932	DB07159
FGR	CD8+ T	BMMC	TC vs HC	2268	DB07159
CSK	CD8+ T	BMMC	TC vs HC	1445	DB07159
ZAP70	CD8+ T	BMMC	TC vs HC	7535	DB07159
CLK1	CD8+ T	BMMC	TC vs HC	1195	DB07159
STK38	CD8+ T	BMMC	TC vs HC	11329	DB07159
STK17A	CD8+ T	BMMC	TC vs HC	9263	DB07159
ZAP70	CD8+ T	BMMC	TC vs HC	7535	DB07194
MAPK1	CD8+ T	BMMC	TC vs HC	5594	DB07234
CSK	CD8+ T	BMMC	TC vs HC	1445	DB07249
LCK	CD8+ T	BMMC	TC vs HC	3932	DB07264
LCK	CD8+ T	BMMC	TC vs HC	3932	DB07274
FGR	CD8+ T	BMMC	TC vs HC	2268	DB07274
LCK	CD8+ T	BMMC	TC vs HC	3932	DB07326
PIM1	CD8+ T	BMMC	TC vs HC	5292	DB07352
LCK	CD8+ T	BMMC	TC vs HC	3932	DB07514
LCK	CD8+ T	BMMC	TC vs HC	3932	DB07528
LCK	CD8+ T	BMMC	TC vs HC	3932	DB07537
LCK	CD8+ T	BMMC	TC vs HC	3932	DB07545
MAPK1	CD8+ T	BMMC	TC vs HC	5594	DB07728
PIM1	CD8+ T	BMMC	TC vs HC	5292	DB07795
LCK	CD8+ T	BMMC	TC vs HC	3932	DB07832
CLK1	CD8+ T	BMMC	TC vs HC	1195	DB07919
JUN	CD8+ T	BMMC	TC vs HC	3725	DB08005
LCK	CD8+ T	BMMC	TC vs HC	3932	DB08039
STK17A	CD8+ T	BMMC	TC vs HC	9263	DB08067
STK10	CD8+ T	BMMC	TC vs HC	6793	DB08094
CLK1	CD8+ T	BMMC	TC vs HC	1195	DB08094
CDK11A	CD8+ T	BMMC	TC vs HC	728642	DB08094
CLK1	CD8+ T	BMMC	TC vs HC	1195	DB08142
CDK11A	CD8+ T	BMMC	TC vs HC	728642	DB08142
LCK	CD8+ T	BMMC	TC vs HC	3932	DB08183
LCK	CD8+ T	BMMC	TC vs HC	3932	DB08339
LCK	CD8+ T	BMMC	TC vs HC	3932	DB08351
MAPK1	CD8+ T	BMMC	TC vs HC	5594	DB08358
LCK	CD8+ T	BMMC	TC vs HC	3932	DB08399
LCK	CD8+ T	BMMC	TC vs HC	3932	DB08424
STK17B	CD8+ T	BMMC	TC vs HC	9262	DB08568
PIM1	CD8+ T	BMMC	TC vs HC	5292	DB08568
MAPK1	CD8+ T	BMMC	TC vs HC	5594	DB08568
CLK1	CD8+ T	BMMC	TC vs HC	1195	DB08568
PIM2	CD8+ T	BMMC	TC vs HC	11040	DB08568
STK17A	CD8+ T	BMMC	TC vs HC	9263	DB08568
LCK	CD8+ T	BMMC	TC vs HC	3932	DB08597
S1PR4	CD8+ T	BMMC	TC vs HC	8698	DB08868
STK17B	CD8+ T	BMMC	TC vs HC	9262	DB08877
STK17A	CD8+ T	BMMC	TC vs HC	9263	DB08877
NR3C1	CD8+ T	BMMC	TC vs HC	2908	DB08906
STK10	CD8+ T	BMMC	TC vs HC	6793	DB08916
LCK	CD8+ T	BMMC	TC vs HC	3932	DB08916
STK17A	CD8+ T	BMMC	TC vs HC	9263	DB08916
PSMB8	CD8+ T	BMMC	TC vs HC	5696	DB07475
NR3C1	CD8+ T	BMMC	TC vs HC	2908	DB07886
MAP3K8	CD8+ T	BMMC	TC vs HC	1326	DB08846
STK10	CD8+ T	BMMC	TC vs HC	6793	DB08865
LCK	CD8+ T	BMMC	TC vs HC	3932	DB08865
FGR	CD8+ T	BMMC	TC vs HC	2268	DB08865
ZAP70	CD8+ T	BMMC	TC vs HC	7535	DB08865
CDK11A	CD8+ T	BMMC	TC vs HC	728642	DB08865
HBA1	Erythroblast	BMMC	TC vs HC	3039	DB00358
HBA1	Erythroblast	BMMC	TC vs HC	3039	DB00893
HBA1	Erythroblast	BMMC	TC vs HC	3039	DB02126
HBA1	Erythroblast	BMMC	TC vs HC	3039	DB07427
HBA1	Erythroblast	BMMC	TC vs HC	3039	DB07428
HBA1	Erythroblast	BMMC	TC vs HC	3039	DB07645
HBA1	Erythroblast	BMMC	TC vs HC	3039	DB08077
HBA1	Erythroblast	BMMC	TC vs HC	3039	DB08262
HBA1	Erythroblast	BMMC	TC vs HC	3039	DB08486
HBA1	Erythroblast	BMMC	TC vs HC	3039	DB08632
CA1	Erythroblast	BMMC	TC vs HC	759	DB00232
CA1	Erythroblast	BMMC	TC vs HC	759	DB00311
CA1	Erythroblast	BMMC	TC vs HC	759	DB00381
CA1	Erythroblast	BMMC	TC vs HC	759	DB00423
CA1	Erythroblast	BMMC	TC vs HC	759	DB00436
CA1	Erythroblast	BMMC	TC vs HC	759	DB00562
CA1	Erythroblast	BMMC	TC vs HC	759	DB00606
CA1	Erythroblast	BMMC	TC vs HC	759	DB00703
CA1	Erythroblast	BMMC	TC vs HC	759	DB00774
CA1	Erythroblast	BMMC	TC vs HC	759	DB00819
CA1	Erythroblast	BMMC	TC vs HC	759	DB00869
CA1	Erythroblast	BMMC	TC vs HC	759	DB00880
CA1	Erythroblast	BMMC	TC vs HC	759	DB00909
CA1	Erythroblast	BMMC	TC vs HC	759	DB00999
CA1	Erythroblast	BMMC	TC vs HC	759	DB01021
CA1	Erythroblast	BMMC	TC vs HC	759	DB01031
CA1	Erythroblast	BMMC	TC vs HC	759	DB01119
CA1	Erythroblast	BMMC	TC vs HC	759	DB01144
CA1	Erythroblast	BMMC	TC vs HC	759	DB01194
CA1	Erythroblast	BMMC	TC vs HC	759	DB01325
CA1	Erythroblast	BMMC	TC vs HC	759	DB08155
CA1	Erythroblast	BMMC	TC vs HC	759	DB08156
CA1	Erythroblast	BMMC	TC vs HC	759	DB08157
CA1	Erythroblast	BMMC	TC vs HC	759	DB00259
CA1	Erythroblast	BMMC	TC vs HC	759	DB00273
CA1	Erythroblast	BMMC	TC vs HC	759	DB00391
CA1	Erythroblast	BMMC	TC vs HC	759	DB00619
CA1	Erythroblast	BMMC	TC vs HC	759	DB00841
CA1	Erythroblast	BMMC	TC vs HC	759	DB00861
CA1	Erythroblast	BMMC	TC vs HC	759	DB00887
CA1	Erythroblast	BMMC	TC vs HC	759	DB01650
CA1	Erythroblast	BMMC	TC vs HC	759	DB01795
CA1	Erythroblast	BMMC	TC vs HC	759	DB01880
CA1	Erythroblast	BMMC	TC vs HC	759	DB02054
CA1	Erythroblast	BMMC	TC vs HC	759	DB02292
CA1	Erythroblast	BMMC	TC vs HC	759	DB02362
CA1	Erythroblast	BMMC	TC vs HC	759	DB02459
CA1	Erythroblast	BMMC	TC vs HC	759	DB02639
CA1	Erythroblast	BMMC	TC vs HC	759	DB02709
CA1	Erythroblast	BMMC	TC vs HC	759	DB02795
CA1	Erythroblast	BMMC	TC vs HC	759	DB02839
CA1	Erythroblast	BMMC	TC vs HC	759	DB03566
CA1	Erythroblast	BMMC	TC vs HC	759	DB03728
CA1	Erythroblast	BMMC	TC vs HC	759	DB03946
CA1	Erythroblast	BMMC	TC vs HC	759	DB04066
CA1	Erythroblast	BMMC	TC vs HC	759	DB04214
CA1	Erythroblast	BMMC	TC vs HC	759	DB04216
CA1	Erythroblast	BMMC	TC vs HC	759	DB04242
CA1	Erythroblast	BMMC	TC vs HC	759	DB04500
CA1	Erythroblast	BMMC	TC vs HC	759	DB04745
CA1	Erythroblast	BMMC	TC vs HC	759	DB04868
CA1	Erythroblast	BMMC	TC vs HC	759	DB06218
CA1	Erythroblast	BMMC	TC vs HC	759	DB06795
CA1	Erythroblast	BMMC	TC vs HC	759	DB06891
CA1	Erythroblast	BMMC	TC vs HC	759	DB06954
CA1	Erythroblast	BMMC	TC vs HC	759	DB07050
CA1	Erythroblast	BMMC	TC vs HC	759	DB07767
CA1	Erythroblast	BMMC	TC vs HC	759	DB07776
CA1	Erythroblast	BMMC	TC vs HC	759	DB08083
CA1	Erythroblast	BMMC	TC vs HC	759	DB08165
CA1	Erythroblast	BMMC	TC vs HC	759	DB08168
CA1	Erythroblast	BMMC	TC vs HC	759	DB08748
CA1	Erythroblast	BMMC	TC vs HC	759	DB08765
CA1	Erythroblast	BMMC	TC vs HC	759	DB08782
CA1	Erythroblast	BMMC	TC vs HC	759	DB01397
CA1	Erythroblast	BMMC	TC vs HC	759	DB08846
CA1	Erythroblast	BMMC	TC vs HC	759	DB01398
CXCR4	PDC	BMMC	TC vs HC	7852	DB00452
CXCR4	PDC	BMMC	TC vs HC	7852	DB06809
CXCR4	PDC	BMMC	TC vs HC	7852	DB00495
CXCR4	PDC	BMMC	TC vs HC	7852	DB00943
TUBB	Naïve CD4+ T	BMMC	TC vs HC	203068	DB00361
TUBB	Naïve CD4+ T	BMMC	TC vs HC	203068	DB00541
TUBB	Naïve CD4+ T	BMMC	TC vs HC	203068	DB00570
TUBB	Naïve CD4+ T	BMMC	TC vs HC	203068	DB01179
TUBB	Naïve CD4+ T	BMMC	TC vs HC	203068	DB01394
TUBB	Naïve CD4+ T	BMMC	TC vs HC	203068	DB01873
TUBB	Naïve CD4+ T	BMMC	TC vs HC	203068	DB03010
TUBB	Naïve CD4+ T	BMMC	TC vs HC	203068	DB00400
OAZ1	Naïve CD4+ T	BMMC	TC vs HC	4946	DB00129
LCK	Naïve CD4+ T	BMMC	TC vs HC	3932	DB01254
LCK	Naïve CD4+ T	BMMC	TC vs HC	3932	DB01830
LCK	Naïve CD4+ T	BMMC	TC vs HC	3932	DB02010
LCK	Naïve CD4+ T	BMMC	TC vs HC	3932	DB03023
LCK	Naïve CD4+ T	BMMC	TC vs HC	3932	DB04003
LCK	Naïve CD4+ T	BMMC	TC vs HC	3932	DB04395
LCK	Naïve CD4+ T	BMMC	TC vs HC	3932	DB06925
LCK	Naïve CD4+ T	BMMC	TC vs HC	3932	DB07146
LCK	Naïve CD4+ T	BMMC	TC vs HC	3932	DB07297
LCK	Naïve CD4+ T	BMMC	TC vs HC	3932	DB08055
LCK	Naïve CD4+ T	BMMC	TC vs HC	3932	DB08056
LCK	Naïve CD4+ T	BMMC	TC vs HC	3932	DB08057
CXCR4	Naïve CD4+ T	BMMC	TC vs HC	7852	DB00452
CXCR4	Naïve CD4+ T	BMMC	TC vs HC	7852	DB06809
PIK3R1	Naïve CD4+ T	BMMC	TC vs HC	5295	DB01064
PIK3R1	Naïve CD4+ T	BMMC	TC vs HC	5295	DB08059
PPIA	Naïve CD4+ T	BMMC	TC vs HC	5478	DB00091
PPIA	Naïve CD4+ T	BMMC	TC vs HC	5478	DB00172
PPIA	Naïve CD4+ T	BMMC	TC vs HC	5478	DB01742
PPIA	Naïve CD4+ T	BMMC	TC vs HC	5478	DB02419
PPIA	Naïve CD4+ T	BMMC	TC vs HC	5478	DB03393
JUN	Naïve CD4+ T	BMMC	TC vs HC	3725	DB00570
JUN	Naïve CD4+ T	BMMC	TC vs HC	3725	DB01029
JUN	Naïve CD4+ T	BMMC	TC vs HC	3725	DB01169
FOS	Naïve CD4+ T	BMMC	TC vs HC	2353	DB08813
CSK	Naïve CD4+ T	BMMC	TC vs HC	1445	DB02010
RPLP2	Naïve CD4+ T	BMMC	TC vs HC	6181	DB02212
RPLP2	Naïve CD4+ T	BMMC	TC vs HC	6181	DB04137
IL2RG	Naïve CD4+ T	BMMC	TC vs HC	3561	DB00004
IL2RG	Naïve CD4+ T	BMMC	TC vs HC	3561	DB00041
MGST3	Naïve CD4+ T	BMMC	TC vs HC	4259	DB00143
PTGER4	Naïve CD4+ T	BMMC	TC vs HC	5734	DB00917
PTGER4	Naïve CD4+ T	BMMC	TC vs HC	5734	DB00929
HSPA8	Naïve CD4+ T	BMMC	TC vs HC	3312	DB03431
HSPA8	Naïve CD4+ T	BMMC	TC vs HC	3312	DB07045
B2M	Naïve CD4+ T	BMMC	TC vs HC	567	DB02740
B2M	Naïve CD4+ T	BMMC	TC vs HC	567	DB04464
TRAC	Naïve CD4+ T	BMMC	TC vs HC	28755	DB02740
CDK5R1	Naïve CD4+ T	BMMC	TC vs HC	8851	DB02052
CDK5R1	Naïve CD4+ T	BMMC	TC vs HC	8851	DB07364
RPL13A	Naïve CD4+ T	BMMC	TC vs HC	23521	DB02494
RPL13A	Naïve CD4+ T	BMMC	TC vs HC	23521	DB07374
RPL13A	Naïve CD4+ T	BMMC	TC vs HC	23521	DB08437
RPL23A	Naïve CD4+ T	BMMC	TC vs HC	6147	DB02494
RPL23A	Naïve CD4+ T	BMMC	TC vs HC	6147	DB07374
RPL23A	Naïve CD4+ T	BMMC	TC vs HC	6147	DB08437
PSMB3	Naïve CD4+ T	BMMC	TC vs HC	5691	DB07475
PSMB3	Naïve CD4+ T	BMMC	TC vs HC	5691	DB08515
COX7C	Naïve CD4+ T	BMMC	TC vs HC	1350	DB02659
COX7C	Naïve CD4+ T	BMMC	TC vs HC	1350	DB04464
CFL1	Naïve CD4+ T	BMMC	TC vs HC	1072	DB04147
PPIA	Naïve CD4+ T	BMMC	TC vs HC	5478	DB08168
ACTR3	Naïve CD4+ T	BMMC	TC vs HC	10096	DB08235
ACTR3	Naïve CD4+ T	BMMC	TC vs HC	10096	DB08236
MYL12A	Naïve CD4+ T	BMMC	TC vs HC	10627	DB08378
LCK	Naïve CD4+ T	BMMC	TC vs HC	3932	DB00317
PTGER4	Naïve CD4+ T	BMMC	TC vs HC	5734	DB00374
LCK	Naïve CD4+ T	BMMC	TC vs HC	3932	DB00398
CSK	Naïve CD4+ T	BMMC	TC vs HC	1445	DB00398
CXCR4	Naïve CD4+ T	BMMC	TC vs HC	7852	DB00495
LCK	Naïve CD4+ T	BMMC	TC vs HC	3932	DB00530
CSK	Naïve CD4+ T	BMMC	TC vs HC	1445	DB00530
AAK1	Naïve CD4+ T	BMMC	TC vs HC	22848	DB00530
LCK	Naïve CD4+ T	BMMC	TC vs HC	3932	DB00619
CXCR4	Naïve CD4+ T	BMMC	TC vs HC	7852	DB00943
PTGER4	Naïve CD4+ T	BMMC	TC vs HC	5734	DB01160
STK4	Naïve CD4+ T	BMMC	TC vs HC	6789	DB01254
LCK	Naïve CD4+ T	BMMC	TC vs HC	3932	DB01268
STK4	Naïve CD4+ T	BMMC	TC vs HC	6789	DB01268
AAK1	Naïve CD4+ T	BMMC	TC vs HC	22848	DB01268
STK4	Naïve CD4+ T	BMMC	TC vs HC	6789	DB01782
AAK1	Naïve CD4+ T	BMMC	TC vs HC	22848	DB01782
LCK	Naïve CD4+ T	BMMC	TC vs HC	3932	DB01809
CSK	Naïve CD4+ T	BMMC	TC vs HC	1445	DB01809
PTGER4	Naïve CD4+ T	BMMC	TC vs HC	5734	DB02056
LCK	Naïve CD4+ T	BMMC	TC vs HC	3932	DB02567
CSK	Naïve CD4+ T	BMMC	TC vs HC	1445	DB02567
STK4	Naïve CD4+ T	BMMC	TC vs HC	6789	DB02567
PIK3R1	Naïve CD4+ T	BMMC	TC vs HC	5295	DB02656
LCK	Naïve CD4+ T	BMMC	TC vs HC	3932	DB03044
PIK3R1	Naïve CD4+ T	BMMC	TC vs HC	5295	DB03365
LCK	Naïve CD4+ T	BMMC	TC vs HC	3932	DB04186
PIK3R1	Naïve CD4+ T	BMMC	TC vs HC	5295	DB04216
CSK	Naïve CD4+ T	BMMC	TC vs HC	1445	DB04716
LCK	Naïve CD4+ T	BMMC	TC vs HC	3932	DB04849
STK4	Naïve CD4+ T	BMMC	TC vs HC	6789	DB04849
LCK	Naïve CD4+ T	BMMC	TC vs HC	3932	DB04868
CSK	Naïve CD4+ T	BMMC	TC vs HC	1445	DB04868
LCK	Naïve CD4+ T	BMMC	TC vs HC	3932	DB05294
CSK	Naïve CD4+ T	BMMC	TC vs HC	1445	DB05294
LCK	Naïve CD4+ T	BMMC	TC vs HC	3932	DB05424
CSK	Naïve CD4+ T	BMMC	TC vs HC	1445	DB05424
LCK	Naïve CD4+ T	BMMC	TC vs HC	3932	DB05465
LCK	Naïve CD4+ T	BMMC	TC vs HC	3932	DB06616
CSK	Naïve CD4+ T	BMMC	TC vs HC	1445	DB06616
STK4	Naïve CD4+ T	BMMC	TC vs HC	6789	DB06616
AAK1	Naïve CD4+ T	BMMC	TC vs HC	22848	DB06616
LCK	Naïve CD4+ T	BMMC	TC vs HC	3932	DB06896
LCK	Naïve CD4+ T	BMMC	TC vs HC	3932	DB06999
CSK	Naïve CD4+ T	BMMC	TC vs HC	1445	DB06999
LCK	Naïve CD4+ T	BMMC	TC vs HC	3932	DB07138
LCK	Naïve CD4+ T	BMMC	TC vs HC	3932	DB07159
CSK	Naïve CD4+ T	BMMC	TC vs HC	1445	DB07159
AAK1	Naïve CD4+ T	BMMC	TC vs HC	22848	DB07159
CSK	Naïve CD4+ T	BMMC	TC vs HC	1445	DB07249
LCK	Naïve CD4+ T	BMMC	TC vs HC	3932	DB07264
LCK	Naïve CD4+ T	BMMC	TC vs HC	3932	DB07274
LCK	Naïve CD4+ T	BMMC	TC vs HC	3932	DB07326
LCK	Naïve CD4+ T	BMMC	TC vs HC	3932	DB07514
LCK	Naïve CD4+ T	BMMC	TC vs HC	3932	DB07528
LCK	Naïve CD4+ T	BMMC	TC vs HC	3932	DB07537
LCK	Naïve CD4+ T	BMMC	TC vs HC	3932	DB07545
LCK	Naïve CD4+ T	BMMC	TC vs HC	3932	DB07832
JUN	Naïve CD4+ T	BMMC	TC vs HC	3725	DB08005
LCK	Naïve CD4+ T	BMMC	TC vs HC	3932	DB08039
LCK	Naïve CD4+ T	BMMC	TC vs HC	3932	DB08183
LCK	Naïve CD4+ T	BMMC	TC vs HC	3932	DB08339
LCK	Naïve CD4+ T	BMMC	TC vs HC	3932	DB08351
LCK	Naïve CD4+ T	BMMC	TC vs HC	3932	DB08399
LCK	Naïve CD4+ T	BMMC	TC vs HC	3932	DB08424
AAK1	Naïve CD4+ T	BMMC	TC vs HC	22848	DB08568
LCK	Naïve CD4+ T	BMMC	TC vs HC	3932	DB08597
AAK1	Naïve CD4+ T	BMMC	TC vs HC	22848	DB08877
LCK	Naïve CD4+ T	BMMC	TC vs HC	3932	DB08916
LCK	Naïve CD4+ T	BMMC	TC vs HC	3932	DB08865
STK4	Naïve CD4+ T	BMMC	TC vs HC	6789	DB08865
AAK1	Naïve CD4+ T	BMMC	TC vs HC	22848	DB08865
NDUFS8	NK	BMMC	TC vs HC	4728	DB00157
B4GALT1	NK	BMMC	TC vs HC	2683	DB00141
B4GALT1	NK	BMMC	TC vs HC	2683	DB02696
B4GALT1	NK	BMMC	TC vs HC	2683	DB03013
B4GALT1	NK	BMMC	TC vs HC	2683	DB03501
B4GALT1	NK	BMMC	TC vs HC	2683	DB03685
B4GALT1	NK	BMMC	TC vs HC	2683	DB03814
CD3E	NK	BMMC	TC vs HC	916	DB00075
OAZ1	NK	BMMC	TC vs HC	4946	DB00129
NDUFA13	NK	BMMC	TC vs HC	51079	DB00157
NDUFB9	NK	BMMC	TC vs HC	4715	DB00157
NARS	NK	BMMC	TC vs HC	4677	DB00174
HBB	NK	BMMC	TC vs HC	3043	DB00893
HBB	NK	BMMC	TC vs HC	3043	DB02126
HBB	NK	BMMC	TC vs HC	3043	DB03014
HBB	NK	BMMC	TC vs HC	3043	DB07427
HBB	NK	BMMC	TC vs HC	3043	DB07428
HBB	NK	BMMC	TC vs HC	3043	DB07645
HBB	NK	BMMC	TC vs HC	3043	DB08077
HBB	NK	BMMC	TC vs HC	3043	DB08262
HBB	NK	BMMC	TC vs HC	3043	DB08486
HBB	NK	BMMC	TC vs HC	3043	DB08632
NDUFB8	NK	BMMC	TC vs HC	4714	DB00157
CXCR4	NK	BMMC	TC vs HC	7852	DB00452
CXCR4	NK	BMMC	TC vs HC	7852	DB06809
MAPK1	NK	BMMC	TC vs HC	5594	DB01064
MAPK1	NK	BMMC	TC vs HC	5594	DB01169
MAPK1	NK	BMMC	TC vs HC	5594	DB02116
MAPK1	NK	BMMC	TC vs HC	5594	DB02482
MAPK1	NK	BMMC	TC vs HC	5594	DB02733
MAPK1	NK	BMMC	TC vs HC	5594	DB04338
MAPK1	NK	BMMC	TC vs HC	5594	DB06877
MAPK1	NK	BMMC	TC vs HC	5594	DB07010
MAPK1	NK	BMMC	TC vs HC	5594	DB07264
MAPK1	NK	BMMC	TC vs HC	5594	DB07788
MAPK1	NK	BMMC	TC vs HC	5594	DB07794
MAPK1	NK	BMMC	TC vs HC	5594	DB07905
MAPK1	NK	BMMC	TC vs HC	5594	DB08513
MAPK1	NK	BMMC	TC vs HC	5594	DB08521
PIK3R1	NK	BMMC	TC vs HC	5295	DB01064
PIK3R1	NK	BMMC	TC vs HC	5295	DB08059
CTNNB1	NK	BMMC	TC vs HC	1499	DB03904
FOS	NK	BMMC	TC vs HC	2353	DB08813
ANXA2	NK	BMMC	TC vs HC	302	DB00031
CSK	NK	BMMC	TC vs HC	1445	DB02010
TUBA4A	NK	BMMC	TC vs HC	7277	DB00541
TUBA4A	NK	BMMC	TC vs HC	7277	DB01179
TUBA4A	NK	BMMC	TC vs HC	7277	DB01873
TUBA4A	NK	BMMC	TC vs HC	7277	DB03010
TUBA4A	NK	BMMC	TC vs HC	7277	DB06772
GNLY	NK	BMMC	TC vs HC	10578	DB03434
PSMB1	NK	BMMC	TC vs HC	5689	DB00188
PSMB1	NK	BMMC	TC vs HC	5689	DB07475
PSMB1	NK	BMMC	TC vs HC	5689	DB08515
DDX6	NK	BMMC	TC vs HC	1656	DB01694
S100A11	NK	BMMC	TC vs HC	6282	DB02482
PPP2R5C	NK	BMMC	TC vs HC	5527	DB02506
PPP2R5C	NK	BMMC	TC vs HC	5527	DB06905
HSPA8	NK	BMMC	TC vs HC	3312	DB03431
HSPA8	NK	BMMC	TC vs HC	3312	DB07045
SNU13	NK	BMMC	TC vs HC	4809	DB02494
SNU13	NK	BMMC	TC vs HC	4809	DB07374
SNU13	NK	BMMC	TC vs HC	4809	DB08437
ATP5F1A	NK	BMMC	TC vs HC	498	DB04216
ATP5F1A	NK	BMMC	TC vs HC	498	DB07384
ATP5F1A	NK	BMMC	TC vs HC	498	DB07394
ATP5F1A	NK	BMMC	TC vs HC	498	DB08399
ATP5F1A	NK	BMMC	TC vs HC	498	DB08629
UQCRC2	NK	BMMC	TC vs HC	7385	DB04141
UQCRC2	NK	BMMC	TC vs HC	7385	DB04799
UQCRC2	NK	BMMC	TC vs HC	7385	DB07401
UQCRC2	NK	BMMC	TC vs HC	7385	DB07763
UQCRC2	NK	BMMC	TC vs HC	7385	DB07778
UQCRC2	NK	BMMC	TC vs HC	7385	DB08330
UQCRC2	NK	BMMC	TC vs HC	7385	DB08453
UQCRC2	NK	BMMC	TC vs HC	7385	DB08690
STK17A	NK	BMMC	TC vs HC	9263	DB00317
CSK	NK	BMMC	TC vs HC	1445	DB00398
CXCR4	NK	BMMC	TC vs HC	7852	DB00495
CSK	NK	BMMC	TC vs HC	1445	DB00530
STK17A	NK	BMMC	TC vs HC	9263	DB00530
STK17A	NK	BMMC	TC vs HC	9263	DB00619
CXCR4	NK	BMMC	TC vs HC	7852	DB00943
STK17A	NK	BMMC	TC vs HC	9263	DB01268
CSK	NK	BMMC	TC vs HC	1445	DB01809
CSK	NK	BMMC	TC vs HC	1445	DB02567
PIK3R1	NK	BMMC	TC vs HC	5295	DB02656
MAPK1	NK	BMMC	TC vs HC	5594	DB03044
PIK3R1	NK	BMMC	TC vs HC	5295	DB03365
STK17A	NK	BMMC	TC vs HC	9263	DB03496
PIK3R1	NK	BMMC	TC vs HC	5295	DB04216
MAPK1	NK	BMMC	TC vs HC	5594	DB04604
CSK	NK	BMMC	TC vs HC	1445	DB04716
CSK	NK	BMMC	TC vs HC	1445	DB04868
CSK	NK	BMMC	TC vs HC	1445	DB05294
CSK	NK	BMMC	TC vs HC	1445	DB05424
STK17A	NK	BMMC	TC vs HC	9263	DB05424
CSK	NK	BMMC	TC vs HC	1445	DB06616
CSK	NK	BMMC	TC vs HC	1445	DB06999
RORA	NK	BMMC	TC vs HC	6095	DB07080
MAPK1	NK	BMMC	TC vs HC	5594	DB07149
CSK	NK	BMMC	TC vs HC	1445	DB07159
STK17A	NK	BMMC	TC vs HC	9263	DB07159
MAPK1	NK	BMMC	TC vs HC	5594	DB07234
CSK	NK	BMMC	TC vs HC	1445	DB07249
MAPK1	NK	BMMC	TC vs HC	5594	DB07728
STK17A	NK	BMMC	TC vs HC	9263	DB08067
MAPK1	NK	BMMC	TC vs HC	5594	DB08358
MAPK1	NK	BMMC	TC vs HC	5594	DB08568
STK17A	NK	BMMC	TC vs HC	9263	DB08568
S1PR4	NK	BMMC	TC vs HC	8698	DB08868
STK17A	NK	BMMC	TC vs HC	9263	DB08877
STK17A	NK	BMMC	TC vs HC	9263	DB08916
MAP3K8	NK	BMMC	TC vs HC	1326	DB08846
NDUFA7	Prol. T	BMMC	TC vs HC	4701	DB00157
PSMB8	Prol. T	BMMC	TC vs HC	5696	DB07475
