# Supplementary material for: Reprogramming of myeloid cells and their progenitors in patients with non-medullary thyroid carcinoma
Source: Nat Commun. 2022 Oct 18;13:6149. doi: 10.1038/s41467-022-33907-4 (PMC9579179; doi:10.1038/s41467-022-33907-4)
Supplement: Supplementary file 7 — Source Data [file 41467_2022_33907_MOESM7_ESM.zip]

Archive with 22 entries (21 files):
- Source Data/
- __MACOSX/._Source Data
- Source Data/.DS_Store
- __MACOSX/Source Data/._.DS_Store
- Source Data/Figure 1.xlsx
- __MACOSX/Source Data/._Figure 1.xlsx
- Source Data/Figure S1.xlsx
- __MACOSX/Source Data/._Figure S1.xlsx
- Source Data/Figure S3.xlsx
- __MACOSX/Source Data/._Figure S3.xlsx
- Source Data/Figure 4.xlsx
- __MACOSX/Source Data/._Figure 4.xlsx
- Source Data/Figure S2.xlsx
- __MACOSX/Source Data/._Figure S2.xlsx
- Source Data/Figure 2.xlsx
- __MACOSX/Source Data/._Figure 2.xlsx
- Source Data/Figure S5.xlsx
- __MACOSX/Source Data/._Figure S5.xlsx
- Source Data/Figure S4.xlsx
- __MACOSX/Source Data/._Figure S4.xlsx
- Source Data/Figure 3.xlsx
- __MACOSX/Source Data/._Figure 3.xlsx
