# Supplementary material for: Reprogramming of myeloid cells and their progenitors in patients with non-medullary thyroid carcinoma
Source: Nat Commun. 2022 Oct 18;13:6149. doi: 10.1038/s41467-022-33907-4 (PMC9579179; doi:10.1038/s41467-022-33907-4)
Supplement: Supplementary file 7 — Source Data [file 41467_2022_33907_MOESM7_ESM.zip › Source Data/Figure 1.xlsx]

## Sheet: Fig. 1A
Fig. 1A: Schematic overview of the study
Source data: Not applicable

## Sheet: Fig. 1B
Figure 1B:
WBC			Neutrophils			Lymphocytes			Monocytes
TC	MNG	HC	TC	MNG	HC	TC	MNG	HC	TC	MNG	HC
6.15	7.25	5.17	3.45	4.08	3.28	2.15	2.3	1.38	0.4	0.76	0.37
	5.87	4.89		3.62	2.52		1.75	1.83		0.44	0.46
6.6	8.14	5.97	4.33	5.3	3.76	1.26	1.79	1.57	0.87	0.73	0.39
5.28	3.46	5.05	3.37	2.15	2.86	1.25	0.95	1.6	0.41	0.31	0.46
		8.44			4.88			1.91			0.97
7.66	7.29	6.25	4.2	2.98	4.11	2.59	3.31	1.53	0.64	0.81	0.52
4.68	3.72	6.88	2.76	1.35	4.4	1.38	1.53	2.06	0.33	0.25	0.37
5.65	7.3	5.9	3.35	4.33	2.72	1.72	1.86	2.24	0.48	0.65	0.43
6.11	6.22		4.2	3.76		1.27	1.74		0.51	0.6
4.9	5.96		2.32	4.08		1.78	1.22		0.47	0.51
5.08	5.35		2.59	3.05		1.82	1.84		0.53	0.42
3.63	5.73		2.47	3.07		0.78	2.04		0.31	0.37
9.11	6.41		6.23	3.86		1.92	1.66		0.88	0.78
7.28	7.99		4.36	4.73		1.89	2.14		0.7	0.85

## Sheet: Fig. 1C
UMAP_1	UMAP_2	Celltype
-2.53848	1.86214	Naïve CD4+ T
0.86837	12.2528	NK
-6.0116	-0.365295	Naïve CD4+ T
-5.99737	-0.410098	Naïve CD4+ T
3.43902	-9.66478	Megakaryocyte
-2.18007	3.27833	CD8+ T
1.45115	-11.7348	CD14+ Monocyte
-1.8661	4.52258	CD8+ T
-2.42981	3.30882	CD8+ T
-0.416586	-10.655	CD14+ Monocyte
-2.44075	2.98014	Naïve CD4+ T
-2.9815	-0.513246	Naïve CD4+ T
-5.62398	-0.570111	Naïve CD4+ T
0.0847198	11.2213	NK
-5.5761	0.546199	Naïve CD4+ T
1.47473	-11.6875	CD14+ Monocyte
0.914358	-10.577	CD14+ Monocyte
-4.73372	-1.26435	Naïve CD4+ T
-6.35323	0.419794	Naïve CD4+ T
-4.32269	2.29757	Naïve CD4+ T
-1.58617	3.74388	CD8+ T
-6.31723	-1.25332	Naïve CD4+ T
2.54965	-8.10481	CD14+ Monocyte
3.83302	3.26098	Erythroblast
-1.52006	-0.237162	Mem. CD4+ T
-3.52932	-1.15984	Naïve CD4+ T
11.4467	0.242507	B
12.6234	2.54563	B
-3.17986	-1.80881	Naïve CD4+ T
-6.43111	-1.09463	Naïve CD4+ T
1.64982	-11.4725	CD14+ Monocyte
0.203589	12.7685	NK
2.95962	-9.70402	Megakaryocyte
12.6799	-0.829203	B
1.97904	-9.12149	CD14+ Monocyte
-3.08276	-0.454609	Naïve CD4+ T
0.513498	11.5915	NK
0.631837	10.7517	NK
-4.91861	0.192035	Naïve CD4+ T
-2.12613	-14.3214	CD16+ Monocyte
-4.35886	-1.11546	Naïve CD4+ T
-0.236311	11.0042	NK
-3.61271	-0.627249	Naïve CD4+ T
0.255938	11.4574	NK
1.57929	-12.0575	CD14+ Monocyte
-5.60533	-1.10041	Naïve CD4+ T
-4.82074	-0.44096	Naïve CD4+ T
2.66223	-9.29411	CD14+ Monocyte
-4.25148	-0.931663	Naïve CD4+ T
-0.301662	7.90356	CD8+ T
-1.51781	-13.7012	CD16+ Monocyte
-0.148573	10.7274	NK
2.35809	-8.02687	CD14+ Monocyte
1.6039	-10.1767	CD14+ Monocyte
-6.96162	-1.49569	Naïve CD4+ T
-5.45783	0.884383	Naïve CD4+ T
-0.85294	-6.82322	CD14+ Monocyte
-1.10627	12.3072	NK
-0.864044	5.56708	CD8+ T
-0.769445	8.18861	CD8+ T
-3.19138	0.735313	Naïve CD4+ T
0.743998	-9.61457	CD14+ Monocyte
-0.909277	5.75227	CD8+ T
-4.90194	1.9869	Naïve CD4+ T
-0.879212	5.41069	CD8+ T
-2.63882	-1.26954	Naïve CD4+ T
-1.79867	4.38458	Naïve CD4+ T
-2.72762	-0.723814	Naïve CD4+ T
-1.71437	11.3026	NK
12.7512	0.0818189	B
0.5565	7.51034	CD8+ T
-3.53688	-1.29745	Naïve CD4+ T
1.49332	-10.5127	CD14+ Monocyte
1.87942	-12.2693	CD14+ Monocyte
-5.49737	-1.89289	Naïve CD4+ T
3.5858	-10.5614	Megakaryocyte
2.69423	-9.1892	CD14+ Monocyte
-6.41287	-2.02641	Naïve CD4+ T
-3.39401	2.12652	Naïve CD4+ T
-2.86585	3.09924	Naïve CD4+ T
0.11455	11.3398	NK
-1.68463	11.1008	NK
-1.73521	1.65911	Naïve CD4+ T
-5.09154	0.237483	Naïve CD4+ T
-4.13264	-2.60321	Naïve CD4+ T
-3.52473	0.186519	Naïve CD4+ T
0.356537	11.4575	NK
1.20058	-8.51785	CD14+ Monocyte
12.428	-0.440893	B
-4.81189	0.824663	Naïve CD4+ T
-0.0831908	6.89923	CD8+ T
-4.18428	0.0753331	Naïve CD4+ T
-0.0857574	11.2273	NK
1.47594	-7.55992	CD14+ Monocyte
-0.790795	5.19729	CD8+ T
-5.60158	-0.648026	Naïve CD4+ T
0.584038	12.1072	NK
-3.16071	2.26713	Naïve CD4+ T
-5.32668	-1.16585	Naïve CD4+ T
-2.298	-14.4392	CD16+ Monocyte
-4.56262	-0.669501	Naïve CD4+ T
12.1788	1.68105	B
-1.2014	7.5782	CD8+ T
2.63479	-8.8197	CD14+ Monocyte
-4.03931	-1.39969	Naïve CD4+ T
3.57571	-12.5064	MDC
1.87634	-10.5633	CD14+ Monocyte
1.13515	11.6506	NK
-4.53361	-1.17335	Naïve CD4+ T
-2.99058	-0.145513	Naïve CD4+ T
-3.08591	1.10044	Naïve CD4+ T
1.02781	-10.3986	CD14+ Monocyte
-5.86059	-1.55163	Naïve CD4+ T
-0.754819	7.887	CD8+ T
-6.08828	-0.978728	Naïve CD4+ T
1.57517	-11.3528	CD14+ Monocyte
-1.11002	11.1718	NK
-2.0084	4.93575	CD8+ T
-1.60553	-0.335615	Mem. CD4+ T
-0.469653	8.15909	CD8+ T
-3.85231	2.14602	Naïve CD4+ T
-0.230768	11.957	NK
-6.13854	-1.39406	Naïve CD4+ T
-0.938663	7.87852	CD8+ T
-3.60837	-1.34491	Naïve CD4+ T
-4.41514	-1.8717	Naïve CD4+ T
-1.81928	4.25928	CD8+ T
0.418273	12.1048	NK
-4.57277	-0.572148	Naïve CD4+ T
-5.90443	-0.444015	Naïve CD4+ T
-3.24625	2.68271	Naïve CD4+ T
-1.49886	7.21967	CD8+ T
-3.92905	-0.66307	Naïve CD4+ T
0.32553	9.70285	NK
-3.8552	-0.707276	Naïve CD4+ T
-1.52644	7.74734	CD8+ T
-1.69199	1.54261	Naïve CD4+ T
1.544	-10.5309	CD14+ Monocyte
2.23568	-9.645	CD14+ Monocyte
-0.45807	7.7449	CD8+ T
1.72887	-8.23509	CD14+ Monocyte
3.88951	3.2543	Naïve CD4+ T
8.41851	-7.68528	PDC
1.22249	12.2109	NK
-3.69864	2.40975	Naïve CD4+ T
-3.83179	-0.70819	Naïve CD4+ T
-2.43325	-14.1464	CD16+ Monocyte
-5.07793	-1.7907	Naïve CD4+ T
0.578748	-7.2161	CD14+ Monocyte
1.58562	-8.89399	CD14+ Monocyte
-5.92598	-0.355854	Naïve CD4+ T
0.370139	-9.8648	CD14+ Monocyte
-3.47479	-0.329936	Naïve CD4+ T
1.05606	-8.89735	CD14+ Monocyte
2.02594	-8.53676	CD14+ Monocyte
-4.44907	-0.755996	Naïve CD4+ T
0.380363	11.3185	NK
-4.19897	0.478699	Naïve CD4+ T
-4.19068	0.237463	Naïve CD4+ T
-4.327	-1.06331	Naïve CD4+ T
-2.94373	-0.769488	Naïve CD4+ T
2.32371	-9.96514	CD14+ Monocyte
-5.82273	1.03086	Naïve CD4+ T
-2.49882	-14.5526	CD16+ Monocyte
-4.5794	2.00441	Naïve CD4+ T
-3.46664	-0.757536	Naïve CD4+ T
-0.48696	-12.9806	CD16+ Monocyte
0.135685	11.2226	NK
-1.83812	4.20053	CD8+ T
-3.97836	2.22473	Naïve CD4+ T
1.0943	-10.7395	CD14+ Monocyte
-2.44397	-14.4375	CD16+ Monocyte
-6.42273	-2.2971	Naïve CD4+ T
1.00134	-8.62948	CD14+ Monocyte
-0.725463	-8.80719	CD14+ Monocyte
-3.44017	1.06212	Naïve CD4+ T
-1.19524	10.6104	CD8+ T
3.02846	-10.9344	Megakaryocyte
-0.722963	11.3176	NK
1.33431	11.9903	NK
-3.53833	-0.345948	Naïve CD4+ T
-5.0607	-2.62737	Naïve CD4+ T
-3.87598	1.2129	Naïve CD4+ T
0.911472	6.29725	CD8+ T
-3.49662	1.58076	Naïve CD4+ T
-7.57863	-1.84619	Naïve CD4+ T
-1.44504	5.50935	CD8+ T
-5.91982	-0.809407	Naïve CD4+ T
3.55806	-12.5628	MDC
-2.72413	-0.551664	Naïve CD4+ T
-3.40471	-1.48577	Naïve CD4+ T
-2.33779	2.25855	Naïve CD4+ T
0.786775	11.9961	NK
0.878009	-10.3509	CD14+ Monocyte
1.05881	11.6097	NK
-1.16252	4.59628	Naïve CD4+ T
-5.27204	-0.208972	Naïve CD4+ T
-0.0126823	12.4372	NK
0.289973	11.5153	NK
0.802311	-8.4708	CD14+ Monocyte
-2.50477	-14.3263	CD16+ Monocyte
-0.622204	12.2477	NK
2.80914	-2.89988	Megakaryocyte
0.129885	-7.48556	CD14+ Monocyte
0.150106	8.09924	CD8+ T
0.898197	11.683	NK
-1.11457	-13.677	CD16+ Monocyte
-5.57967	0.778713	Naïve CD4+ T
-6.09477	-1.54999	Naïve CD4+ T
-2.42652	2.40629	Naïve CD4+ T
0.454517	-11.6869	CD14+ Monocyte
-4.78782	-0.981322	Naïve CD4+ T
-3.35558	-1.018	Naïve CD4+ T
-2.81086	1.08921	Naïve CD4+ T
-5.80459	-1.83861	Naïve CD4+ T
-5.96052	-0.0478774	Naïve CD4+ T
1.62446	-10.2746	CD14+ Monocyte
-0.128567	-12.7892	CD16+ Monocyte
12.9323	0.0644258	B
1.27004	-9.61347	CD14+ Monocyte
-5.57956	-0.640268	Naïve CD4+ T
-4.1828	-1.18889	Naïve CD4+ T
-6.17424	0.198423	Naïve CD4+ T
4.12036	-12.245	MDC
-5.86028	1.32429	Naïve CD4+ T
0.874382	11.1179	NK
-0.95917	11.4533	NK
-2.27765	1.58669	Naïve CD4+ T
0.433976	-12.1314	CD14+ Monocyte
0.192911	11.4452	NK
-1.25514	6.95015	CD8+ T
1.10996	10.9145	NK
-6.17001	0.614726	Naïve CD4+ T
-4.3189	-0.278501	Naïve CD4+ T
-4.86335	1.66034	Naïve CD4+ T
-1.99146	4.73221	CD8+ T
-5.45762	-1.01862	Naïve CD4+ T
-1.11327	6.30532	CD8+ T
-4.88142	-1.29822	Naïve CD4+ T
-5.30735	-1.94501	Naïve CD4+ T
-4.95578	-0.608243	Naïve CD4+ T
-1.96039	3.12846	CD8+ T
-0.368706	12.9393	NK
-0.667701	4.53947	CD8+ T
0.526349	-9.13811	CD14+ Monocyte
-5.65851	0.392608	Naïve CD4+ T
-0.679256	-13.2136	CD16+ Monocyte
-0.487879	5.66167	CD8+ T
-3.48394	0.359934	Naïve CD4+ T
-0.241424	8.12108	CD8+ T
0.543951	-12.0703	CD14+ Monocyte
12.1388	-0.837905	B
0.00746401	12.0754	NK
-1.89076	3.88085	CD8+ T
-1.21587	8.04135	CD8+ T
-4.07285	-1.47133	Naïve CD4+ T
-5.03219	0.068108	Naïve CD4+ T
-6.06466	-1.22053	Naïve CD4+ T
3.46256	-12.4289	MDC
-1.38132	1.25835	Naïve CD4+ T
0.346146	7.55309	CD8+ T
-4.64953	0.404795	Naïve CD4+ T
0.62071	11.8417	NK
0.899059	10.8595	NK
-0.763203	7.97382	CD8+ T
-4.48891	1.34296	Naïve CD4+ T
0.00350122	11.3919	NK
-6.06286	0.0307543	Naïve CD4+ T
-4.03295	0.241192	Naïve CD4+ T
-4.28343	-0.711667	Naïve CD4+ T
1.67459	-12.1807	CD14+ Monocyte
-3.23599	-1.10815	Naïve CD4+ T
-3.50226	1.54169	Naïve CD4+ T
-6.14676	-1.12187	Naïve CD4+ T
-0.430549	11.4128	NK
12.7064	-0.729799	B
-3.2291	-0.551355	Naïve CD4+ T
-0.830492	6.25754	CD8+ T
-6.05295	0.0809824	Naïve CD4+ T
0.338836	-9.91147	CD14+ Monocyte
-1.12612	7.13426	CD8+ T
0.880311	10.1109	NK
-3.39376	-1.10114	Naïve CD4+ T
-4.38415	2.02117	Naïve CD4+ T
0.029246	12.0585	NK
-5.12837	-1.09469	Naïve CD4+ T
-1.71654	2.33768	Naïve CD4+ T
0.79615	-11.2038	CD14+ Monocyte
-5.37448	1.64577	Naïve CD4+ T
0.900578	10.8532	NK
-6.33525	-0.649398	Naïve CD4+ T
2.96999	-10.7439	Megakaryocyte
2.15522	-12.4375	CD14+ Monocyte
-4.29446	1.89193	Naïve CD4+ T
-4.0215	-0.189358	Naïve CD4+ T
1.09853	10.5133	NK
-0.555292	5.03046	CD8+ T
0.461321	6.56972	CD8+ T
-0.726887	0.0511959	Mem. CD4+ T
1.1969	-10.2422	CD14+ Monocyte
-5.51892	-0.353113	Naïve CD4+ T
-4.43544	-0.556197	Naïve CD4+ T
-0.685258	-8.30057	CD14+ Monocyte
-0.835363	11.0085	NK
-4.21387	0.395471	Naïve CD4+ T
-6.36782	-1.59461	Naïve CD4+ T
-0.475942	5.58939	CD8+ T
-4.94322	-1.72856	Naïve CD4+ T
-6.94234	-2.20011	Naïve CD4+ T
-4.73977	-1.11014	Naïve CD4+ T
-0.782506	-12.0045	CD16+ Monocyte
12.4858	-0.499071	B
-2.88932	1.20611	Naïve CD4+ T
-5.27449	-1.28656	Naïve CD4+ T
-4.29857	-0.475298	Naïve CD4+ T
-6.14253	0.999051	Naïve CD4+ T
-4.36121	1.57738	Naïve CD4+ T
-2.25752	-14.4061	CD16+ Monocyte
1.42602	12.0734	NK
-0.113613	10.6865	NK
-4.54343	-1.12005	Naïve CD4+ T
1.76432	-11.8441	CD14+ Monocyte
0.629889	12.334	NK
-3.19049	6.10045	CD8+ T
-4.35651	-2.21287	Naïve CD4+ T
-3.42217	0.93453	Naïve CD4+ T
12.6271	-0.469058	B
-0.353735	-12.9102	CD16+ Monocyte
1.57602	-11.0778	CD14+ Monocyte
2.14985	-10.6782	CD14+ Monocyte
3.02733	-9.82122	Megakaryocyte
-0.559631	11.9784	NK
-1.02383	-7.11965	CD14+ Monocyte
2.06015	-8.59466	CD14+ Monocyte
1.26207	12.3009	NK
11.8929	0.907713	B
1.94945	-12.2258	CD14+ Monocyte
-3.72455	-1.17423	Naïve CD4+ T
-4.02548	0.938952	Naïve CD4+ T
-0.581776	-0.0765924	Naïve CD4+ T
-5.41448	-1.00059	Naïve CD4+ T
1.15311	12.2794	NK
-3.78044	1.24457	Naïve CD4+ T
-5.4021	-1.1838	Naïve CD4+ T
-5.77042	-2.42829	Naïve CD4+ T
1.21118	10.6825	NK
-2.38649	1.78855	Naïve CD4+ T
1.18138	6.84876	CD8+ T
1.55309	10.7444	NK
-3.34315	-0.710564	Naïve CD4+ T
-1.4803	6.8808	CD8+ T
-4.7089	-1.65457	Naïve CD4+ T
12.2759	1.80048	B
-3.52774	-1.30762	Naïve CD4+ T
-4.46337	1.41286	Naïve CD4+ T
2.09015	-10.6151	CD14+ Monocyte
-1.07621	6.14914	CD8+ T
0.788198	11.1514	NK
0.801978	11.3155	NK
-1.37607	6.52668	CD8+ T
-1.07181	11.4799	NK
3.71148	3.22081	Erythroblast
-0.327448	7.71395	CD8+ T
-4.36867	-1.3844	Naïve CD4+ T
12.7797	-0.405678	B
1.62714	-9.72371	CD14+ Monocyte
0.713863	12.0001	NK
-4.5203	-0.61574	Naïve CD4+ T
-0.878393	3.97767	Naïve CD4+ T
-0.730192	-13.3985	CD16+ Monocyte
2.11608	-8.42249	CD14+ Monocyte
-3.01671	2.73752	Naïve CD4+ T
-5.82046	0.648268	Naïve CD4+ T
-1.82302	5.07397	CD8+ T
-2.46067	2.24428	Naïve CD4+ T
-2.35997	4.85839	CD8+ T
-0.380155	11.8611	NK
2.84766	-2.87916	Megakaryocyte
1.19309	-9.23744	CD14+ Monocyte
1.46511	12.0804	NK
-3.87701	-0.415142	Naïve CD4+ T
6.99831	-4.28117	Prol. T
-1.76583	-14.235	CD16+ Monocyte
2.22809	-10.1634	CD14+ Monocyte
-4.57704	-1.15091	Naïve CD4+ T
-0.386779	11.5408	NK
-3.24108	1.32311	Naïve CD4+ T
-6.89515	-1.44607	Naïve CD4+ T
0.00662588	10.8812	NK
-0.834248	-10.8539	CD14+ Monocyte
1.13772	-10.4918	CD14+ Monocyte
-5.86466	-1.3873	Naïve CD4+ T
11.9209	0.166534	B
0.877753	-8.24993	CD14+ Monocyte
-5.51206	-1.3642	Naïve CD4+ T
-6.3065	-0.90675	Naïve CD4+ T
-5.35878	0.787549	Naïve CD4+ T
-4.30514	0.590951	Naïve CD4+ T
-3.3904	-0.536555	Naïve CD4+ T
0.341371	-12.0621	CD14+ Monocyte
0.414064	11.4364	NK
-2.4647	-14.4792	CD16+ Monocyte
-4.08885	-1.35622	Naïve CD4+ T
0.757616	11.1721	NK
-4.81043	-0.668361	Naïve CD4+ T
12.7847	-0.681965	B
-3.8177	-0.206073	Naïve CD4+ T
0.623539	12.1129	NK
-4.16505	-0.0628856	Naïve CD4+ T
0.123538	11.2131	NK
-3.48572	-1.70755	Naïve CD4+ T
-6.48725	0.8226	Naïve CD4+ T
1.29705	12.2182	NK
-4.07707	-0.626128	Naïve CD4+ T
0.854666	11.2541	NK
-3.85972	-0.397367	Naïve CD4+ T
1.3193	-11.5525	CD14+ Monocyte
8.51594	-7.5623	PDC
1.37526	-8.84853	CD14+ Monocyte
-2.20355	3.35173	Naïve CD4+ T
-2.41892	-0.772928	Mem. CD4+ T
2.37376	-8.50683	CD14+ Monocyte
-3.99452	1.06495	Naïve CD4+ T
-3.41265	1.5425	Naïve CD4+ T
-5.70338	-1.42309	Naïve CD4+ T
-4.71808	-1.16333	Naïve CD4+ T
2.77232	-3.54757	Megakaryocyte
-4.35485	-1.11079	Naïve CD4+ T
-4.92524	1.08733	Naïve CD4+ T
-0.363123	12.1798	NK
-2.13304	-14.2569	CD16+ Monocyte
0.2213	11.8805	NK
-5.126	-1.92829	Naïve CD4+ T
-1.10166	3.82524	CD8+ T
-5.35495	-1.1112	Naïve CD4+ T
-4.10423	-0.483133	Naïve CD4+ T
-5.1856	2.00827	Naïve CD4+ T
12.6819	-0.18412	B
-6.54538	-1.53305	Naïve CD4+ T
-3.47092	0.0968554	Naïve CD4+ T
-5.82661	1.12355	Naïve CD4+ T
-5.10713	1.69762	Naïve CD4+ T
-1.6743	6.42293	CD8+ T
-1.52034	4.94945	CD8+ T
-6.2172	0.831693	Naïve CD4+ T
12.7297	-0.659803	B
0.91794	-8.5108	CD14+ Monocyte
-4.3792	-0.82976	Naïve CD4+ T
1.52162	12.0095	NK
0.561002	11.4647	NK
0.676016	11.7343	NK
-1.50435	11.1758	NK
3.61049	-12.3931	MDC
0.928554	12.3996	NK
-4.15689	-1.62663	Naïve CD4+ T
2.72077	-9.22906	CD14+ Monocyte
-2.50702	5.60476	CD8+ T
0.221864	10.9674	NK
0.590968	-12.4829	CD14+ Monocyte
-0.0651418	6.34434	CD8+ T
-3.6444	-0.399148	Naïve CD4+ T
-0.515889	9.46613	NK
-1.53727	4.21639	CD8+ T
4.48863	0.272818	Erythroblast
-6.53147	0.554982	Naïve CD4+ T
0.848857	11.4243	NK
-6.1336	-1.74678	Naïve CD4+ T
-1.84452	3.81641	CD8+ T
-0.455054	7.46847	CD8+ T
-0.820952	11.816	NK
2.14242	-12.2871	CD14+ Monocyte
-4.06941	-1.43227	Naïve CD4+ T
-2.47582	-14.272	CD16+ Monocyte
-0.250607	7.82755	CD8+ T
4.40967	-0.414565	Mem. CD4+ T
2.0302	-9.41215	CD14+ Monocyte
-5.88695	-1.02845	Naïve CD4+ T
0.68758	11.3825	NK
1.24589	-10.2514	CD14+ Monocyte
0.579352	8.99955	NK
-2.81807	1.41163	Naïve CD4+ T
-0.0896788	11.118	NK
1.23294	-9.55758	CD14+ Monocyte
1.7143	-9.98684	CD14+ Monocyte
0.939907	11.0342	NK
3.09184	-12.587	MDC
-4.65743	-0.987627	Naïve CD4+ T
1.14753	7.47466	CD8+ T
-3.12189	1.22973	Naïve CD4+ T
2.25018	-8.74421	CD14+ Monocyte
1.15472	-8.76828	CD14+ Monocyte
-0.935971	11.1256	NK
-2.46565	-14.4175	CD16+ Monocyte
-6.54124	-2.43026	Naïve CD4+ T
-5.64066	-0.300324	Naïve CD4+ T
-2.73416	2.78367	Naïve CD4+ T
0.0151792	-10.086	CD14+ Monocyte
1.80488	-10.3179	CD14+ Monocyte
1.55634	-10.7805	CD14+ Monocyte
12.4704	-0.332917	B
-0.275467	9.88487	NK
2.71405	-2.87343	Megakaryocyte
0.801244	6.82661	CD8+ T
8.58001	-7.45539	PDC
-3.2183	0.525486	Naïve CD4+ T
-4.14868	0.633931	Naïve CD4+ T
-2.27009	-14.2385	CD16+ Monocyte
-0.957796	7.99261	CD8+ T
-3.49646	-1.14517	Naïve CD4+ T
-5.38063	1.24125	Naïve CD4+ T
-4.0586	-0.606294	Naïve CD4+ T
-0.926006	6.53927	CD8+ T
-4.59484	-1.52917	Naïve CD4+ T
2.62387	-9.86669	CD14+ Monocyte
-4.52933	-0.290044	Naïve CD4+ T
0.243719	-6.97377	CD14+ Monocyte
-1.66128	5.93343	CD8+ T
-1.20909	6.96799	CD8+ T
-3.99812	0.52547	Naïve CD4+ T
2.26609	-8.79974	CD14+ Monocyte
1.63382	-8.76749	CD14+ Monocyte
-4.58247	1.39168	Naïve CD4+ T
1.23543	11.8571	NK
2.06714	-8.34627	CD14+ Monocyte
1.03756	6.40083	CD8+ T
8.26089	-7.86415	PDC
-3.1497	5.43906	CD8+ T
2.44804	-10.7972	CD14+ Monocyte
0.046693	7.44092	CD8+ T
-0.11091	5.50432	CD8+ T
12.5736	-0.620045	B
1.12028	11.3504	NK
-1.77058	0.55423	Mem. CD4+ T
-5.2896	1.31136	Naïve CD4+ T
-3.41052	1.91563	Naïve CD4+ T
-2.43107	3.04001	CD8+ T
-1.2644	4.8614	CD8+ T
-3.15704	1.05261	Naïve CD4+ T
-0.981077	11.3981	NK
-2.90412	1.80049	Naïve CD4+ T
-2.90023	5.44042	CD8+ T
2.23706	-8.73375	CD14+ Monocyte
-2.97674	0.806579	Naïve CD4+ T
-2.65787	2.59861	Naïve CD4+ T
-1.02319	5.77521	CD8+ T
1.92699	-10.1358	CD14+ Monocyte
-4.44713	-0.112109	Naïve CD4+ T
-3.65942	-0.830509	Naïve CD4+ T
0.859228	11.1653	NK
-2.39975	-14.2096	CD16+ Monocyte
1.25556	-10.8608	CD14+ Monocyte
0.845341	6.82369	CD8+ T
0.92518	12.2981	NK
-3.0557	1.68742	Naïve CD4+ T
-6.96278	-0.841219	Naïve CD4+ T
-1.5945	7.32314	CD8+ T
-4.13562	-1.51644	Naïve CD4+ T
0.854652	-9.52582	CD14+ Monocyte
1.84648	-10.2997	CD14+ Monocyte
3.52247	3.21201	Erythroblast
-1.93045	4.8946	CD8+ T
-6.73723	-1.66597	Naïve CD4+ T
-0.808969	-8.10994	CD14+ Monocyte
-0.81544	11.5855	NK
-3.78595	2.27134	Naïve CD4+ T
-6.90092	-0.932808	Naïve CD4+ T
-4.31693	0.172165	Naïve CD4+ T
-5.93352	1.38923	Naïve CD4+ T
12.2822	-0.361627	B
0.810241	-10.7506	CD14+ Monocyte
-5.5461	-1.07698	Naïve CD4+ T
-6.75502	-1.19733	Naïve CD4+ T
12.9892	1.27497	B
-5.62245	-1.436	Naïve CD4+ T
0.260152	12.079	NK
1.33293	-10.9389	CD14+ Monocyte
5.18759	0.0388097	Erythroblast
-3.95088	-0.474001	Naïve CD4+ T
-2.52244	-14.3579	CD16+ Monocyte
0.0130184	11.138	NK
-2.75268	1.91721	Naïve CD4+ T
-3.82223	1.0951	Naïve CD4+ T
0.199613	-7.68941	CD14+ Monocyte
-1.19957	12.0015	NK
-6.01003	-1.50116	Naïve CD4+ T
4.83705	3.1255	Erythroblast
-3.41901	0.492923	Naïve CD4+ T
11.6923	-0.215513	B
0.184905	6.45818	CD8+ T
-6.78786	-1.62231	Naïve CD4+ T
1.72991	3.64519	Prol. T
-4.06118	-1.0197	Naïve CD4+ T
-3.43555	-0.977267	Naïve CD4+ T
-5.14563	-2.40627	Naïve CD4+ T
1.03997	-8.01958	CD14+ Monocyte
-5.46754	-1.09231	Naïve CD4+ T
-5.23824	-1.82806	Naïve CD4+ T
0.277609	7.70059	CD8+ T
-4.30601	-0.250165	Naïve CD4+ T
-6.79429	-1.28965	Naïve CD4+ T
-2.53808	0.846008	Naïve CD4+ T
-2.76097	3.25937	Naïve CD4+ T
-0.670223	8.70099	NK
0.935845	11.3566	NK
0.642715	12.3835	NK
-0.0434828	8.94668	CD8+ T
-0.619097	6.82723	CD8+ T
-2.96885	0.854667	Naïve CD4+ T
0.34311	11.9733	NK
-2.92013	0.117484	Naïve CD4+ T
1.97646	-9.22359	CD14+ Monocyte
2.69816	-9.6417	CD14+ Monocyte
-1.64698	-14.0702	CD16+ Monocyte
1.85874	-6.9818	Naïve CD4+ T
-5.50579	-0.373716	Naïve CD4+ T
12.3263	-0.564666	B
2.35674	-10.8871	CD14+ Monocyte
-3.20915	1.52652	Naïve CD4+ T
-3.7007	1.85044	Naïve CD4+ T
-4.53338	-1.85726	Naïve CD4+ T
12.4198	2.97465	B
-4.68882	-0.931668	Naïve CD4+ T
-3.96317	-0.717392	Naïve CD4+ T
-3.38524	2.21861	Naïve CD4+ T
-2.15415	-14.4889	CD16+ Monocyte
-6.78474	-1.74086	Naïve CD4+ T
12.4341	1.80571	B
-0.521053	8.42967	NK
-4.54336	1.76086	Naïve CD4+ T
-3.34399	2.21002	Naïve CD4+ T
-6.51603	-1.7067	Naïve CD4+ T
-4.30259	-1.37417	Naïve CD4+ T
-5.50101	-1.06976	Naïve CD4+ T
1.35421	10.8698	NK
-0.28104	7.98354	CD8+ T
12.0194	2.02397	B
-3.64113	1.16201	Naïve CD4+ T
1.1419	-10.6428	CD14+ Monocyte
2.22092	-8.10994	CD14+ Monocyte
12.1785	-0.389461	B
-6.28708	-1.98546	Naïve CD4+ T
-1.78532	5.07561	CD8+ T
1.76292	-9.01068	CD14+ Monocyte
2.85619	-9.12261	Megakaryocyte
-6.76539	-0.937715	Naïve CD4+ T
-0.57919	-9.78692	CD14+ Monocyte
12.0347	1.65249	B
-0.225865	11.8135	NK
1.74702	-7.80954	CD14+ Monocyte
-3.30489	-1.2326	Naïve CD4+ T
2.37152	-9.71656	CD14+ Monocyte
-6.00079	0.325394	Naïve CD4+ T
-2.12458	-14.4425	CD16+ Monocyte
-4.93462	-1.00809	Naïve CD4+ T
-5.17658	1.63003	Naïve CD4+ T
-5.82656	-2.00089	Naïve CD4+ T
0.361287	11.5174	NK
-0.768336	-0.520681	Naïve CD4+ T
-2.3273	0.325575	Naïve CD4+ T
-3.43914	1.26491	Naïve CD4+ T
-4.23056	1.01452	Naïve CD4+ T
-1.30131	7.94374	CD8+ T
-6.01112	0.128803	Naïve CD4+ T
-0.512994	11.6408	NK
-3.59966	0.951571	Naïve CD4+ T
12.5325	2.86689	B
-3.49461	-0.239157	Naïve CD4+ T
0.122237	8.00814	CD8+ T
-5.73643	1.479	Naïve CD4+ T
1.71488	-10.0707	CD14+ Monocyte
1.57932	-7.51674	CD14+ Monocyte
-6.14588	-1.59923	Naïve CD4+ T
-3.5115	-0.836329	Naïve CD4+ T
3.22334	-12.4771	MDC
-3.00589	1.32409	Naïve CD4+ T
-5.96179	-1.72657	Naïve CD4+ T
-0.0284595	6.86848	CD8+ T
1.31733	11.2273	NK
-2.43703	-14.5119	CD16+ Monocyte
-0.751885	6.62436	CD8+ T
-2.82327	5.50255	CD8+ T
-1.90736	3.64538	CD8+ T
0.64204	7.66408	CD8+ T
-4.80705	-1.50546	Naïve CD4+ T
-4.17655	-0.789091	Naïve CD4+ T
-3.11437	1.49683	Naïve CD4+ T
-2.4338	-14.4935	CD16+ Monocyte
-5.26928	-1.3524	Naïve CD4+ T
12.6062	-0.66657	B
2.35526	-10.2215	CD14+ Monocyte
-2.12766	2.32131	Naïve CD4+ T
1.27055	-12.2946	CD14+ Monocyte
-4.62125	-1.90072	Naïve CD4+ T
-6.89074	-1.37225	Naïve CD4+ T
-0.838997	7.48471	CD8+ T
1.00946	11.3638	NK
-4.86862	1.27733	Naïve CD4+ T
-0.0459112	7.54621	CD8+ T
-0.280067	-11.3592	CD14+ Monocyte
2.10472	-8.3481	CD14+ Monocyte
0.130712	-12.4332	CD16+ Monocyte
-4.59522	-0.420502	Naïve CD4+ T
-4.97352	-0.575987	Naïve CD4+ T
1.14581	9.99547	NK
4.16477	-12.1751	MDC
1.7952	-7.84987	CD14+ Monocyte
-4.0421	-0.330681	Naïve CD4+ T
-0.108743	11.1547	NK
-3.7533	1.77219	Naïve CD4+ T
0.693417	11.5151	NK
0.676308	-7.63614	CD14+ Monocyte
0.428702	11.8037	NK
1.62065	-8.05699	CD14+ Monocyte
-5.35158	-2.11594	Naïve CD4+ T
-2.10769	7.47404	CD8+ T
10.9227	0.620524	B
-3.22277	1.36153	Naïve CD4+ T
1.88477	-10.902	CD14+ Monocyte
12.0862	2.75774	B
0.573478	12.2829	NK
-5.36297	1.51707	Naïve CD4+ T
-6.71748	-0.620302	Naïve CD4+ T
12.2188	-0.646225	B
-6.28708	-0.956296	Naïve CD4+ T
1.94514	-10.2648	CD14+ Monocyte
-6.19663	-1.79175	Naïve CD4+ T
12.5622	-0.54431	B
-0.553219	7.54163	CD8+ T
-4.0853	2.19173	Naïve CD4+ T
0.43854	10.8831	NK
-6.23135	0.889984	Naïve CD4+ T
-2.14836	5.84218	Mem. CD4+ T
-2.79967	1.7601	Naïve CD4+ T
-1.05954	6.32541	CD8+ T
0.894473	11.2174	NK
-0.248783	8.46696	CD8+ T
-0.546022	6.917	CD8+ T
-2.8601	1.60713	Naïve CD4+ T
-3.76413	1.4999	Naïve CD4+ T
-3.07301	1.42642	Naïve CD4+ T
-1.11367	-7.62	CD14+ Monocyte
-4.55917	-0.317342	Naïve CD4+ T
0.750881	11.4953	NK
-0.0936484	11.1717	NK
-2.71231	-0.0289826	Mem. CD4+ T
-4.10855	-0.053453	Naïve CD4+ T
1.16616	12.1136	NK
-2.63853	-1.09315	Naïve CD4+ T
-6.55273	-2.69343	Naïve CD4+ T
0.833688	-11.3693	CD14+ Monocyte
2.69644	-2.70825	Megakaryocyte
3.38297	-12.6	MDC
2.5482	-10.2516	CD14+ Monocyte
1.95223	-10.455	CD14+ Monocyte
0.933042	-8.63143	CD14+ Monocyte
-3.81283	-2.13316	Naïve CD4+ T
-3.73311	1.21395	Naïve CD4+ T
-4.68787	0.430459	Naïve CD4+ T
1.57383	-11.8513	CD14+ Monocyte
-3.30367	-1.26362	Naïve CD4+ T
1.79247	-7.71694	CD14+ Monocyte
-4.9439	-2.49201	Naïve CD4+ T
-3.54223	1.75976	Naïve CD4+ T
0.413703	6.89255	CD8+ T
-1.09774	4.31544	CD8+ T
-4.60223	1.01267	Naïve CD4+ T
-2.02362	2.95782	CD8+ T
2.20541	-10.4163	CD14+ Monocyte
-4.86669	0.638161	Naïve CD4+ T
-0.57831	6.8782	CD8+ T
-3.77813	-1.72789	Naïve CD4+ T
-2.97751	-1.88744	Naïve CD4+ T
3.44991	-11.1826	Megakaryocyte
-0.957715	8.89015	CD8+ T
0.29856	-7.04896	CD14+ Monocyte
-4.14601	1.79241	Naïve CD4+ T
12.2923	-0.919575	B
3.64717	-12.4863	MDC
1.68922	-7.89689	CD14+ Monocyte
1.31834	10.8144	NK
-3.99015	-0.19026	Naïve CD4+ T
0.187525	11.534	NK
0.986359	11.0273	NK
-0.340439	11.3777	NK
0.241181	11.1616	NK
-5.01217	-1.62325	Naïve CD4+ T
-3.50971	0.146806	Naïve CD4+ T
1.46086	-11.5298	CD14+ Monocyte
-6.25551	-1.46074	Naïve CD4+ T
-3.33175	-1.00776	Naïve CD4+ T
-6.39171	-2.45128	Naïve CD4+ T
0.936571	-12.3194	CD14+ Monocyte
-4.68374	-1.61891	Naïve CD4+ T
-4.03331	-0.376382	Naïve CD4+ T
0.162757	11.0992	NK
0.0770647	8.4845	CD8+ T
-1.84463	6.22619	CD8+ T
0.0899491	9.98101	NK
-4.54255	0.682786	Naïve CD4+ T
-4.91104	-1.08416	Naïve CD4+ T
-4.48357	1.25602	Naïve CD4+ T
-1.03199	-13.6095	CD16+ Monocyte
1.97469	-10.7222	CD14+ Monocyte
-2.59212	-1.20692	Mem. CD4+ T
0.680527	10.9153	NK
-3.83643	-1.44369	Naïve CD4+ T
-6.26314	-1.09393	Naïve CD4+ T
0.885892	-9.18574	CD14+ Monocyte
-5.79588	1.14799	Naïve CD4+ T
0.340886	12.1674	NK
0.333511	8.24075	CD8+ T
-4.51818	1.43994	Naïve CD4+ T
2.15587	-8.72925	CD14+ Monocyte
-5.88484	-0.689824	Naïve CD4+ T
3.70313	-12.6284	MDC
-4.12168	-0.776713	Naïve CD4+ T
-4.78047	-0.661088	Naïve CD4+ T
0.396368	11.6882	NK
0.326292	11.085	NK
-2.20782	-14.2504	CD16+ Monocyte
-1.6977	7.19252	CD8+ T
13.0772	0.500967	B
1.33348	12.072	NK
1.09938	-9.42337	CD14+ Monocyte
-4.51049	-1.91485	Naïve CD4+ T
2.84439	-3.38648	Megakaryocyte
2.52255	-8.7738	CD14+ Monocyte
-5.16841	1.23466	Naïve CD4+ T
-0.828095	7.93733	CD8+ T
0.773796	11.9995	NK
-1.34703	-14.0406	CD16+ Monocyte
11.753	-0.167328	B
3.68286	-10.1169	Megakaryocyte
-1.10244	6.70345	CD8+ T
0.245808	7.56945	CD8+ T
-3.55721	-0.272265	Naïve CD4+ T
2.35512	-8.38215	CD14+ Monocyte
-3.05296	5.03877	CD8+ T
0.537868	11.6953	NK
-6.44793	-0.986781	Naïve CD4+ T
-5.21676	-0.958273	Naïve CD4+ T
-6.27544	-2.41655	Naïve CD4+ T
-3.66538	-0.00730218	Naïve CD4+ T
-3.58009	1.19968	Naïve CD4+ T
1.58958	-11.1647	CD14+ Monocyte
-0.774072	7.21683	CD8+ T
11.8591	1.28129	B
-4.08223	-0.903857	Naïve CD4+ T
0.797199	11.9474	NK
-4.71891	-1.18497	Naïve CD4+ T
-4.22767	2.54894	Naïve CD4+ T
-1.09507	5.61387	CD8+ T
-1.36964	10.9853	NK
-3.17756	6.50334	CD8+ T
-2.45663	-0.2496	Naïve CD4+ T
-3.87317	-1.17736	Naïve CD4+ T
3.45497	-12.6319	MDC
12.1008	-0.597754	B
-2.88283	1.66478	Naïve CD4+ T
0.476509	-7.93436	CD14+ Monocyte
-2.63137	-14.427	CD16+ Monocyte
-4.21743	0.218668	Naïve CD4+ T
-5.43076	-2.26333	Naïve CD4+ T
3.65981	-12.4497	MDC
-0.888848	3.88594	Naïve CD4+ T
-3.39815	0.0288387	Naïve CD4+ T
-4.2449	-1.33273	Naïve CD4+ T
1.98398	-7.78106	CD14+ Monocyte
0.527413	-11.5081	CD14+ Monocyte
-1.88032	5.08534	CD8+ T
-3.16123	1.20518	Naïve CD4+ T
-1.18962	5.43659	CD8+ T
0.24246	11.2892	NK
-0.201805	7.9556	CD8+ T
3.6226	3.17014	Erythroblast
0.534548	11.4174	NK
-0.0503941	6.06656	CD8+ T
-2.51371	5.64254	CD8+ T
1.06725	11.7905	NK
-0.0305183	11.3919	NK
-1.31965	12.1881	NK
0.571818	10.8575	NK
2.03574	-10.8556	CD14+ Monocyte
-4.70007	0.309707	Naïve CD4+ T
4.09594	-12.241	MDC
-0.876632	4.04625	CD8+ T
0.398458	10.8227	NK
-2.43614	-14.3559	CD16+ Monocyte
-1.7937	-0.178062	Mem. CD4+ T
-2.04479	4.13123	Naïve CD4+ T
1.13884	10.9946	NK
1.71611	-10.6106	CD14+ Monocyte
-1.69708	0.0155587	Mem. CD4+ T
-4.07537	-1.72197	Naïve CD4+ T
-4.08409	-1.26516	Naïve CD4+ T
-5.91211	0.861833	Naïve CD4+ T
0.374928	11.8641	NK
-4.77392	-0.681237	Naïve CD4+ T
-4.35754	-1.27723	Naïve CD4+ T
-6.21838	-0.943048	Naïve CD4+ T
2.0022	-8.31677	CD14+ Monocyte
0.508656	10.54	NK
-2.34269	-14.4944	CD16+ Monocyte
-1.34602	11.7963	NK
2.42129	-9.97653	CD14+ Monocyte
1.55855	-11.0131	CD14+ Monocyte
1.69797	-11.5149	CD14+ Monocyte
-4.47618	1.48675	Naïve CD4+ T
-4.44676	-0.959507	Naïve CD4+ T
-4.74576	-1.86985	Naïve CD4+ T
-6.80456	-1.18577	Naïve CD4+ T
1.21544	-11.0493	CD14+ Monocyte
1.64752	-9.47128	CD14+ Monocyte
-4.21236	-0.687733	Naïve CD4+ T
8.63283	-7.42327	PDC
1.45247	12.1784	NK
1.49623	-9.00583	CD14+ Monocyte
1.50137	-9.538	CD14+ Monocyte
0.176893	-12.4904	CD14+ Monocyte
-2.81159	2.11773	Naïve CD4+ T
12.5705	0.0899493	B
-3.34267	-0.471769	Naïve CD4+ T
-0.958278	5.26939	CD8+ T
-2.70793	-14.4606	CD16+ Monocyte
-3.4968	0.832013	Naïve CD4+ T
-5.38277	1.34728	Naïve CD4+ T
-2.87947	-1.09923	Naïve CD4+ T
-4.42496	-0.789742	Naïve CD4+ T
12.6243	0.984822	B
-0.19892	-11.0911	CD14+ Monocyte
1.64531	-9.49059	CD14+ Monocyte
-0.676128	11.3763	NK
-1.35285	6.64879	CD8+ T
-2.66153	6.79201	CD8+ T
-3.60202	1.47129	Naïve CD4+ T
-0.564114	6.04509	CD8+ T
-3.45344	2.07814	Naïve CD4+ T
0.189828	-9.17053	CD14+ Monocyte
-3.84777	-0.504007	Naïve CD4+ T
-4.73293	-1.32393	Naïve CD4+ T
-3.99897	-0.358827	Naïve CD4+ T
-3.56023	-0.525631	Naïve CD4+ T
-0.271659	6.15001	CD8+ T
-3.95135	1.15595	Naïve CD4+ T
1.51577	-10.022	CD14+ Monocyte
11.6467	-0.412045	B
-2.27324	1.57975	Naïve CD4+ T
-3.87114	-1.35314	Naïve CD4+ T
-3.16764	0.841085	Naïve CD4+ T
1.90153	-8.14442	CD14+ Monocyte
-2.97536	1.05398	Naïve CD4+ T
0.958229	-11.804	CD14+ Monocyte
-0.336303	7.70391	CD8+ T
1.31257	-8.54105	CD14+ Monocyte
1.67775	-8.79153	CD14+ Monocyte
-0.266966	-9.70009	CD14+ Monocyte
2.45544	-9.3458	CD14+ Monocyte
-6.3738	0.909241	Naïve CD4+ T
-2.174	-1.36614	Mem. CD4+ T
-6.95172	-2.32973	Naïve CD4+ T
0.0264231	12.0672	NK
-3.58314	1.61462	Naïve CD4+ T
2.12807	-10.7037	CD14+ Monocyte
0.758443	11.7483	NK
-0.11293	11.9467	NK
3.18637	-12.5803	MDC
0.674968	7.35168	CD8+ T
2.95593	-12.4833	MDC
0.512735	10.7716	NK
-4.92898	1.66606	Naïve CD4+ T
1.29069	-10.8274	CD14+ Monocyte
-4.46032	-1.48153	Naïve CD4+ T
1.55757	-10.4721	CD14+ Monocyte
2.74961	-2.94018	Megakaryocyte
0.664853	11.7344	NK
3.53948	3.30386	Erythroblast
-1.93969	3.85713	CD8+ T
-0.637264	4.17095	CD8+ T
-4.16528	-1.83865	Naïve CD4+ T
-1.48576	-14.077	CD16+ Monocyte
-4.73937	1.01623	Naïve CD4+ T
-2.43414	0.057026	Mem. CD4+ T
-1.66219	4.35151	CD8+ T
-4.962	-0.531662	Naïve CD4+ T
-6.78803	-1.35575	Naïve CD4+ T
-2.40359	-14.4487	CD16+ Monocyte
-1.84291	2.36455	Naïve CD4+ T
-2.07617	0.997453	Mem. CD4+ T
-0.998053	4.69902	CD8+ T
-4.14583	-1.08797	Naïve CD4+ T
1.64891	-11.5455	CD14+ Monocyte
0.696464	-8.66431	CD14+ Monocyte
12.9576	-0.323321	B
-5.33473	1.54472	Naïve CD4+ T
-0.599733	11.3197	NK
-1.94471	-13.0943	CD16+ Monocyte
11.6848	-0.533071	B
0.563302	11.9767	NK
-3.84836	1.27906	Naïve CD4+ T
0.359407	12.0634	NK
1.72853	-9.50425	CD14+ Monocyte
-4.70767	-0.966222	Naïve CD4+ T
12.652	2.51503	B
-1.79446	3.81452	Naïve CD4+ T
-1.78535	10.7368	NK
-0.695221	-9.64956	CD14+ Monocyte
-6.12761	-1.88169	Naïve CD4+ T
0.838129	10.9108	NK
1.76171	-8.84715	CD14+ Monocyte
1.56133	-10.9532	CD14+ Monocyte
-0.834999	4.07764	CD8+ T
-3.94711	0.907583	Naïve CD4+ T
1.70282	3.77416	Prol. T
-2.88165	-0.980311	Naïve CD4+ T
-2.5171	2.86606	Naïve CD4+ T
-4.43944	-0.938106	Naïve CD4+ T
-2.0778	5.51944	CD8+ T
-1.00316	4.08597	CD8+ T
-2.15391	3.21949	CD8+ T
-6.58169	0.0977445	Naïve CD4+ T
2.14485	-9.16101	CD14+ Monocyte
-1.47996	-13.7753	CD16+ Monocyte
1.16904	-8.98222	CD14+ Monocyte
-0.398584	11.7991	NK
-3.2301	-0.843321	Naïve CD4+ T
5.7132	-1.71869	CD16+ Monocyte
-1.8201	-0.0976867	Mem. CD4+ T
-3.93596	-0.436292	Naïve CD4+ T
-5.63297	-2.163	Naïve CD4+ T
-4.14187	-1.94551	Naïve CD4+ T
-4.03841	1.92874	Naïve CD4+ T
-4.7001	-1.19537	Naïve CD4+ T
-6.03012	0.418071	Naïve CD4+ T
12.3353	1.26621	B
-5.89299	-1.61366	Naïve CD4+ T
-1.89728	-13.8647	CD16+ Monocyte
1.47416	-10.7624	CD14+ Monocyte
-0.842325	5.25032	CD8+ T
-0.139411	11.1672	NK
0.649731	11.3448	NK
-2.08354	-14.4164	CD16+ Monocyte
-2.01255	6.25415	CD8+ T
-2.05238	-14.6022	CD16+ Monocyte
0.0931596	11.4341	NK
12.9145	-0.0258975	B
-3.10537	4.76561	Naïve CD4+ T
-0.716747	-13.7509	Megakaryocyte
-3.07353	1.41562	Naïve CD4+ T
1.74117	-11.8918	CD14+ Monocyte
2.32331	-9.76589	CD14+ Monocyte
-6.47397	-0.97732	Naïve CD4+ T
-2.71346	2.12592	Naïve CD4+ T
2.19493	-8.65599	CD14+ Monocyte
-5.51613	0.171377	Naïve CD4+ T
-3.89879	1.72273	Naïve CD4+ T
-4.19448	-1.23442	Naïve CD4+ T
1.87606	-10.6468	CD14+ Monocyte
1.73417	3.69469	Prol. T
1.13753	12.415	NK
-1.52267	5.75421	CD8+ T
12.5505	2.33334	B
-4.72642	1.57262	Naïve CD4+ T
1.89942	-10.1392	CD14+ Monocyte
0.935526	7.32544	CD8+ T
1.11636	-11.8505	CD14+ Monocyte
-0.877087	12.0357	NK
0.00785208	12.6624	NK
-3.84486	2.15833	Naïve CD4+ T
4.10307	-12.231	MDC
-2.57326	1.38566	Naïve CD4+ T
-1.12651	11.7028	NK
0.893754	11.885	NK
-1.45422	0.0446126	Naïve CD4+ T
-3.79964	-0.387242	Naïve CD4+ T
1.50061	-10.318	CD14+ Monocyte
-6.06324	-1.30771	Naïve CD4+ T
-1.83318	-13.6161	CD16+ Monocyte
3.32432	-12.6389	MDC
1.07546	-8.6399	CD14+ Monocyte
-0.652237	4.20579	CD8+ T
-3.23152	2.49963	Naïve CD4+ T
4.14169	-12.1502	MDC
0.476936	6.99832	CD8+ T
0.770678	-10.0502	CD14+ Monocyte
-2.21043	-14.1428	CD16+ Monocyte
-0.236228	6.93264	CD8+ T
-6.51612	0.208598	Naïve CD4+ T
0.640447	-10.4268	CD14+ Monocyte
-5.1369	-1.52466	Naïve CD4+ T
-6.55818	-1.58661	Naïve CD4+ T
-7.16945	-1.32098	Naïve CD4+ T
-4.01619	2.26205	Naïve CD4+ T
-0.633716	7.79953	CD8+ T
-0.284387	-8.08159	CD14+ Monocyte
12.0496	0.708912	B
0.237639	-10.6504	CD14+ Monocyte
-6.06376	-3.06147	Naïve CD4+ T
12.4178	2.35464	B
-0.663354	-10.2669	CD14+ Monocyte
-0.569319	-10.4586	CD14+ Monocyte
-5.13718	-0.660883	Naïve CD4+ T
1.37558	-8.15369	CD14+ Monocyte
0.227083	-9.90956	CD14+ Monocyte
-1.78872	-13.2666	CD16+ Monocyte
12.7831	0.764629	B
-1.77902	-14.0648	CD16+ Monocyte
-1.1893	12.0151	NK
-0.841618	6.95262	CD8+ T
-1.93109	0.101245	Naïve CD4+ T
2.2424	-12.4411	CD14+ Monocyte
-1.82464	3.80489	CD8+ T
-0.44982	7.05229	CD8+ T
-0.512523	-12.0726	CD16+ Monocyte
12.2346	2.3959	B
-2.35674	7.15483	CD8+ T
0.357364	-9.26836	CD14+ Monocyte
0.430259	7.53449	CD8+ T
0.633166	-8.58991	CD14+ Monocyte
0.0912887	7.93957	CD8+ T
-5.79416	1.18889	Naïve CD4+ T
-4.38515	-2.41791	Naïve CD4+ T
1.14897	12.2785	NK
-5.49586	-2.94905	Naïve CD4+ T
-5.90745	0.323748	Naïve CD4+ T
1.33667	7.26393	CD8+ T
3.32499	3.24116	Naïve CD4+ T
-2.55911	-13.7926	CD16+ Monocyte
-1.31537	6.82428	CD8+ T
0.874709	-9.23585	CD14+ Monocyte
-0.194073	-9.67319	CD14+ Monocyte
-5.18589	0.96125	Naïve CD4+ T
1.22228	-8.42901	CD14+ Monocyte
13.1244	-0.147515	B
1.44661	-9.74986	CD14+ Monocyte
1.60965	-8.10525	CD14+ Monocyte
-1.02026	5.13629	CD8+ T
-7.39611	-1.47566	Naïve CD4+ T
-4.84309	0.7375	Naïve CD4+ T
0.459659	7.39669	CD8+ T
12.2554	3.01436	B
12.8802	1.4757	B
-2.11158	-13.2136	CD16+ Monocyte
-0.91001	7.95087	CD8+ T
-0.012	-10.7565	CD14+ Monocyte
-1.14401	7.46185	CD8+ T
2.17217	-9.4361	CD14+ Monocyte
1.82742	-10.9863	CD14+ Monocyte
12.7126	1.05389	B
-0.67785	-13.278	CD16+ Monocyte
0.199299	-11.3599	CD14+ Monocyte
3.24948	-12.3882	MDC
8.61154	-7.57146	PDC
-0.294611	8.00394	CD8+ T
-2.53683	4.80419	Mem. CD4+ T
-6.82125	-1.73677	Naïve CD4+ T
-4.30955	1.2928	Naïve CD4+ T
0.0396998	7.86458	CD8+ T
1.50442	11.4158	NK
-1.52828	1.75822	Naïve CD4+ T
0.746311	8.71432	CD8+ T
-6.78464	-0.535546	Naïve CD4+ T
-0.799381	7.77428	CD8+ T
0.23684	7.33512	CD8+ T
-1.69383	-12.8919	CD16+ Monocyte
1.69899	-8.10461	CD14+ Monocyte
0.204364	7.99275	CD8+ T
-3.10666	5.31966	CD8+ T
-5.37925	-2.66727	Naïve CD4+ T
-0.489959	-10.2842	CD14+ Monocyte
-1.93586	-13.0708	CD16+ Monocyte
1.24496	-10.0563	CD14+ Monocyte
-4.79497	1.81041	Naïve CD4+ T
-2.08992	-13.1993	CD16+ Monocyte
-2.47719	5.00426	CD8+ T
-5.10398	-1.65194	Naïve CD4+ T
-0.588223	7.62446	CD8+ T
0.727931	10.9616	NK
12.8016	1.99883	B
1.33828	11.1463	NK
-6.65553	-1.52962	Naïve CD4+ T
-0.530246	-11.023	CD14+ Monocyte
-1.86362	-0.47359	Naïve CD4+ T
11.5701	0.523123	B
12.4105	0.676329	B
0.745315	-10.7744	CD14+ Monocyte
-0.553111	-9.15757	CD14+ Monocyte
0.307362	6.89106	CD8+ T
-6.24067	-1.53774	Naïve CD4+ T
2.94376	-12.4834	MDC
1.0681	10.8335	NK
-0.638564	-10.9641	CD14+ Monocyte
12.6011	2.24347	B
13.0788	-0.526263	B
-0.235673	-11.0298	CD14+ Monocyte
1.80195	3.1842	Prol. T
0.761841	-10.6984	CD14+ Monocyte
12.8974	-0.565793	B
-0.0767209	-9.65191	CD14+ Monocyte
-2.10616	1.20039	Naïve CD4+ T
-4.21372	0.0553387	Naïve CD4+ T
-5.30649	-1.5651	Naïve CD4+ T
-0.398512	-9.38893	CD14+ Monocyte
1.16495	7.22629	CD8+ T
-1.41216	6.28239	CD8+ T
0.958006	-9.26478	CD14+ Monocyte
-1.82025	-0.212442	Mem. CD4+ T
-5.98919	0.462722	Naïve CD4+ T
12.3306	2.5391	B
-4.21542	-1.34213	Naïve CD4+ T
-0.309862	-10.9442	CD14+ Monocyte
12.6242	2.29323	B
0.749436	8.1004	CD8+ T
-0.0565018	7.19093	CD8+ T
-0.0769989	8.48317	CD8+ T
-3.59494	6.15986	Naïve CD4+ T
0.696228	6.35452	CD8+ T
11.8358	0.391871	B
-7.3498	-1.00016	Naïve CD4+ T
1.08661	-9.73459	CD14+ Monocyte
1.87792	-8.5235	CD14+ Monocyte
2.57581	-8.51822	CD14+ Monocyte
-4.54309	0.905653	Naïve CD4+ T
-5.07451	-1.66175	Naïve CD4+ T
8.00873	-7.84911	PDC
12.9429	1.29349	B
-7.51891	-1.49191	Naïve CD4+ T
-6.77541	-1.24836	Naïve CD4+ T
-0.62733	4.50914	CD8+ T
-6.07373	-1.40653	Naïve CD4+ T
-0.901271	5.40105	CD8+ T
-0.325785	7.63134	CD8+ T
-4.25919	0.515815	Naïve CD4+ T
12.8604	0.667642	B
-4.7187	1.00318	Naïve CD4+ T
-4.58466	-1.54402	Naïve CD4+ T
-7.17884	-0.732852	Naïve CD4+ T
-5.39546	-2.72136	Naïve CD4+ T
-0.182772	-10.8271	CD14+ Monocyte
13.0695	1.04323	B
0.470308	10.2807	NK
1.03964	-11.7549	CD14+ Monocyte
2.94441	-2.75141	Megakaryocyte
1.00944	-9.3102	CD14+ Monocyte
2.78143	-2.82657	Megakaryocyte
12.6057	1.05665	B
-0.414587	7.70947	CD8+ T
-2.0295	-13.5211	CD16+ Monocyte
-0.554314	7.9151	CD8+ T
0.8862	7.16401	CD8+ T
1.27352	-9.9811	CD14+ Monocyte
-1.90569	-13.6169	CD16+ Monocyte
1.28923	-10.4744	CD14+ Monocyte
13.1388	0.48558	B
2.57421	-10.729	Megakaryocyte
-0.311848	-10.1219	CD14+ Monocyte
-5.86557	-0.808498	Naïve CD4+ T
-2.48545	5.98063	CD8+ T
-5.37896	-2.48717	Naïve CD4+ T
0.745096	-11.7256	CD14+ Monocyte
-3.9745	1.48005	Naïve CD4+ T
0.10035	-10.1025	CD14+ Monocyte
-0.172504	9.84138	NK
11.7873	0.33771	B
-2.845	6.04404	CD8+ T
0.0064603	-11.6869	CD14+ Monocyte
0.991563	6.99914	CD8+ T
0.123148	6.85284	CD8+ T
13.0213	1.25301	B
-0.477922	6.77431	CD8+ T
-5.99873	1.13262	Naïve CD4+ T
-2.88232	-0.822723	Naïve CD4+ T
-7.41945	-1.78833	Naïve CD4+ T
0.51716	8.10648	CD8+ T
0.29877	-10.3299	CD14+ Monocyte
0.828294	6.9455	CD8+ T
0.122094	-10.2697	CD14+ Monocyte
-4.79368	-1.29376	Naïve CD4+ T
0.626785	8.15786	CD8+ T
-5.29455	0.418579	Naïve CD4+ T
-0.59229	6.49544	CD8+ T
-0.805813	-8.20305	CD14+ Monocyte
1.91462	-8.38334	CD14+ Monocyte
-6.12334	-1.09482	Naïve CD4+ T
2.26759	-9.60333	CD14+ Monocyte
-6.52504	-1.30917	Naïve CD4+ T
-2.67572	4.84479	Mem. CD4+ T
1.63213	11.4441	NK
-0.385872	8.51169	CD8+ T
-1.88874	-13.6232	CD16+ Monocyte
-0.188389	-10.1478	CD14+ Monocyte
-1.7296	-13.8113	CD16+ Monocyte
3.57	-10.3637	Megakaryocyte
-1.08512	5.10273	CD8+ T
0.739591	9.30038	CD8+ T
0.27281	-10.0486	CD14+ Monocyte
-0.295966	5.04667	CD8+ T
-5.96998	0.640024	Naïve CD4+ T
2.23253	-11.0918	CD14+ Monocyte
1.07439	-9.16496	CD14+ Monocyte
12.3374	0.646929	B
12.9331	1.28837	B
-2.63165	2.17828	Naïve CD4+ T
1.87646	-10.0388	CD14+ Monocyte
0.353171	-11.118	CD14+ Monocyte
1.09129	-11.1263	CD14+ Monocyte
0.477428	7.5284	CD8+ T
-6.05204	-1.17569	Naïve CD4+ T
1.54405	-10.0781	CD14+ Monocyte
0.838557	10.9578	NK
-0.440216	-9.83518	CD14+ Monocyte
-6.51079	-0.558953	Naïve CD4+ T
-1.02072	7.50085	CD8+ T
-1.68204	-13.2632	CD16+ Monocyte
1.0932	-11.0671	CD14+ Monocyte
2.3089	-9.80449	CD14+ Monocyte
-1.28429	7.55432	CD8+ T
-2.50015	-0.641564	Naïve CD4+ T
-5.26014	-1.35255	Naïve CD4+ T
-0.456038	-12.2119	CD16+ Monocyte
0.0162524	8.80686	CD8+ T
0.983057	7.09986	CD8+ T
-0.0964326	6.69321	CD8+ T
-1.30399	5.92602	CD8+ T
-1.71268	-12.967	CD16+ Monocyte
1.42736	-8.80119	CD14+ Monocyte
11.1406	0.413179	B
-3.69366	-0.66394	Naïve CD4+ T
13.0873	-0.013904	B
-0.0158045	-11.7741	CD14+ Monocyte
0.540546	11.1818	NK
-0.546152	7.16002	CD8+ T
-6.98438	-0.888761	Naïve CD4+ T
-2.24345	4.8709	CD8+ T
1.22922	-8.94531	CD14+ Monocyte
1.36233	11.5524	NK
1.03311	6.92234	CD8+ T
2.89101	-2.89012	Megakaryocyte
-6.71825	-2.91438	Naïve CD4+ T
2.00623	-9.59447	CD14+ Monocyte
-6.43578	0.84761	Naïve CD4+ T
0.895423	11.0315	NK
-2.04727	0.816599	Naïve CD4+ T
-1.98438	2.10694	Naïve CD4+ T
-7.36233	-2.3943	Naïve CD4+ T
-5.29626	1.97567	Naïve CD4+ T
12.7278	-0.00088568	B
-6.39573	0.484707	Naïve CD4+ T
11.6852	0.389509	B
0.696771	7.19091	CD8+ T
0.737551	10.3638	NK
-6.79113	-1.49603	Naïve CD4+ T
0.371224	11.0456	NK
-7.53129	-1.21674	Naïve CD4+ T
-1.38989	6.53124	CD8+ T
12.6628	2.66382	B
-1.44472	7.74748	CD8+ T
-2.62264	4.77023	Mem. CD4+ T
-0.422922	-10.3393	CD14+ Monocyte
-0.574668	-12.8082	CD16+ Monocyte
0.309631	-7.92997	CD14+ Monocyte
0.667741	-10.1446	CD14+ Monocyte
0.0824987	7.62438	CD8+ T
-0.603553	-10.7757	CD14+ Monocyte
-6.29899	-0.236087	Naïve CD4+ T
-2.72584	6.1613	CD8+ T
-1.81714	-13.8954	CD16+ Monocyte
-3.82343	1.9679	Naïve CD4+ T
-1.02884	-13.4135	CD16+ Monocyte
-0.679632	6.56296	CD8+ T
0.493532	7.35365	CD8+ T
-4.66723	-1.78863	Naïve CD4+ T
-4.72535	-0.229833	Naïve CD4+ T
-0.0819113	10.9226	NK
-2.66539	-14.3768	CD16+ Monocyte
2.19622	-9.20809	CD14+ Monocyte
-0.359387	11.4211	NK
-3.66583	1.9243	Naïve CD4+ T
-0.433697	-11.1304	CD14+ Monocyte
-1.99824	-14.3237	CD16+ Monocyte
1.11005	7.48636	CD8+ T
-2.72718	6.56618	Erythroblast
-7.00858	-2.2344	Naïve CD4+ T
1.03162	7.3964	CD8+ T
-0.0611222	-11.3088	CD14+ Monocyte
0.675703	11.0841	NK
-1.76033	-13.2965	CD16+ Monocyte
0.225061	-10.7834	CD14+ Monocyte
12.6387	0.83195	B
-0.841867	-10.3776	CD14+ Monocyte
0.99829	7.89884	CD8+ T
0.0592005	12.7343	NK
-2.24717	-14.0183	CD16+ Monocyte
-1.83447	-14.11	CD16+ Monocyte
0.319739	8.12921	CD8+ T
12.7009	-0.650637	B
0.673365	10.5262	NK
-4.4592	-2.2683	Naïve CD4+ T
2.86636	-2.87478	Megakaryocyte
1.42948	-9.91615	CD14+ Monocyte
-1.87922	5.49219	CD8+ T
-5.9842	-2.49899	Naïve CD4+ T
-0.510744	-10.6501	CD14+ Monocyte
-0.234949	-12.7691	CD16+ Monocyte
13.1639	0.407933	B
0.665457	-8.98111	CD14+ Monocyte
1.25156	11.907	NK
1.24722	-10.2699	CD14+ Monocyte
-0.510587	-11.7458	CD14+ Monocyte
-0.849903	-8.12954	CD14+ Monocyte
8.40226	-7.68711	PDC
-2.58455	4.72598	CD8+ T
-2.1536	7.65369	CD8+ T
1.0355	11.2769	NK
8.37631	-7.75644	PDC
-2.0139	-0.0443263	Mem. CD4+ T
1.99862	-8.86794	CD14+ Monocyte
-2.26275	0.280427	Mem. CD4+ T
0.472429	6.54451	CD8+ T
13.0265	0.875077	B
-3.71857	-1.66964	Naïve CD4+ T
-2.44614	4.85981	Mem. CD4+ T
-4.98331	1.77567	Naïve CD4+ T
-1.86889	-0.466641	Mem. CD4+ T
-1.26478	5.10435	Naïve CD4+ T
-0.331505	-9.77567	CD14+ Monocyte
-6.03711	-0.863692	Naïve CD4+ T
-2.40085	3.26818	Naïve CD4+ T
-1.9945	-13.6708	CD16+ Monocyte
1.41786	-7.94717	CD14+ Monocyte
7.65367	-5.04273	CD34+ CD38+ Progenitors
1.17881	6.77717	CD8+ T
12.6756	-0.0889784	B
0.657174	6.31446	CD8+ T
-5.93401	-2.16537	Naïve CD4+ T
-1.84577	-14.0732	CD16+ Monocyte
0.546901	-11.6745	CD14+ Monocyte
-0.437735	-10.6014	CD14+ Monocyte
-0.995445	5.475	CD8+ T
-1.36308	-14.1744	CD16+ Monocyte
-3.95226	-0.491084	Naïve CD4+ T
-6.10824	-1.8797	Naïve CD4+ T
-4.04448	-1.55273	Naïve CD4+ T
0.288961	6.52026	CD8+ T
0.255877	-12.5895	CD14+ Monocyte
-4.75805	-1.04205	Naïve CD4+ T
-0.24901	11.729	NK
-0.72546	7.52372	CD8+ T
-6.94467	-1.00711	Naïve CD4+ T
0.373444	-10.3372	CD14+ Monocyte
12.7386	1.31621	B
1.31306	-8.17088	CD14+ Monocyte
-1.38911	4.74996	CD8+ T
-3.58712	-1.03164	Naïve CD4+ T
-4.71054	-0.520068	Naïve CD4+ T
-0.711622	7.30008	CD8+ T
-0.968876	6.43753	CD8+ T
11.8041	-0.383271	B
0.55126	7.73335	CD8+ T
-0.428526	-10.0098	CD14+ Monocyte
-0.756841	-10.0124	CD14+ Monocyte
10.988	0.535439	B
0.865547	7.56395	CD8+ T
0.73107	-11.9065	CD14+ Monocyte
-1.85251	-13.7675	CD16+ Monocyte
1.00856	6.73366	CD8+ T
0.779828	7.55132	CD8+ T
0.780725	12.464	NK
-6.24902	-1.79682	Naïve CD4+ T
-1.79647	-13.1369	CD16+ Monocyte
1.09967	10.9491	NK
-0.260734	11.9539	NK
-5.53862	-2.70932	Naïve CD4+ T
-1.75048	-12.812	CD16+ Monocyte
0.0888498	-9.63649	CD14+ Monocyte
-0.00698553	8.33735	CD8+ T
0.369362	-10.0058	CD14+ Monocyte
-2.04977	5.58316	CD8+ T
1.04403	-10.5927	CD14+ Monocyte
-0.406737	7.93497	CD8+ T
0.838513	6.37701	CD8+ T
0.57665	8.37267	CD8+ T
0.0583293	-10.8615	CD14+ Monocyte
12.9826	0.695434	B
0.408439	-7.71831	CD14+ Monocyte
-3.20512	1.71196	Naïve CD4+ T
0.204561	-11.529	CD14+ Monocyte
-5.82467	1.20648	Naïve CD4+ T
-3.17895	0.239406	Naïve CD4+ T
0.457772	-7.17398	CD14+ Monocyte
-1.97729	1.40559	Naïve CD4+ T
0.0995099	7.55854	CD8+ T
1.60955	12.0171	Prol. T
-0.292282	-11.6423	CD14+ Monocyte
-0.413985	5.60664	CD8+ T
-5.99255	-2.00574	Naïve CD4+ T
-4.71029	1.86867	Naïve CD4+ T
1.74378	-8.40291	CD14+ Monocyte
-4.70136	2.31857	Naïve CD4+ T
-2.11096	-0.502868	Mem. CD4+ T
-0.9753	4.94776	CD8+ T
-5.28604	1.12007	Naïve CD4+ T
-2.53471	-14.3698	CD16+ Monocyte
0.347596	6.43551	CD8+ T
-1.06246	-13.423	CD16+ Monocyte
-1.90495	-13.4443	CD16+ Monocyte
11.568	0.802979	B
12.6503	2.2887	B
0.997783	-9.80848	CD14+ Monocyte
-7.51851	-1.38237	Naïve CD4+ T
13.1502	0.670441	B
-2.26979	1.71354	Naïve CD4+ T
-0.0717951	-11.0238	CD14+ Monocyte
1.76905	-9.45003	CD14+ Monocyte
-2.36026	-14.2904	CD16+ Monocyte
0.454524	11.3445	NK
-1.01326	11.103	NK
-0.308451	5.42588	CD8+ T
-0.90149	-8.5607	CD14+ Monocyte
2.87403	-3.01701	Megakaryocyte
1.34002	-12.0424	CD14+ Monocyte
12.6774	-0.995072	B
-6.04532	1.12746	Naïve CD4+ T
0.51701	7.44562	CD8+ T
1.11404	11.2965	NK
-2.38058	-13.6395	CD16+ Monocyte
1.68426	11.8617	NK
-3.26039	-1.45796	Naïve CD4+ T
1.19166	-8.05001	CD14+ Monocyte
0.0515511	-10.3471	CD14+ Monocyte
1.11989	-9.58887	CD14+ Monocyte
-5.09636	1.15771	Naïve CD4+ T
1.90445	-8.67287	CD14+ Monocyte
-0.153094	7.37716	CD8+ T
-0.408713	-9.69119	CD14+ Monocyte
-4.72856	-0.731074	Naïve CD4+ T
0.181252	6.35968	CD8+ T
0.0947301	7.07001	CD8+ T
0.576309	6.55573	CD8+ T
-0.377185	4.64482	CD8+ T
12.2887	0.308316	B
0.867804	11.9572	NK
3.60605	3.24976	Erythroblast
1.28646	7.50559	CD8+ T
0.173638	-10.0081	CD14+ Monocyte
-2.24067	-14.139	CD16+ Monocyte
-4.84644	-1.66598	Naïve CD4+ T
0.73203	8.30595	CD8+ T
12.8382	1.19008	B
-0.817946	7.61905	CD8+ T
1.38445	-8.0754	CD14+ Monocyte
-7.47009	-1.03131	Naïve CD4+ T
-1.77857	-0.350366	Mem. CD4+ T
-1.61677	11.714	NK
1.31343	-10.2702	CD14+ Monocyte
-0.198992	-12.7127	CD16+ Monocyte
-1.53558	-13.3557	CD16+ Monocyte
-2.32629	-14.2139	CD16+ Monocyte
-0.689364	-10.4506	CD14+ Monocyte
-5.56271	0.94663	Naïve CD4+ T
-0.245425	-6.80422	CD14+ Monocyte
1.44295	-7.92328	CD14+ Monocyte
-4.58035	1.87987	Naïve CD4+ T
-0.492763	-9.10182	CD14+ Monocyte
-0.478203	-9.8266	CD14+ Monocyte
12.3074	2.84252	B
-7.49667	-1.98319	Naïve CD4+ T
12.9247	1.00462	B
0.751185	-11.866	CD14+ Monocyte
11.4845	0.864043	B
-5.57625	-2.86247	Naïve CD4+ T
-0.869889	7.12124	CD8+ T
-4.91068	-2.14344	Naïve CD4+ T
-5.46728	-1.5885	Naïve CD4+ T
1.70503	-11.9938	CD14+ Monocyte
-1.3384	-13.4868	CD16+ Monocyte
0.229861	6.56569	CD8+ T
1.15415	11.2147	NK
-5.07379	0.780598	Naïve CD4+ T
-4.37214	-0.0141634	Naïve CD4+ T
-6.6145	-2.13727	Naïve CD4+ T
12.5842	2.42946	B
-6.37382	-0.968272	Naïve CD4+ T
-5.36255	-1.74484	Naïve CD4+ T
0.390589	-9.13745	CD14+ Monocyte
-5.92887	-0.884312	Naïve CD4+ T
-7.30203	-1.5862	Naïve CD4+ T
-3.66629	1.1597	Naïve CD4+ T
-7.08128	-2.44757	Naïve CD4+ T
-1.61892	6.67264	CD8+ T
0.896214	-9.53518	CD14+ Monocyte
0.987163	7.28826	CD8+ T
1.70133	-9.50268	CD14+ Monocyte
-4.85338	-0.875308	Naïve CD4+ T
-0.0918067	-10.7863	CD14+ Monocyte
0.226235	6.89108	CD8+ T
12.1811	0.675865	B
-5.16761	-0.5146	Naïve CD4+ T
-0.248946	5.5569	CD8+ T
-6.12629	0.639181	Naïve CD4+ T
-2.77012	6.74461	CD8+ T
0.523378	-8.95789	CD14+ Monocyte
-7.00999	-0.509729	Naïve CD4+ T
0.530094	4.49147	Megakaryocyte
-7.69985	-1.96615	Naïve CD4+ T
-1.85097	-13.1114	CD16+ Monocyte
-3.00584	3.86469	Naïve CD4+ T
1.07419	-7.71401	CD14+ Monocyte
-1.64391	0.109518	Mem. CD4+ T
0.221683	11.5239	NK
0.552981	-10.5818	CD14+ Monocyte
-0.688492	-10.9615	CD14+ Monocyte
2.11958	-9.37116	CD14+ Monocyte
-0.843149	-10.2853	CD14+ Monocyte
-3.94596	1.04363	Naïve CD4+ T
0.25008	8.20486	CD8+ T
-0.204999	-12.7215	CD16+ Monocyte
-2.4735	2.36546	Naïve CD4+ T
-2.7467	-0.800804	Naïve CD4+ T
-0.555191	10.5049	NK
-1.96524	-13.4158	CD16+ Monocyte
-7.32503	-1.13963	Naïve CD4+ T
9.1934	3.61994	Plasmablast
-7.17792	-1.20783	Naïve CD4+ T
-0.523955	-11.7177	CD14+ Monocyte
-5.33448	0.0527361	Naïve CD4+ T
-5.43942	-0.611216	Naïve CD4+ T
-0.796358	-8.97335	CD14+ Monocyte
1.49731	-11.2899	CD14+ Monocyte
-6.97771	-1.91238	Naïve CD4+ T
-6.68081	-2.15358	Naïve CD4+ T
-7.63554	-1.50794	Naïve CD4+ T
0.952831	7.14668	CD8+ T
-1.64662	10.2548	CD8+ T
0.593813	-10.5597	CD14+ Monocyte
-0.58891	13.0957	NK
-5.69628	-0.542433	Naïve CD4+ T
0.35023	11.5167	NK
1.83305	-8.32162	CD14+ Monocyte
-3.67046	-0.308157	Naïve CD4+ T
12.7384	2.83338	B
0.413255	-12.3743	CD14+ Monocyte
0.806809	12.1575	NK
-0.452651	-10.3152	CD14+ Monocyte
12.7292	0.746607	B
-5.16144	-2.8447	Naïve CD4+ T
-4.41663	2.15222	Naïve CD4+ T
1.42907	11.6528	NK
-2.51226	4.86269	Mem. CD4+ T
-0.938823	5.77478	CD8+ T
-2.44728	-14.4162	CD16+ Monocyte
-0.0454435	-12.1615	CD16+ Monocyte
-0.964137	5.7547	CD8+ T
12.0619	0.83023	B
1.76872	-10.2327	CD14+ Monocyte
0.889383	-8.22531	CD14+ Monocyte
13.1352	0.265512	B
-1.88741	6.32148	CD8+ T
1.20414	11.6153	NK
-1.28531	7.63761	CD8+ T
-3.07256	3.03322	Naïve CD4+ T
1.10161	6.13483	CD8+ T
3.60729	-12.5574	MDC
1.11751	11.3585	NK
0.862839	-8.01542	CD14+ Monocyte
-5.43724	-1.23624	Naïve CD4+ T
-5.7654	-1.56101	Naïve CD4+ T
-2.47928	7.66593	CD8+ T
0.759788	-11.7564	CD14+ Monocyte
1.5765	-8.49939	CD14+ Monocyte
-1.82815	5.14868	CD8+ T
-5.496	-1.02925	Naïve CD4+ T
1.02695	-10.4086	CD14+ Monocyte
12.8439	1.42042	B
-0.562853	-11.12	CD14+ Monocyte
12.2397	-0.675102	B
1.32441	-7.93617	CD14+ Monocyte
-2.0482	4.59456	CD8+ T
-2.99029	6.44372	CD8+ T
-7.26904	-0.825659	Naïve CD4+ T
-0.431259	5.41484	CD8+ T
-4.13153	-2.5127	Naïve CD4+ T
-1.00434	-13.5986	CD16+ Monocyte
0.0643886	11.0361	NK
13.0234	0.948466	B
-2.32403	7.19791	CD8+ T
-0.0382624	-11.326	CD14+ Monocyte
8.3684	-7.76701	PDC
-2.00544	-14.0744	CD16+ Monocyte
0.0126299	-10.5725	CD14+ Monocyte
-2.27676	5.18702	CD8+ T
0.0174797	-10.4395	CD14+ Monocyte
-2.21364	4.72809	CD8+ T
-2.55881	4.85698	Mem. CD4+ T
0.972382	-11.667	CD14+ Monocyte
0.742466	-9.36665	CD14+ Monocyte
-0.661392	-10.6158	Naïve CD4+ T
-1.09054	-14.224	Megakaryocyte
0.0798614	-10.3287	CD14+ Monocyte
1.20426	-8.56428	CD14+ Monocyte
-0.792975	-10.3519	CD14+ Monocyte
-4.18245	1.06233	Naïve CD4+ T
-1.27781	2.04167	Naïve CD4+ T
0.397322	7.57304	CD8+ T
-5.1613	-1.9035	Naïve CD4+ T
6.85373	-4.60428	Prol. T
0.376149	6.94366	CD8+ T
0.672415	7.55122	CD8+ T
-1.16048	8.22285	CD8+ T
0.0980001	-10.9443	CD14+ Monocyte
-0.0284973	-10.5893	CD14+ Monocyte
-0.639549	10.7436	NK
11.2861	0.00753704	B
-1.82353	-13.0008	CD16+ Monocyte
12.4173	-0.751942	B
12.0062	0.581496	B
0.577925	7.91952	CD8+ T
1.26711	-8.7772	CD14+ Monocyte
-5.31836	1.72714	Naïve CD4+ T
0.937201	-9.09721	CD14+ Monocyte
1.58685	-9.22609	CD14+ Monocyte
-5.5137	-0.536708	Naïve CD4+ T
-1.85417	5.43049	CD8+ T
-4.82619	-1.33728	Naïve CD4+ T
-0.676416	-10.3034	CD14+ Monocyte
-5.34918	1.55863	Naïve CD4+ T
-4.88184	-2.73987	Naïve CD4+ T
0.555581	11.5312	NK
0.624392	-11.5897	CD14+ Monocyte
-1.94472	2.37826	Naïve CD4+ T
0.00786943	-11.0285	CD14+ Monocyte
-2.02931	4.03859	CD8+ T
0.712726	11.9829	NK
0.969695	8.08037	CD8+ T
0.737745	5.96761	CD8+ T
1.88456	-9.02122	CD14+ Monocyte
-5.54619	-0.706973	Naïve CD4+ T
11.8705	0.695647	B
0.289509	7.78957	CD8+ T
-1.8295	5.69883	CD8+ T
-2.5679	0.296732	Naïve CD4+ T
0.358361	5.49341	CD8+ T
3.53071	3.30195	Erythroblast
1.1301	7.06679	CD8+ T
-0.313482	7.13425	CD8+ T
-2.66585	4.98047	Mem. CD4+ T
-2.25266	-13.7643	CD16+ Monocyte
0.479612	11.9537	NK
0.225962	7.38452	CD8+ T
0.792455	-12.0593	CD14+ Monocyte
1.08562	11.1	NK
1.8486	-8.67519	CD14+ Monocyte
-0.417673	-12.6514	CD16+ Monocyte
-2.03308	4.8261	CD8+ T
-2.36568	-14.3333	CD16+ Monocyte
0.910557	7.4056	CD8+ T
-0.893138	-10.4695	CD14+ Monocyte
3.42124	-10.1357	Megakaryocyte
0.188744	7.24897	CD8+ T
-0.0636344	7.4346	CD8+ T
-0.690819	-7.67113	CD14+ Monocyte
-0.261373	11.8567	NK
-1.93978	-13.8184	CD16+ Monocyte
-0.489986	-10.3716	CD14+ Monocyte
0.341493	11.3202	NK
0.460632	7.40138	CD8+ T
12.761	0.936815	B
0.393064	7.66595	CD8+ T
-5.088	-0.87931	Naïve CD4+ T
0.482755	6.95268	CD8+ T
-0.93058	-13.5547	CD16+ Monocyte
0.0491821	-9.63812	CD14+ Monocyte
-0.665017	-10.8096	CD14+ Monocyte
-0.411511	-11.3595	CD14+ Monocyte
0.86087	11.11	NK
0.150007	11.2278	NK
0.50518	11.8126	NK
0.720884	7.76216	CD8+ T
-5.45523	1.54613	Naïve CD4+ T
-1.62032	2.08612	Naïve CD4+ T
4.12746	3.16793	Erythroblast
-1.86037	-13.6883	CD16+ Monocyte
-6.8572	-1.21291	Naïve CD4+ T
13.2106	0.0846639	B
-6.95112	-1.71285	Naïve CD4+ T
2.47502	-8.27677	CD14+ Monocyte
-4.80827	0.634164	Naïve CD4+ T
13.0557	1.30953	B
0.86293	-10.2433	CD14+ Monocyte
-1.21832	7.10291	CD8+ T
13.1194	1.10782	B
-1.62792	6.41547	CD8+ T
0.96903	9.47963	CD8+ T
0.349999	6.44975	CD8+ T
-0.375288	-11.1329	CD14+ Monocyte
-7.50422	-1.84779	Naïve CD4+ T
3.64623	3.26829	Erythroblast
12.7538	2.34385	B
-0.72193	-8.79235	CD14+ Monocyte
0.733891	-11.0055	CD14+ Monocyte
0.526356	-9.92217	CD14+ Monocyte
-3.84828	0.669128	Naïve CD4+ T
-7.32073	-2.02351	Naïve CD4+ T
0.196101	7.12278	CD8+ T
0.669178	7.71493	CD8+ T
-3.74194	-1.89067	Naïve CD4+ T
12.8713	0.871238	B
2.03914	-10.42	CD14+ Monocyte
-0.728108	8.01452	CD8+ T
-0.559133	6.29803	CD8+ T
-1.93371	5.39952	CD8+ T
12.5407	0.613591	B
-1.06985	-13.0791	CD16+ Monocyte
-2.09888	-0.238445	Mem. CD4+ T
1.35117	-10.3229	CD14+ Monocyte
-6.60363	-2.64652	Naïve CD4+ T
-7.06243	-0.669379	Naïve CD4+ T
-0.842636	6.82129	CD8+ T
-0.64079	5.44163	CD8+ T
-2.99291	0.313009	Naïve CD4+ T
-1.86741	-13.0272	CD16+ Monocyte
0.760002	11.0232	NK
-2.10015	6.93775	CD8+ T
1.83574	-9.84732	CD14+ Monocyte
0.842897	7.282	CD8+ T
-1.17053	6.662	CD8+ T
1.49934	-12.1675	CD14+ Monocyte
0.46648	8.17364	CD8+ T
0.32898	6.98734	CD8+ T
-1.74538	-0.357071	Mem. CD4+ T
8.28839	-7.77632	PDC
0.396193	-9.50925	CD14+ Monocyte
1.43409	-9.50997	CD14+ Monocyte
-0.0342294	-10.1519	CD14+ Monocyte
-0.908244	5.75612	CD8+ T
-2.56158	4.82109	Mem. CD4+ T
0.0694632	8.1018	CD8+ T
1.09081	11.0547	NK
2.11719	-8.4532	CD14+ Monocyte
-2.66559	2.81181	Naïve CD4+ T
0.916426	-8.39089	CD14+ Monocyte
-0.607482	9.24709	CD8+ T
0.725871	11.8159	NK
2.69032	-9.30317	CD14+ Monocyte
13.1173	0.98356	B
-6.92231	-0.569781	Naïve CD4+ T
0.458733	10.4383	NK
-4.55848	1.72697	Naïve CD4+ T
0.543535	10.6294	NK
-2.37603	4.74763	CD8+ T
-0.0845337	-10.1302	CD14+ Monocyte
-0.316568	5.4842	CD8+ T
1.94666	-9.04415	CD14+ Monocyte
-0.113054	-10.7213	CD14+ Monocyte
-5.38099	-1.30937	Naïve CD4+ T
-0.141916	6.99816	CD8+ T
1.68696	-8.08909	CD14+ Monocyte
-6.71717	-0.902772	Naïve CD4+ T
12.9521	1.54155	B
0.259754	7.68476	CD8+ T
1.27238	-8.05781	CD14+ Monocyte
-5.98746	-1.30087	Naïve CD4+ T
12.6573	-0.510649	B
12.6984	1.27409	B
-6.18019	0.911328	Naïve CD4+ T
-0.441522	-8.62553	CD14+ Monocyte
-2.55997	4.76549	Mem. CD4+ T
-0.702186	7.49224	CD8+ T
0.603614	-10.623	CD14+ Monocyte
-2.23627	-14.5045	CD16+ Monocyte
0.462531	7.34285	CD8+ T
8.26743	-7.80522	PDC
0.598257	-11.668	CD14+ Monocyte
1.0766	-10.5824	CD14+ Monocyte
-6.50437	-1.01981	Naïve CD4+ T
1.0298	10.9037	NK
12.9795	0.662138	B
-6.65866	-1.19615	Naïve CD4+ T
0.984572	-10.6658	CD14+ Monocyte
-2.03322	7.77006	CD8+ T
-0.672222	-8.41037	CD14+ Monocyte
-7.41542	-1.56546	Naïve CD4+ T
0.898863	8.07796	CD8+ T
-7.33336	-1.62755	Naïve CD4+ T
-1.74009	-12.8769	CD16+ Monocyte
1.0541	11.1874	NK
-6.96967	-0.297841	Naïve CD4+ T
12.4202	-0.557939	B
0.274258	8.73093	CD8+ T
0.891542	-7.62979	CD14+ Monocyte
0.127549	5.51472	CD8+ T
-6.92675	-1.18848	Naïve CD4+ T
-6.74886	-0.698363	Naïve CD4+ T
0.550581	8.19501	CD8+ T
-1.88144	5.3488	CD8+ T
-1.12579	7.21502	CD8+ T
-6.96251	-1.28038	Naïve CD4+ T
-2.41697	4.8672	Mem. CD4+ T
0.33517	6.81939	CD8+ T
-2.17287	-0.851364	Mem. CD4+ T
12.2045	0.211983	B
0.950554	6.93756	CD8+ T
-1.46814	-0.299474	Mem. CD4+ T
-5.50043	-1.33817	Naïve CD4+ T
-2.01978	6.16301	CD8+ T
-6.55732	-0.550919	Naïve CD4+ T
-6.85086	-1.2717	Naïve CD4+ T
1.07113	-7.1682	CD14+ Monocyte
1.89126	-8.33721	CD14+ Monocyte
-2.41182	5.09055	Mem. CD4+ T
-6.46293	-1.16402	Naïve CD4+ T
-0.375347	12.05	NK
-2.38347	4.07527	Naïve CD4+ T
-0.494915	4.41151	CD8+ T
0.235872	-7.11727	CD14+ Monocyte
1.12867	-11.8105	CD14+ Monocyte
-5.93644	-2.51146	Naïve CD4+ T
0.650946	11.4692	NK
-4.72605	-0.801468	Naïve CD4+ T
-2.2875	-13.4143	CD16+ Monocyte
3.76165	-12.562	MDC
1.39974	-9.90005	CD14+ Monocyte
0.992079	-9.17358	CD14+ Monocyte
-6.61241	-0.336774	Naïve CD4+ T
-2.36292	5.0737	Mem. CD4+ T
0.653159	-8.48657	CD14+ Monocyte
-1.5433	-13.0924	CD16+ Monocyte
0.456666	11.0848	NK
-5.48855	-2.60028	Naïve CD4+ T
2.94436	-3.00831	Megakaryocyte
-1.93845	-14.0953	CD16+ Monocyte
-6.11518	-2.29819	Naïve CD4+ T
-0.138108	7.66109	CD8+ T
-2.83773	2.69157	Naïve CD4+ T
-5.53022	-1.09512	Naïve CD4+ T
-2.03554	-13.1508	CD16+ Monocyte
-4.45078	0.295529	Naïve CD4+ T
-6.97241	-0.601676	Naïve CD4+ T
-1.83549	10.9362	NK
1.29307	-8.67464	CD14+ Monocyte
-0.27197	10.6317	NK
11.7492	0.30301	B
0.641973	-9.32504	CD14+ Monocyte
-1.36838	-13.937	CD16+ Monocyte
11.5232	0.492632	B
1.11452	-10.0578	CD14+ Monocyte
-0.40692	7.12155	CD8+ T
1.28371	-11.2511	CD14+ Monocyte
0.303512	-9.68727	CD14+ Monocyte
12.3685	2.94214	B
0.654978	7.32322	CD8+ T
0.790658	-11.168	CD14+ Monocyte
2.4397	-9.49896	CD14+ Monocyte
1.11982	-8.53165	CD14+ Monocyte
0.320845	7.80885	CD8+ T
-1.21562	11.5193	NK
-0.0912319	7.85298	CD8+ T
12.8643	0.710805	B
-1.67628	-1.06278	Naïve CD4+ T
-7.46592	-1.5538	Naïve CD4+ T
0.290401	11.7579	NK
1.63489	-8.45631	CD14+ Monocyte
-4.82133	0.813221	Naïve CD4+ T
11.8868	1.53137	B
0.11941	-11.6277	CD14+ Monocyte
-5.03061	1.36338	Naïve CD4+ T
0.235602	7.51967	CD8+ T
-7.31591	-1.18942	Naïve CD4+ T
-1.69525	-0.295612	Mem. CD4+ T
3.42924	-12.6726	MDC
-4.16659	2.5107	Naïve CD4+ T
-2.62951	-1.64874	Naïve CD4+ T
-4.00939	2.2411	Naïve CD4+ T
-1.7425	-0.225649	Mem. CD4+ T
-6.36539	-0.644717	Naïve CD4+ T
-1.21671	-13.9755	CD16+ Monocyte
12.8306	0.910117	B
-6.90136	0.0436137	Naïve CD4+ T
-6.47901	0.780244	Naïve CD4+ T
8.55419	-7.53527	PDC
0.841576	-8.5386	CD14+ Monocyte
-6.20582	-0.817434	Naïve CD4+ T
-0.00428825	8.0942	CD8+ T
-2.75886	-14.2481	CD16+ Monocyte
-0.282745	-10.8823	CD14+ Monocyte
0.881561	12.3407	NK
0.896899	-8.53918	CD14+ Monocyte
1.1626	10.9285	NK
4.00291	3.11991	CD8+ T
0.452285	8.03281	CD8+ T
2.47683	-10.5986	CD14+ Monocyte
-1.00229	0.632327	Naïve CD4+ T
-0.635424	6.46314	CD8+ T
12.0684	0.459404	B
0.0435728	-10.8809	CD14+ Monocyte
-1.19041	7.7687	CD8+ T
2.65639	-10.0298	CD14+ Monocyte
0.303679	-11.5879	CD14+ Monocyte
-2.68819	0.280245	Naïve CD4+ T
-1.45412	5.10475	CD8+ T
[truncated: 14,162 more rows]

## Sheet: Fig. 1D
Figure 1D: GO-term enrichment of significantly differentially expressed genes
ID	Description	GeneRatio	padj	Celltype	Condition
GO:0048002	antigen processing and presentation of peptide antigen	5/19	0.000475521	CD14+ Mono	MNG vs HC
GO:0034341	response to interferon-gamma	5/19	0.000475521	CD14+ Mono	MNG vs HC
GO:0019882	antigen processing and presentation	5/19	0.000625853	CD14+ Mono	MNG vs HC
GO:0002429	immune response-activating cell surface receptor signaling pathway	5/19	0.00624726	CD14+ Mono	MNG vs HC
GO:0002757	immune response-activating signal transduction	5/19	0.00624726	CD14+ Mono	MNG vs HC
GO:0002429	immune response-activating cell surface receptor signaling pathway	7/28	0.00218712	CD14+ Mono	TC vs HC
GO:0002757	immune response-activating signal transduction	7/28	0.00218712	CD14+ Mono	TC vs HC
GO:0038093	Fc receptor signaling pathway	5/28	0.00489032	CD14+ Mono	TC vs HC
GO:0048545	response to steroid hormone	5/28	0.0133688	CD14+ Mono	TC vs HC
GO:0071346	cellular response to interferon-gamma	5/13	4.1956e-05	CD8+ T	TC vs HC
GO:0034341	response to interferon-gamma	5/13	4.1956e-05	CD8+ T	TC vs HC
GO:0050863	regulation of T cell activation	5/13	0.000244948	CD8+ T	TC vs HC
GO:0007159	leukocyte cell-cell adhesion	5/13	0.000307728	CD8+ T	TC vs HC
GO:0042110	T cell activation	5/13	0.00061064	CD8+ T	TC vs HC
GO:0006119	oxidative phosphorylation	5/35	0.0027786	Naive CD4+ T	MNG vs HC
GO:0046034	ATP metabolic process	6/35	0.00320684	Naive CD4+ T	MNG vs HC
GO:0006898	receptor-mediated endocytosis	6/35	0.00336451	Naive CD4+ T	MNG vs HC
GO:0006839	mitochondrial transport	5/35	0.00919499	Naive CD4+ T	MNG vs HC
GO:0010038	response to metal ion	5/35	0.021532	Naive CD4+ T	MNG vs HC
