# Supplementary material for: Reprogramming of myeloid cells and their progenitors in patients with non-medullary thyroid carcinoma
Source: Nat Commun. 2022 Oct 18;13:6149. doi: 10.1038/s41467-022-33907-4 (PMC9579179; doi:10.1038/s41467-022-33907-4)
Supplement: Supplementary file 7 — Source Data [file 41467_2022_33907_MOESM7_ESM.zip › Source Data/Figure S1.xlsx]

## Sheet: Fig. S1A
Gene	Celltype	Scaled average expression	Average expression	Percent expressed
CCR7	Naïve CD4+ T	2.45409	4.31287	55.3176
IL7R	Naïve CD4+ T	2.29085	20.492	90.6462
S100A4	Naïve CD4+ T	-0.307231	17.6307	76.4598
STMN1	Naïve CD4+ T	-0.337405	0.830957	17.9572
MKI67	Naïve CD4+ T	-0.278281	0.0163884	0.366099
CD8A	Naïve CD4+ T	-0.0957715	0.665381	9.9762
GNLY	Naïve CD4+ T	-0.479178	0.486837	4.50302
NKG7	Naïve CD4+ T	-0.524845	0.446933	6.31521
CD14	Naïve CD4+ T	-0.40085	0.0567171	1.04338
FCGR3A	Naïve CD4+ T	-0.458488	0.0358495	0.787113
MS4A1	Naïve CD4+ T	-0.324208	0.0370722	0.970163
CST3	Naïve CD4+ T	-0.592561	0.192414	2.85557
CD86	Naïve CD4+ T	-0.734025	0.00250346	0.0732198
HBA2	Naïve CD4+ T	-0.278142	4.47182	44.7739
HBA1	Naïve CD4+ T	-0.279162	2.34682	31.3381
PPBP	Naïve CD4+ T	-0.270327	0.0425598	0.951858
CD79A	Naïve CD4+ T	-0.406188	0.132656	2.89218
CD27	Naïve CD4+ T	1.63961	4.11973	61.047
CD34	Naïve CD4+ T	-0.282003	0.0018396	0.0549149
CD38	Naïve CD4+ T	-0.513218	0.0702155	1.64745
CCR7	Mem. CD4+ T	1.82989	3.4252	27
IL7R	Mem. CD4+ T	1.81313	17.0726	59.5
S100A4	Mem. CD4+ T	-0.4488	14.8157	59
STMN1	Mem. CD4+ T	-0.428715	0.237871	3
MKI67	Mem. CD4+ T	-0.139194	0.100402	0.5
CD8A	Mem. CD4+ T	0.385723	1.37863	12.5
GNLY	Mem. CD4+ T	-0.175257	13.2344	21.5
NKG7	Mem. CD4+ T	-0.197626	10.0438	26.5
CD14	Mem. CD4+ T	-0.389568	0.096869	1.5
FCGR3A	Mem. CD4+ T	-0.370303	0.720979	5.5
MS4A1	Mem. CD4+ T	-0.284271	0.244158	2
CST3	Mem. CD4+ T	-0.591181	0.231287	3
CD86	Mem. CD4+ T	-0.668092	0.0437445	0.5
HBA2	Mem. CD4+ T	-0.237205	28.5756	36
HBA1	Mem. CD4+ T	-0.238225	17.3833	26.5
PPBP	Mem. CD4+ T	-0.263185	0.403677	4.5
CD79A	Mem. CD4+ T	-0.400742	0.183505	2
CD27	Mem. CD4+ T	1.08812	3.14478	30
CD34	Mem. CD4+ T	-0.28579	0	0
CD38	Mem. CD4+ T	-0.49725	0.0839552	1
CCR7	Prol. T	-0.392916	0.264209	9.375
IL7R	Prol. T	-0.460937	0.795446	20.3125
S100A4	Prol. T	0.281508	29.3372	98.4375
STMN1	Prol. T	2.5	24.1473	90.625
MKI67	Prol. T	2.5	2.28023	48.4375
CD8A	Prol. T	1.24013	2.64428	37.5
GNLY	Prol. T	0.818206	54.9038	60.9375
NKG7	Prol. T	1.0641	47.0484	82.8125
CD14	Prol. T	-0.401078	0.055906	3.125
FCGR3A	Prol. T	0.0207021	3.75879	54.6875
MS4A1	Prol. T	-0.331358	0	0
CST3	Prol. T	-0.54255	1.60133	23.4375
CD86	Prol. T	-0.707191	0.0192877	1.5625
HBA2	Prol. T	-0.209581	44.8405	57.8125
HBA1	Prol. T	-0.207754	28.5756	42.1875
PPBP	Prol. T	-0.270749	0.0212383	1.5625
CD79A	Prol. T	-0.40728	0.122459	9.375
CD27	Prol. T	-0.14727	0.960823	23.4375
CD34	Prol. T	-0.0754938	0.102166	4.6875
CD38	Prol. T	0.808707	1.20764	42.1875
CCR7	CD8+ T	-0.493915	0.120581	2.4841
IL7R	CD8+ T	1.30934	13.4666	63.7988
S100A4	CD8+ T	0.547349	34.6232	95.8497
STMN1	CD8+ T	-0.326496	0.901819	18.2066
MKI67	CD8+ T	-0.281764	0.0142848	0.242351
CD8A	CD8+ T	2.5	5.25668	54.3169
GNLY	CD8+ T	0.911429	58.8139	71.7055
NKG7	CD8+ T	1.32642	54.7417	97.4553
CD14	CD8+ T	-0.409431	0.0261753	0.727052
FCGR3A	CD8+ T	-0.13794	2.52626	31.4753
MS4A1	CD8+ T	-0.287988	0.224888	4.51378
CST3	CD8+ T	-0.584509	0.419265	9.20933
CD86	CD8+ T	-0.726706	0.00708126	0.181763
HBA2	CD8+ T	-0.276334	5.53659	43.502
HBA1	CD8+ T	-0.277852	2.82794	30.4756
PPBP	CD8+ T	-0.269879	0.0652346	1.21175
CD79A	CD8+ T	-0.417657	0.0255642	0.484702
CD27	CD8+ T	0.242437	1.64976	24.1442
CD34	CD8+ T	-0.283306	0.00120645	0.0302939
CD38	CD8+ T	-0.554535	0.0346654	0.939109
CCR7	NK	-0.522626	0.0797513	1.69014
IL7R	NK	-0.447558	0.891206	7.32394
S100A4	NK	-0.0468703	22.8077	92.169
STMN1	NK	-0.357395	0.701116	13.1268
MKI67	NK	-0.23942	0.039862	0.676056
CD8A	NK	-0.0623323	0.714915	13.0704
GNLY	NK	2.5	148.662	97.2958
NKG7	NK	2.5	96.6156	99.9437
CD14	NK	-0.407427	0.0333093	0.732394
FCGR3A	NK	0.860941	10.2868	82.0282
MS4A1	NK	-0.326423	0.0255892	0.619718
CST3	NK	-0.581575	0.501917	11.0986
CD86	NK	-0.738027	0	0
HBA2	NK	-0.275287	6.15269	45.2958
HBA1	NK	-0.273629	4.37909	34.2535
PPBP	NK	-0.270424	0.0376389	0.676056
CD79A	NK	-0.411974	0.0786331	1.07042
CD27	NK	-0.599666	0.161063	2.98592
CD34	NK	-0.280487	0.00257604	0.056338
CD38	NK	0.549044	0.984216	19.2113
CCR7	CD14+ Monocyte	-0.55976	0.0269447	0.832533
IL7R	CD14+ Monocyte	-0.554537	0.125482	2.14537
S100A4	CD14+ Monocyte	1.69944	57.5313	99.2635
STMN1	CD14+ Monocyte	-0.456098	0.0600056	2.59366
MKI67	CD14+ Monocyte	-0.302577	0.00171276	0.128082
CD8A	CD14+ Monocyte	-0.535122	0.0145581	0.576369
GNLY	CD14+ Monocyte	-0.482789	0.335392	6.7243
NKG7	CD14+ Monocyte	-0.52633	0.403383	9.99039
CD14	CD14+ Monocyte	2.5	13.0601	88.5046
FCGR3A	CD14+ Monocyte	-0.381708	0.632371	11.9436
MS4A1	CD14+ Monocyte	-0.32609	0.027314	0.64041
CST3	CD14+ Monocyte	0.781788	38.9111	99.0714
CD86	CD14+ Monocyte	1.53526	1.42194	42.0749
HBA2	CD14+ Monocyte	-0.272798	7.61807	51.8732
HBA1	CD14+ Monocyte	-0.273626	4.38021	36.3753
PPBP	CD14+ Monocyte	-0.263461	0.389688	8.80564
CD79A	CD14+ Monocyte	-0.416882	0.0328015	0.800512
CD27	CD14+ Monocyte	-0.675064	0.0277721	0.768492
CD34	CD14+ Monocyte	-0.285198	0.000287515	0.0320205
CD38	CD14+ Monocyte	-0.49451	0.0863125	3.81044
CCR7	CD16+ Monocyte	-0.568983	0.0138294	0.475436
IL7R	CD16+ Monocyte	-0.564112	0.056944	2.06022
S100A4	CD16+ Monocyte	2.14949	66.4802	100
STMN1	CD16+ Monocyte	-0.456553	0.0570505	3.01109
MKI67	CD16+ Monocyte	-0.305413	0	0
CD8A	CD16+ Monocyte	-0.532904	0.0178435	1.10935
GNLY	CD16+ Monocyte	-0.486612	0.175027	4.12044
NKG7	CD16+ Monocyte	-0.514354	0.754632	22.187
CD14	CD16+ Monocyte	-0.100956	1.12408	28.8431
FCGR3A	CD16+ Monocyte	2.5	28.8557	98.7322
MS4A1	CD16+ Monocyte	-0.329045	0.01199	0.475436
CST3	CD16+ Monocyte	0.941969	43.4238	100
CD86	CD16+ Monocyte	1.94371	1.67743	54.9921
HBA2	CD16+ Monocyte	-0.274588	6.56445	57.6862
HBA1	CD16+ Monocyte	-0.274961	3.88974	37.401
PPBP	CD16+ Monocyte	-0.262585	0.43398	10.3011
CD79A	CD16+ Monocyte	-0.413127	0.067866	2.69414
CD27	CD16+ Monocyte	-0.672184	0.0328625	1.58479
CD34	CD16+ Monocyte	-0.28579	0	0
CD38	CD16+ Monocyte	-0.512063	0.0712099	2.53566
CCR7	B	0.995302	2.23836	33.9034
IL7R	B	-0.555702	0.117143	1.60966
S100A4	B	-1.07081	2.44757	30.1811
STMN1	B	-0.353082	0.729133	14.3863
MKI67	B	-0.299017	0.00386343	0.100604
CD8A	B	-0.525079	0.0294355	0.905433
GNLY	B	-0.479187	0.486443	5.33199
NKG7	B	-0.528735	0.332865	4.22535
CD14	B	-0.402906	0.049398	1.00604
FCGR3A	B	-0.461607	0.0116151	0.402414
MS4A1	B	2.5	19.4667	96.2777
CST3	B	-0.593818	0.156991	2.8169
CD86	B	-0.042972	0.434758	10.161
HBA2	B	-0.266788	11.1572	47.8873
HBA1	B	-0.26946	5.91032	32.7968
PPBP	B	-0.267837	0.168461	1.00604
CD79A	B	2.5	33.8682	99.6982
CD27	B	-0.168774	0.922807	18.1087
CD34	B	-0.262006	0.0115546	0.201207
CD38	B	-0.291354	0.261114	5.03018
CCR7	MDC	-0.557613	0.0299971	2.17391
IL7R	MDC	-0.566183	0.0421194	2.17391
S100A4	MDC	0.636519	36.3962	95.6522
STMN1	MDC	-0.38536	0.519478	25.3623
MKI67	MDC	-0.282582	0.0137904	1.44928
CD8A	MDC	-0.53244	0.0185317	2.17391
GNLY	MDC	-0.488925	0.0780217	5.7971
NKG7	MDC	-0.525012	0.442044	24.6377
CD14	MDC	-0.184147	0.827993	25.3623
FCGR3A	MDC	-0.45729	0.045154	2.89855
MS4A1	MDC	-0.325963	0.027975	2.17391
CST3	MDC	2.5	97.919	100
CD86	MDC	1.80323	1.58956	75.3623
HBA2	MDC	-0.260251	15.006	62.3188
HBA1	MDC	-0.259647	9.51465	47.8261
PPBP	MDC	-0.264325	0.34603	7.24638
CD79A	MDC	-0.409753	0.0993632	5.07246
CD27	MDC	-0.687643	0.00553327	0.724638
CD34	MDC	-0.28579	0	0
CD38	MDC	-0.344484	0.215399	18.8406
CCR7	PDC	-0.535643	0.0612411	4.61538
IL7R	PDC	-0.544301	0.19875	3.07692
S100A4	PDC	-0.649205	10.8309	75.3846
STMN1	PDC	0.449338	5.94111	89.2308
MKI67	PDC	-0.269651	0.0216015	1.53846
CD8A	PDC	-0.54495	0	0
GNLY	PDC	-0.487421	0.141093	4.61538
NKG7	PDC	-0.526929	0.385809	13.8462
CD14	PDC	-0.229233	0.667523	13.8462
FCGR3A	PDC	-0.31813	1.12632	9.23077
MS4A1	PDC	-0.331358	0	0
CST3	PDC	0.457705	29.7809	98.4615
CD86	PDC	-0.390279	0.217517	15.3846
HBA2	PDC	-0.282364	1.98604	61.5385
HBA1	PDC	-0.281713	1.40965	52.3077
PPBP	PDC	-0.261232	0.502408	15.3846
CD79A	PDC	-0.394524	0.241561	15.3846
CD27	PDC	-0.685427	0.00945059	1.53846
CD34	PDC	-0.28579	0	0
CD38	PDC	-0.329868	0.227975	10.7692
CCR7	Erythroblast	-0.428192	0.214044	17.3913
IL7R	Erythroblast	-0.26793	2.17693	33.3333
S100A4	Erythroblast	-1.0052	3.75216	52.1739
STMN1	Erythroblast	-0.447588	0.115281	8.69565
MKI67	Erythroblast	-0.296824	0.00518784	1.44928
CD8A	Erythroblast	-0.305923	0.354077	14.4928
GNLY	Erythroblast	-0.387454	4.3341	21.7391
NKG7	Erythroblast	-0.364849	5.13938	31.8841
CD14	Erythroblast	-0.409497	0.0259392	1.44928
FCGR3A	Erythroblast	-0.437429	0.199462	11.5942
MS4A1	Erythroblast	-0.311765	0.101593	5.7971
CST3	Erythroblast	-0.593866	0.15565	8.69565
CD86	Erythroblast	-0.729733	0.00518784	1.44928
HBA2	Erythroblast	2.5	2213.54	100
HBA1	Erythroblast	2.5	1380.78	100
PPBP	Erythroblast	-0.268033	0.158554	2.89855
CD79A	Erythroblast	-0.394291	0.243738	4.34783
CD27	Erythroblast	-0.497098	0.342385	20.2899
CD34	Erythroblast	-0.28579	0	0
CD38	Erythroblast	-0.582525	0.0105825	1.44928
CCR7	Megakaryocyte	-0.384777	0.275783	3.7037
IL7R	Megakaryocyte	-0.397444	1.24991	9.42761
S100A4	Megakaryocyte	0.116414	26.0545	54.2088
STMN1	Megakaryocyte	-0.443347	0.142832	4.0404
MKI67	Megakaryocyte	-0.305413	0	0
CD8A	Megakaryocyte	-0.405107	0.207153	3.367
GNLY	Megakaryocyte	-0.351264	5.852	12.7946
NKG7	Megakaryocyte	-0.384274	4.56968	16.1616
CD14	Megakaryocyte	0.91598	4.74349	37.037
FCGR3A	Megakaryocyte	-0.183534	2.17203	14.4781
MS4A1	Megakaryocyte	-0.322028	0.0483765	0.3367
CST3	Megakaryocyte	0.13422	20.6675	75.4209
CD86	Megakaryocyte	0.120338	0.536909	17.8451
HBA2	Megakaryocyte	-0.27379	7.03419	55.2189
HBA1	Megakaryocyte	-0.269863	5.76241	46.8013
PPBP	Megakaryocyte	2.5	189.373	95.6229
CD79A	Megakaryocyte	-0.417046	0.0312736	1.6835
CD27	Megakaryocyte	-0.550713	0.247602	4.7138
CD34	Megakaryocyte	-0.28579	0	0
CD38	Megakaryocyte	-0.559315	0.0305526	1.6835
CCR7	Plasmablast	-0.578707	0	0
IL7R	Plasmablast	-0.517105	0.393407	15.7895
S100A4	Plasmablast	-1.01288	3.59959	73.6842
STMN1	Plasmablast	-0.383934	0.528741	36.8421
MKI67	Plasmablast	-0.164046	0.0853906	10.5263
CD8A	Plasmablast	-0.54495	0	0
GNLY	Plasmablast	-0.475755	0.630411	15.7895
NKG7	Plasmablast	-0.526229	0.406337	21.0526
CD14	Plasmablast	-0.416785	0	0
FCGR3A	Plasmablast	-0.463102	0	0
MS4A1	Plasmablast	-0.247957	0.432458	15.7895
CST3	Plasmablast	-0.590621	0.247059	10.5263
CD86	Plasmablast	-0.59035	0.0923723	15.7895
HBA2	Plasmablast	-0.282944	1.6441	73.6842
HBA1	Plasmablast	-0.28411	0.529161	47.3684
PPBP	Plasmablast	-0.271169	0	0
CD79A	Plasmablast	0.815135	11.5363	94.7368
CD27	Plasmablast	2.40444	5.47183	94.7368
CD34	Plasmablast	-0.28579	0	0
CD38	Plasmablast	2.5	3.19341	73.6842
CCR7	CD34+ CD38+ Progenitors	-0.25615	0.458701	13.6364
IL7R	CD34+ CD38+ Progenitors	-0.537509	0.247366	9.09091
S100A4	CD34+ CD38+ Progenitors	-0.889714	6.04858	90.9091
STMN1	CD34+ CD38+ Progenitors	0.674334	7.40254	86.3636
MKI67	CD34+ CD38+ Progenitors	-0.305413	0	0
CD8A	CD34+ CD38+ Progenitors	-0.54495	0	0
GNLY	CD34+ CD38+ Progenitors	-0.48933	0.0610374	4.54545
NKG7	CD34+ CD38+ Progenitors	-0.525514	0.427309	18.1818
CD14	CD34+ CD38+ Progenitors	-0.416785	0	0
FCGR3A	CD34+ CD38+ Progenitors	-0.463102	0	0
MS4A1	CD34+ CD38+ Progenitors	0.32563	3.4067	18.1818
CST3	CD34+ CD38+ Progenitors	-0.521321	2.19941	63.6364
CD86	CD34+ CD38+ Progenitors	-0.075154	0.414628	9.09091
HBA2	CD34+ CD38+ Progenitors	-0.283601	1.2577	50
HBA1	CD34+ CD38+ Progenitors	-0.283645	0.700162	36.3636
PPBP	CD34+ CD38+ Progenitors	-0.271169	0	0
CD79A	CD34+ CD38+ Progenitors	0.467458	8.28997	18.1818
CD27	CD34+ CD38+ Progenitors	-0.690773	0	0
CD34	CD34+ CD38+ Progenitors	2.5	1.82417	68.1818
CD38	CD34+ CD38+ Progenitors	0.204777	0.687999	22.7273

## Sheet: Fig.S1B
patient	celltype	proportion	condition
Patient_TC18.41	B	0.0521327014218009	HC
Patient_TC18.42	B	0.06841046277666	HC
Patient_TC18.43	B	0.0438709677419355	HC
Patient_TC18.45	B	0.0449101796407186	HC
Patient_TC18.46	B	0.0831168831168831	HC
Patient_TC18.41	CD14+ Mono	0.172985781990521	HC
Patient_TC18.42	CD14+ Mono	0.100603621730382	HC
Patient_TC18.43	CD14+ Mono	0.158709677419355	HC
Patient_TC18.45	CD14+ Mono	0.300898203592814	HC
Patient_TC18.46	CD14+ Mono	0.246753246753247	HC
Patient_TC18.41	CD16+ Mono	0.028436018957346	HC
Patient_TC18.42	CD16+ Mono	0.0422535211267606	HC
Patient_TC18.43	CD16+ Mono	0.0490322580645161	HC
Patient_TC18.45	CD16+ Mono	0.0868263473053892	HC
Patient_TC18.46	CD16+ Mono	0.0298701298701299	HC
Patient_TC18.41	CD34+CD38+ Prog.	0	HC
Patient_TC18.42	CD34+CD38+ Prog.	0.00201207243460765	HC
Patient_TC18.43	CD34+CD38+ Prog.	0	HC
Patient_TC18.45	CD34+CD38+ Prog.	0.00149700598802395	HC
Patient_TC18.46	CD34+CD38+ Prog.	0.0012987012987013	HC
Patient_TC18.41	CD8+ T	0.135071090047393	HC
Patient_TC18.42	CD8+ T	0.096579476861167	HC
Patient_TC18.43	CD8+ T	0.100645161290323	HC
Patient_TC18.45	CD8+ T	0.133233532934132	HC
Patient_TC18.46	CD8+ T	0.194805194805195	HC
Patient_TC18.41	Erythroblast	0.0023696682464455	HC
Patient_TC18.42	Erythroblast	0.00704225352112676	HC
Patient_TC18.43	Erythroblast	0	HC
Patient_TC18.45	Erythroblast	0.00598802395209581	HC
Patient_TC18.46	Erythroblast	0.0012987012987013	HC
Patient_TC18.41	MDC	0.00947867298578199	HC
Patient_TC18.42	MDC	0.0100603621730382	HC
Patient_TC18.43	MDC	0.00774193548387097	HC
Patient_TC18.45	MDC	0.0104790419161677	HC
Patient_TC18.46	MDC	0.0168831168831169	HC
Patient_TC18.41	Megakaryocyte	0.004739336492891	HC
Patient_TC18.42	Megakaryocyte	0.0191146881287726	HC
Patient_TC18.43	Megakaryocyte	0.0141935483870968	HC
Patient_TC18.45	Megakaryocyte	0.0194610778443114	HC
Patient_TC18.46	Megakaryocyte	0.0168831168831169	HC
Patient_TC18.41	Mem. CD4+ T	0.00947867298578199	HC
Patient_TC18.42	Mem. CD4+ T	0.00503018108651911	HC
Patient_TC18.43	Mem. CD4+ T	0.0270967741935484	HC
Patient_TC18.45	Mem. CD4+ T	0.00748502994011976	HC
Patient_TC18.46	Mem. CD4+ T	0.00779220779220779	HC
Patient_TC18.41	Naive CD4+ T	0.40521327014218	HC
Patient_TC18.42	Naive CD4+ T	0.510060362173038	HC
Patient_TC18.43	Naive CD4+ T	0.473548387096774	HC
Patient_TC18.45	Naive CD4+ T	0.323353293413174	HC
Patient_TC18.46	Naive CD4+ T	0.305194805194805	HC
Patient_TC18.41	NK	0.172985781990521	HC
Patient_TC18.42	NK	0.130784708249497	HC
Patient_TC18.43	NK	0.121290322580645	HC
Patient_TC18.45	NK	0.0538922155688623	HC
Patient_TC18.46	NK	0.0805194805194805	HC
Patient_TC18.41	PDC	0.0023696682464455	HC
Patient_TC18.42	PDC	0.00301810865191147	HC
Patient_TC18.43	PDC	0	HC
Patient_TC18.45	PDC	0.0104790419161677	HC
Patient_TC18.46	PDC	0.00779220779220779	HC
Patient_TC18.41	Plasmablast	0	HC
Patient_TC18.42	Plasmablast	0.00100603621730382	HC
Patient_TC18.43	Plasmablast	0.00129032258064516	HC
Patient_TC18.45	Plasmablast	0	HC
Patient_TC18.46	Plasmablast	0.0025974025974026	HC
Patient_TC18.41	Prol. T	0.004739336492891	HC
Patient_TC18.42	Prol. T	0.00402414486921529	HC
Patient_TC18.43	Prol. T	0.00258064516129032	HC
Patient_TC18.45	Prol. T	0.00149700598802395	HC
Patient_TC18.46	Prol. T	0.00519480519480519	HC
Patient_TC18.21	B	0.0689189189189189	MNG
Patient_TC18.22	B	0.0407239819004525	MNG
Patient_TC18.25	B	0.0627943485086342	MNG
Patient_TC18.26	B	0.0493150684931507	MNG
Patient_TC18.31	B	0.0770440251572327	MNG
Patient_TC18.35	B	0.0397058823529412	MNG
Patient_TC18.36	B	0.0498442367601246	MNG
Patient_TC18.37	B	0.0653153153153153	MNG
Patient_TC18.38	B	0.107103825136612	MNG
Patient_TC18.21	CD14+ Mono	0.178378378378378	MNG
Patient_TC18.22	CD14+ Mono	0.155354449472097	MNG
Patient_TC18.25	CD14+ Mono	0.237048665620094	MNG
Patient_TC18.26	CD14+ Mono	0.197260273972603	MNG
Patient_TC18.31	CD14+ Mono	0.20440251572327	MNG
Patient_TC18.35	CD14+ Mono	0.310294117647059	MNG
Patient_TC18.36	CD14+ Mono	0.221183800623053	MNG
Patient_TC18.37	CD14+ Mono	0.184684684684685	MNG
Patient_TC18.38	CD14+ Mono	0.136612021857924	MNG
Patient_TC18.21	CD16+ Mono	0.0324324324324324	MNG
Patient_TC18.22	CD16+ Mono	0.0256410256410256	MNG
Patient_TC18.25	CD16+ Mono	0.0345368916797488	MNG
Patient_TC18.26	CD16+ Mono	0.0438356164383562	MNG
Patient_TC18.31	CD16+ Mono	0.0660377358490566	MNG
Patient_TC18.35	CD16+ Mono	0.0191176470588235	MNG
Patient_TC18.36	CD16+ Mono	0.0373831775700935	MNG
Patient_TC18.37	CD16+ Mono	0.0945945945945946	MNG
Patient_TC18.38	CD16+ Mono	0.019672131147541	MNG
Patient_TC18.21	CD34+CD38+ Prog.	0	MNG
Patient_TC18.22	CD34+CD38+ Prog.	0.00150829562594268	MNG
Patient_TC18.25	CD34+CD38+ Prog.	0	MNG
Patient_TC18.26	CD34+CD38+ Prog.	0	MNG
Patient_TC18.31	CD34+CD38+ Prog.	0	MNG
Patient_TC18.35	CD34+CD38+ Prog.	0.00147058823529412	MNG
Patient_TC18.36	CD34+CD38+ Prog.	0.00311526479750779	MNG
Patient_TC18.37	CD34+CD38+ Prog.	0	MNG
Patient_TC18.38	CD34+CD38+ Prog.	0.00109289617486339	MNG
Patient_TC18.21	CD8+ T	0.141891891891892	MNG
Patient_TC18.22	CD8+ T	0.0754147812971342	MNG
Patient_TC18.25	CD8+ T	0.120879120879121	MNG
Patient_TC18.26	CD8+ T	0.063013698630137	MNG
Patient_TC18.31	CD8+ T	0.221698113207547	MNG
Patient_TC18.35	CD8+ T	0.175	MNG
Patient_TC18.36	CD8+ T	0.0467289719626168	MNG
Patient_TC18.37	CD8+ T	0.15990990990991	MNG
Patient_TC18.38	CD8+ T	0.498360655737705	MNG
Patient_TC18.21	Erythroblast	0.00135135135135135	MNG
Patient_TC18.22	Erythroblast	0.00301659125188537	MNG
Patient_TC18.25	Erythroblast	0.00470957613814757	MNG
Patient_TC18.26	Erythroblast	0.00821917808219178	MNG
Patient_TC18.31	Erythroblast	0.00157232704402516	MNG
Patient_TC18.35	Erythroblast	0	MNG
Patient_TC18.36	Erythroblast	0.00311526479750779	MNG
Patient_TC18.37	Erythroblast	0.0112612612612613	MNG
Patient_TC18.38	Erythroblast	0.00546448087431694	MNG
Patient_TC18.21	MDC	0.00540540540540541	MNG
Patient_TC18.22	MDC	0.00754147812971342	MNG
Patient_TC18.25	MDC	0.00784929356357928	MNG
Patient_TC18.26	MDC	0.0356164383561644	MNG
Patient_TC18.31	MDC	0.00471698113207547	MNG
Patient_TC18.35	MDC	0.0102941176470588	MNG
Patient_TC18.36	MDC	0.0155763239875389	MNG
Patient_TC18.37	MDC	0	MNG
Patient_TC18.38	MDC	0.00437158469945355	MNG
Patient_TC18.21	Megakaryocyte	0.0148648648648649	MNG
Patient_TC18.22	Megakaryocyte	0.0678733031674208	MNG
Patient_TC18.25	Megakaryocyte	0.010989010989011	MNG
Patient_TC18.26	Megakaryocyte	0.0328767123287671	MNG
Patient_TC18.31	Megakaryocyte	0.020440251572327	MNG
Patient_TC18.35	Megakaryocyte	0.0441176470588235	MNG
Patient_TC18.36	Megakaryocyte	0.0311526479750779	MNG
Patient_TC18.37	Megakaryocyte	0.00225225225225225	MNG
Patient_TC18.38	Megakaryocyte	0.0163934426229508	MNG
Patient_TC18.21	Mem. CD4+ T	0.0121621621621622	MNG
Patient_TC18.22	Mem. CD4+ T	0.0120663650075415	MNG
Patient_TC18.25	Mem. CD4+ T	0.00313971742543171	MNG
Patient_TC18.26	Mem. CD4+ T	0.0164383561643836	MNG
Patient_TC18.31	Mem. CD4+ T	0.00943396226415094	MNG
Patient_TC18.35	Mem. CD4+ T	0.0102941176470588	MNG
Patient_TC18.36	Mem. CD4+ T	0.0155763239875389	MNG
Patient_TC18.37	Mem. CD4+ T	0.018018018018018	MNG
Patient_TC18.38	Mem. CD4+ T	0.00437158469945355	MNG
Patient_TC18.21	Naive CD4+ T	0.313513513513514	MNG
Patient_TC18.22	Naive CD4+ T	0.520361990950226	MNG
Patient_TC18.25	Naive CD4+ T	0.354788069073783	MNG
Patient_TC18.26	Naive CD4+ T	0.408219178082192	MNG
Patient_TC18.31	Naive CD4+ T	0.309748427672956	MNG
Patient_TC18.35	Naive CD4+ T	0.301470588235294	MNG
Patient_TC18.36	Naive CD4+ T	0.389408099688474	MNG
Patient_TC18.37	Naive CD4+ T	0.432432432432432	MNG
Patient_TC18.38	Naive CD4+ T	0.166120218579235	MNG
Patient_TC18.21	NK	0.224324324324324	MNG
Patient_TC18.22	NK	0.0889894419306184	MNG
Patient_TC18.25	NK	0.156985871271586	MNG
Patient_TC18.26	NK	0.131506849315068	MNG
Patient_TC18.31	NK	0.0786163522012579	MNG
Patient_TC18.35	NK	0.0764705882352941	MNG
Patient_TC18.36	NK	0.183800623052959	MNG
Patient_TC18.37	NK	0.0247747747747748	MNG
Patient_TC18.38	NK	0.0360655737704918	MNG
Patient_TC18.21	PDC	0.00135135135135135	MNG
Patient_TC18.22	PDC	0.00150829562594268	MNG
Patient_TC18.25	PDC	0.00156985871271586	MNG
Patient_TC18.26	PDC	0.010958904109589	MNG
Patient_TC18.31	PDC	0.00314465408805031	MNG
Patient_TC18.35	PDC	0.00441176470588235	MNG
Patient_TC18.36	PDC	0.00311526479750779	MNG
Patient_TC18.37	PDC	0.0045045045045045	MNG
Patient_TC18.38	PDC	0.00109289617486339	MNG
Patient_TC18.21	Plasmablast	0	MNG
Patient_TC18.22	Plasmablast	0	MNG
Patient_TC18.25	Plasmablast	0	MNG
Patient_TC18.26	Plasmablast	0	MNG
Patient_TC18.31	Plasmablast	0	MNG
Patient_TC18.35	Plasmablast	0.00147058823529412	MNG
Patient_TC18.36	Plasmablast	0	MNG
Patient_TC18.37	Plasmablast	0.00225225225225225	MNG
Patient_TC18.38	Plasmablast	0	MNG
Patient_TC18.21	Prol. T	0.00540540540540541	MNG
Patient_TC18.22	Prol. T	0	MNG
Patient_TC18.25	Prol. T	0.00470957613814757	MNG
Patient_TC18.26	Prol. T	0.00273972602739726	MNG
Patient_TC18.31	Prol. T	0.00314465408805031	MNG
Patient_TC18.35	Prol. T	0.00588235294117647	MNG
Patient_TC18.36	Prol. T	0	MNG
Patient_TC18.37	Prol. T	0	MNG
Patient_TC18.38	Prol. T	0.00327868852459016	MNG
Patient_TC18.01	B	0.141233766233766	TC
Patient_TC18.02	B	0.0606060606060606	TC
Patient_TC18.03	B	0.0258732212160414	TC
Patient_TC18.04	B	0.102222222222222	TC
Patient_TC18.06	B	0.0637610976594027	TC
Patient_TC18.07	B	0.0305084745762712	TC
Patient_TC18.08	B	0.0383561643835616	TC
Patient_TC18.11	B	0.0476878612716763	TC
Patient_TC18.23	B	0.0478796169630643	TC
Patient_TC18.24	B	0.0276564774381368	TC
Patient_TC18.01	CD14+ Mono	0.183441558441558	TC
Patient_TC18.02	CD14+ Mono	0.12987012987013	TC
Patient_TC18.03	CD14+ Mono	0.322121604139715	TC
Patient_TC18.04	CD14+ Mono	0.205925925925926	TC
Patient_TC18.06	CD14+ Mono	0.167070217917676	TC
Patient_TC18.07	CD14+ Mono	0.115254237288136	TC
Patient_TC18.08	CD14+ Mono	0.0958904109589041	TC
Patient_TC18.11	CD14+ Mono	0.177745664739884	TC
Patient_TC18.23	CD14+ Mono	0.269493844049248	TC
Patient_TC18.24	CD14+ Mono	0.199417758369723	TC
Patient_TC18.01	CD16+ Mono	0.0535714285714286	TC
Patient_TC18.02	CD16+ Mono	0.0447330447330447	TC
Patient_TC18.03	CD16+ Mono	0.0504527813712807	TC
Patient_TC18.04	CD16+ Mono	0.042962962962963	TC
Patient_TC18.06	CD16+ Mono	0.0185633575464084	TC
Patient_TC18.07	CD16+ Mono	0.0576271186440678	TC
Patient_TC18.08	CD16+ Mono	0.0232876712328767	TC
Patient_TC18.11	CD16+ Mono	0.0404624277456647	TC
Patient_TC18.23	CD16+ Mono	0.0314637482900137	TC
Patient_TC18.24	CD16+ Mono	0.0174672489082969	TC
Patient_TC18.01	CD34+CD38+ Prog.	0	TC
Patient_TC18.02	CD34+CD38+ Prog.	0.00288600288600289	TC
Patient_TC18.03	CD34+CD38+ Prog.	0.00517464424320828	TC
Patient_TC18.04	CD34+CD38+ Prog.	0.00296296296296296	TC
Patient_TC18.06	CD34+CD38+ Prog.	0.00242130750605327	TC
Patient_TC18.07	CD34+CD38+ Prog.	0	TC
Patient_TC18.08	CD34+CD38+ Prog.	0.00136986301369863	TC
Patient_TC18.11	CD34+CD38+ Prog.	0	TC
Patient_TC18.23	CD34+CD38+ Prog.	0	TC
Patient_TC18.24	CD34+CD38+ Prog.	0.00291120815138282	TC
Patient_TC18.01	CD8+ T	0.332792207792208	TC
Patient_TC18.02	CD8+ T	0.196248196248196	TC
Patient_TC18.03	CD8+ T	0.0698576972833118	TC
Patient_TC18.04	CD8+ T	0.0992592592592593	TC
Patient_TC18.06	CD8+ T	0.3454398708636	TC
Patient_TC18.07	CD8+ T	0.196610169491525	TC
Patient_TC18.08	CD8+ T	0.136986301369863	TC
Patient_TC18.11	CD8+ T	0.403179190751445	TC
Patient_TC18.23	CD8+ T	0.172366621067031	TC
Patient_TC18.24	CD8+ T	0.467248908296943	TC
Patient_TC18.01	Erythroblast	0.00324675324675325	TC
Patient_TC18.02	Erythroblast	0.00144300144300144	TC
Patient_TC18.03	Erythroblast	0.00129366106080207	TC
Patient_TC18.04	Erythroblast	0.0251851851851852	TC
Patient_TC18.06	Erythroblast	0.00161420500403551	TC
Patient_TC18.07	Erythroblast	0.0135593220338983	TC
Patient_TC18.08	Erythroblast	0.00547945205479452	TC
Patient_TC18.11	Erythroblast	0.00144508670520231	TC
Patient_TC18.23	Erythroblast	0.00136798905608755	TC
Patient_TC18.24	Erythroblast	0.00291120815138282	TC
Patient_TC18.01	MDC	0.00162337662337662	TC
Patient_TC18.02	MDC	0.00432900432900433	TC
Patient_TC18.03	MDC	0.00388098318240621	TC
Patient_TC18.04	MDC	0.00592592592592593	TC
Patient_TC18.06	MDC	0.0153349475383374	TC
Patient_TC18.07	MDC	0.00677966101694915	TC
Patient_TC18.08	MDC	0.00273972602739726	TC
Patient_TC18.11	MDC	0.0130057803468208	TC
Patient_TC18.23	MDC	0.00683994528043776	TC
Patient_TC18.24	MDC	0.00582241630276565	TC
Patient_TC18.01	Megakaryocyte	0.00162337662337662	TC
Patient_TC18.02	Megakaryocyte	0.00577200577200577	TC
Patient_TC18.03	Megakaryocyte	0.0219922380336352	TC
Patient_TC18.04	Megakaryocyte	0.0311111111111111	TC
Patient_TC18.06	Megakaryocyte	0.00403551251008878	TC
Patient_TC18.07	Megakaryocyte	0.0101694915254237	TC
Patient_TC18.08	Megakaryocyte	0.0219178082191781	TC
Patient_TC18.11	Megakaryocyte	0.0158959537572254	TC
Patient_TC18.23	Megakaryocyte	0.0150478796169631	TC
Patient_TC18.24	Megakaryocyte	0.00873362445414847	TC
Patient_TC18.01	Mem. CD4+ T	0.0438311688311688	TC
Patient_TC18.02	Mem. CD4+ T	0.00721500721500722	TC
Patient_TC18.03	Mem. CD4+ T	0.018111254851229	TC
Patient_TC18.04	Mem. CD4+ T	0.00592592592592593	TC
Patient_TC18.06	Mem. CD4+ T	0.0169491525423729	TC
Patient_TC18.07	Mem. CD4+ T	0.0169491525423729	TC
Patient_TC18.08	Mem. CD4+ T	0.00821917808219178	TC
Patient_TC18.11	Mem. CD4+ T	0.00578034682080925	TC
Patient_TC18.23	Mem. CD4+ T	0.0109439124487004	TC
Patient_TC18.24	Mem. CD4+ T	0.0145560407569141	TC
Patient_TC18.01	Naive CD4+ T	0.13474025974026	TC
Patient_TC18.02	Naive CD4+ T	0.453102453102453	TC
Patient_TC18.03	Naive CD4+ T	0.408796895213454	TC
Patient_TC18.04	Naive CD4+ T	0.312592592592593	TC
Patient_TC18.06	Naive CD4+ T	0.255044390637611	TC
Patient_TC18.07	Naive CD4+ T	0.406779661016949	TC
Patient_TC18.08	Naive CD4+ T	0.43972602739726	TC
Patient_TC18.11	Naive CD4+ T	0.23121387283237	TC
Patient_TC18.23	Naive CD4+ T	0.247606019151847	TC
Patient_TC18.24	Naive CD4+ T	0.177583697234352	TC
Patient_TC18.01	NK	0.0941558441558442	TC
Patient_TC18.02	NK	0.0793650793650794	TC
Patient_TC18.03	NK	0.0582147477360931	TC
Patient_TC18.04	NK	0.143703703703704	TC
Patient_TC18.06	NK	0.0976594027441485	TC
Patient_TC18.07	NK	0.142372881355932	TC
Patient_TC18.08	NK	0.219178082191781	TC
Patient_TC18.11	NK	0.0491329479768786	TC
Patient_TC18.23	NK	0.192886456908345	TC
Patient_TC18.24	NK	0.0713245997088792	TC
Patient_TC18.01	PDC	0.00487012987012987	TC
Patient_TC18.02	PDC	0.0101010101010101	TC
Patient_TC18.03	PDC	0.00646830530401035	TC
Patient_TC18.04	PDC	0.00444444444444444	TC
Patient_TC18.06	PDC	0.00322841000807102	TC
Patient_TC18.07	PDC	0	TC
Patient_TC18.08	PDC	0.00273972602739726	TC
Patient_TC18.11	PDC	0.00722543352601156	TC
Patient_TC18.23	PDC	0.0027359781121751	TC
Patient_TC18.24	PDC	0.00145560407569141	TC
Patient_TC18.01	Plasmablast	0.00162337662337662	TC
Patient_TC18.02	Plasmablast	0	TC
Patient_TC18.03	Plasmablast	0.00388098318240621	TC
Patient_TC18.04	Plasmablast	0.00444444444444444	TC
Patient_TC18.06	Plasmablast	0.00161420500403551	TC
Patient_TC18.07	Plasmablast	0	TC
Patient_TC18.08	Plasmablast	0	TC
Patient_TC18.11	Plasmablast	0.00289017341040462	TC
Patient_TC18.23	Plasmablast	0.00136798905608755	TC
Patient_TC18.24	Plasmablast	0.00145560407569141	TC
Patient_TC18.01	Prol. T	0.00324675324675325	TC
Patient_TC18.02	Prol. T	0.00432900432900433	TC
Patient_TC18.03	Prol. T	0.00388098318240621	TC
Patient_TC18.04	Prol. T	0.0133333333333333	TC
Patient_TC18.06	Prol. T	0.00726392251815981	TC
Patient_TC18.07	Prol. T	0.00338983050847458	TC
Patient_TC18.08	Prol. T	0.00410958904109589	TC
Patient_TC18.11	Prol. T	0.00433526011560694	TC
Patient_TC18.23	Prol. T	0	TC
Patient_TC18.24	Prol. T	0.00145560407569141	TC

## Sheet: Fig. S1C
Celltype	Condition	GO ID	Name	Generatio	Padj	Genes
CD8+ T	TC	GO:0050863	regulation of T cell activation	5/13	1.877e-06	HLA-DRB1/CD2/HLA-DPB1/LGALS1/CD160
CD8+ T	TC	GO:0071346	cellular response to interferon-gamma	5/13	9.55971e-08	HLA-C/HLA-DRB1/HLA-DPB1/CCL4/HLA-DQB1
CD8+ T	TC	GO:0002478	antigen processing and presentation of exogenous peptide antigen	4/13	5.01237e-06	HLA-C/HLA-DRB1/HLA-DPB1/HLA-DQB1
CD8+ T	TC	GO:0060333	interferon-gamma-mediated signaling pathway	4/13	3.50299e-07	HLA-C/HLA-DRB1/HLA-DPB1/HLA-DQB1
CD8+ T	TC	GO:0034341	response to interferon-gamma	5/13	1.60751e-07	HLA-C/HLA-DRB1/HLA-DPB1/CCL4/HLA-DQB1
CD14 Mono	TC	GO:0019884	antigen processing and presentation of exogenous antigen	4/28	0.000152438	HLA-DRB5/FCGR1A/PSME2/HLA-DQB1
CD14 Mono	TC	GO:0002478	antigen processing and presentation of exogenous peptide antigen	4/28	0.000128586	HLA-DRB5/FCGR1A/PSME2/HLA-DQB1
CD14 Mono	TC	GO:0019882	antigen processing and presentation	4/28	0.000361788	HLA-DRB5/FCGR1A/PSME2/HLA-DQB1
CD14 Mono	TC	GO:1901216	positive regulation of neuron death	4/28	1.22293e-05	FOS/EGR1/MCL1/JUN
CD14 Mono	TC	GO:0048002	antigen processing and presentation of peptide antigen	4/28	0.000182933	HLA-DRB5/FCGR1A/PSME2/HLA-DQB1
CD14 Mono	MNG	GO:0034341	response to interferon-gamma	5/19	1.37832e-06	HLA-DRB5/HLA-DQA2/IFITM3/HLA-DQB1/SLC11A1
CD14 Mono	MNG	GO:0060333	interferon-gamma-mediated signaling pathway	3/19	9.94734e-05	HLA-DRB5/HLA-DQA2/HLA-DQB1
CD14 Mono	MNG	GO:0048002	antigen processing and presentation of peptide antigen	5/19	1.12944e-06	HLA-DRB5/PSMB10/HLA-DQA2/HLA-DQB1/SLC11A1
CD14 Mono	MNG	GO:0043312	neutrophil degranulation	5/19	9.67518e-05	FPR1/SLC11A1/TYROBP/FOLR3/S100A8
CD14 Mono	MNG	GO:0002283	neutrophil activation involved in immune response	5/19	9.9594e-05	FPR1/SLC11A1/TYROBP/FOLR3/S100A8
Naïve CD4+ T	MNG	GO:0006119	oxidative phosphorylation	5/35	7.70406e-06	ATP5F1E/ATP5ME/UQCR11/NDUFB1/ATP5MF
Naïve CD4+ T	MNG	GO:0046034	ATP metabolic process	6/35	2.07466e-05	ATP5F1E/DDIT4/ATP5ME/UQCR11/NDUFB1/ATP5MF
Naïve CD4+ T	MNG	GO:0042776	mitochondrial ATP synthesis coupled proton transport	3/35	1.15264e-05	ATP5F1E/ATP5ME/ATP5MF
Naïve CD4+ T	MNG	GO:0015986	ATP synthesis coupled proton transport	3/35	1.65941e-05	ATP5F1E/ATP5ME/ATP5MF

## Sheet: Fig. S1D
cell	UMAP_1	UMAP_2	CD34
1	-2.53847525753671	1.86213986598591	0
2	0.868369954446018	12.2527920457039	0
3	-6.01159690060311	-0.365295246013598	0
4	-5.99737427868539	-0.410098090537981	0
5	3.43901564441031	-9.66478188312908	0
6	-2.18007181324655	3.27832548343281	0
7	-0.0975701931923026	7.35472695552449	0
8	1.45114697776145	-11.7347920683708	0
9	-1.86609671749765	4.52257744990925	0
10	-2.42981312908822	3.30882374965291	0
11	-0.416585755726635	-10.6550353316154	0
12	-2.44074962773019	2.9801420422707	0
13	0.740342992165745	-11.3242305067863	0
14	-2.98149727024728	-0.513246431716875	0
15	3.51225425563163	-6.90240366733928	0
16	-5.62397692837411	-0.570110752948717	0
17	6.19629265628165	-1.33660717285533	0
18	-2.2838504139393	-1.37037523067851	0
19	0.0847197797090417	11.2212778779183	0
20	-5.57609675564462	0.546199307075544	0
21	-1.66158888973886	6.50043074809651	0
22	-1.4129242722004	-0.25978334225078	0
23	-0.448975605150997	8.94839827739338	0
24	0.479596453526676	11.6650807114754	0
25	5.41379715762442	-1.32575912750621	0
26	1.47473229728049	-11.6874726561393	0
27	0.914358394959629	-10.5769713667717	0
28	-4.73372243084603	-1.26434583938976	0
29	-6.35323117413217	0.419794127574964	0
30	0.740004199364842	6.39346043788533	0
31	-4.32269356884652	2.29756777011494	0
32	-1.58617220558816	3.74388305865864	0
33	-6.31723426022226	-1.25331540382762	0
34	2.54964544139212	-8.10481293476482	0
35	3.83302022776908	3.26098077022175	0
36	-1.52005766071969	-0.237162038454012	0
37	4.53653313479728	-0.347440376647906	0
38	4.29308678469962	-0.300783589252428	0
39	-3.52932403721505	-1.15984494961162	0
40	-0.591387820622265	7.07000605784993	0
41	11.4467027362377	0.242507433748647	0
42	-2.14551041760141	-1.07749171532054	0
43	12.6233918841869	2.54562847339253	0
44	4.39952399096793	-0.353670850166277	0
45	-0.249163535615742	7.57714192592244	0
46	-3.17986486591989	-1.80881245411296	0
47	-6.43110917248422	-1.09462673939128	0
48	0.245871859410465	11.3171221467171	0
49	1.64982070288962	-11.4724581984367	0
50	0.203589099267185	12.7685400696907	0
51	2.95962359271354	-9.70401604450603	0
52	12.6799485858471	-0.829202964672045	0
53	1.97904373965567	-9.12149269855876	0
54	-3.08276007809335	-0.45460893190761	0
55	0.513497548916996	11.5914732667122	0
56	-1.79457078613931	7.83373467647175	0
57	0.631836729863346	10.7517258378182	0
58	-4.91860888638192	0.192034665725036	0
59	-2.1261275831669	-14.3214028624382	0
60	-4.3588597599476	-1.1154617813911	0
61	-1.19433532395059	6.93929974757771	0
62	-0.23631106056863	11.0042187424813	0
63	-3.61270545162851	-0.627248838314013	0
64	0.255937504389942	11.4573752137337	0
65	1.57928885779685	-12.0575211790885	0
66	-5.60533116497689	-1.10041196621318	0
67	0.81614209971732	11.9926115723763	0
68	-4.8207361523121	-0.440960421928362	0
69	2.66223313174552	-9.29410870350261	0
70	-4.25147746243173	-0.931663110622362	0
71	-0.3016622338503	7.9035560341988	0
72	4.17914273104972	-0.0623699871387045	0
73	-1.51781020798379	-13.7012017515983	0
74	-0.14857337969014	10.7274452897225	0
75	-2.34389660992318	-0.991847470172838	0
76	-0.323098209878742	7.03731839381795	0
77	-5.00652955212289	2.17996148788075	0
78	2.35808946452445	-8.0268672255363	0
79	1.603898542741	-10.1767085341301	0
80	11.6007974322826	0.778954670063062	0
81	-6.96161578335458	-1.4956891087379	0
82	-5.45783208050424	0.884383008113905	0
83	-0.85293988623315	-6.82322151935954	0
84	-1.10627262034112	12.3071591111336	0
85	-0.864043933531582	5.56707875453572	0
86	0.239123212912739	6.82412450038533	0
87	-0.769445342203914	8.18861024104695	0
88	-3.19138429798776	0.735312983623548	0
89	0.743997889378727	-9.61456806934734	0
90	-0.909277183195888	5.75226800166707	0
91	-4.90194199719125	1.9869015666161	0
92	-0.879211885115444	5.41068570338826	0
93	-2.63882301487619	-1.26954264915843	0
94	-1.79867146649057	4.38458316051106	0
95	11.8228328403026	-0.334877028831438	0
96	-0.415918571135342	7.86062257014851	0
97	-2.72761748470956	-0.723813965686754	0
98	0.555616694310368	7.42953984462361	0
99	-1.71436522640878	11.3026291581307	0
100	12.7511518176586	0.0818188788805444	0
101	4.20406176410025	-0.362715139755205	0
102	0.556500035145939	7.51033990108113	0
103	5.72110010943717	-1.40757472790142	0
104	-3.53688333668405	-1.29744894779582	0
105	1.49332060180014	-10.5126679686393	0
106	1.87941505275077	-12.2693227080192	0
107	3.98297097049063	-0.169803425439791	0
108	-5.49737141766244	-1.89288862026592	0
109	3.58579780421561	-10.5613644865837	0
110	0.43919284901923	8.03406254970173	0
111	4.43563629947013	-0.348380937942461	0
112	2.69422580561942	-9.18920262134929	0
113	-6.41287015118295	-2.02641184605022	0
114	1.05994130931205	9.58499877177815	0
115	-3.39401338734323	2.12652067863087	0
116	-2.86585019268686	3.09924452029805	0
117	0.114550488808811	11.3397642823372	0
118	-1.68462525047952	11.1007611008797	0
119	-1.7352138582676	1.65910713397603	0
120	-5.09154198803598	0.23748293542008	0
121	1.18842746577567	11.4139105530892	0
122	-4.13264368214303	-2.60321100033183	0
123	-3.5247270885914	0.186519326872035	0
124	0.356536793330372	11.457493469349	0
125	1.20057787261313	-8.51784737385173	0
126	12.4279678042919	-0.440892591842608	0
127	-0.0750911656826133	8.19068305217366	0
128	-4.81188843884164	0.824663445583387	0
129	12.8760516818554	1.34865514957051	0
130	-0.0831908110588187	6.89923445903401	0
131	-4.18427680172616	0.0753331484709222	0
132	-0.0857573572605246	11.2273432465706	0
133	12.7567212756664	1.19978056871037	0
134	5.50246073565787	-1.87089760578533	0
135	1.47594429812735	-7.55991680897136	0
136	-0.790795249125301	5.1972948762093	0
137	-5.60158036389047	-0.648025944599108	0
138	0.584038334706486	12.1071974488411	0
139	3.81673933825797	-0.401265337833361	0
140	12.8606660541088	1.80782108031849	0
141	-3.16070840992624	2.26713220798115	0
142	-5.32668135800058	-1.16585345543285	0
143	-2.29800460972482	-14.4391902235832	0
144	-4.56262038387948	-0.669501438507036	0
145	12.178827064851	1.68104855739216	0
146	-2.07054172196084	-1.06244511879344	0
147	4.51250387988395	-0.474501743682818	0
148	-1.20140431561166	7.5782033654366	0
149	2.63478948436087	-8.81969960010906	0
150	-4.03930709995919	-1.39969404018779	0
151	3.57570792994803	-12.5063527373161	0
152	1.87634493670768	-10.5632918623771	0
153	1.13515486083335	11.6505581589852	0
154	-3.0519041840046	-1.85224230564495	0
155	2.25349571070975	-8.45067627704998	0
156	-4.53360579647714	-1.17335195816417	0
157	-2.99057624973947	-0.145513370403246	0
158	12.7963378604442	1.33856467925648	0
159	-3.08590553440744	1.10043518268208	0
160	1.02780558429068	-10.3985560683097	0
161	13.0242717441112	1.55387179576497	0
162	-5.86058829464608	-1.55163343227764	0
163	4.71326567492789	-0.454817309745745	0
164	-0.754818541189968	7.88699977122883	0
165	-6.08828137554818	-0.978728011020617	0
166	1.57516624293631	-11.3527520445671	0
167	-1.11001644768411	11.1717831345711	0
168	-2.00840352215463	4.93574826442341	0
169	-1.60553203262979	-0.335614993938402	0
170	-0.469652605435192	8.15908543788533	0
171	-3.85231183209115	2.14602355681996	0
172	-0.230767895659744	11.9569651337777	0
173	-6.13853572048837	-1.3940581826057	0
174	-0.938663286349117	7.87851826869588	0
175	-3.60836933293039	-1.34491319931407	0
176	-4.41513608135873	-1.87170465267558	0
177	-1.81928430237466	4.25927893840413	0
178	12.5086915668041	-0.0318327096786063	0
179	1.009367125848	11.4788529130135	0
180	0.418273049214543	12.1048237534676	0
181	-4.57276604809457	-0.572148278125719	0
182	-5.90442774929696	-0.44401527918239	0
183	-3.24624894299203	2.68270818912129	0
184	-0.50691984333688	12.3556467744027	0
185	-1.49885962643319	7.21966664516072	0
186	13.1373889621288	1.06217066966633	0
187	-3.92904875912362	-0.663070037731127	0
188	0.325529920676411	9.70284812175374	0
189	-1.6345172945469	6.91194312297444	0
190	-3.85519717373544	-0.707276060947375	0
191	-1.52643726505929	7.7473403664742	0
192	4.58637501559562	-0.334184482463793	0
193	-1.69199405350381	1.54261319362263	0
194	1.54400147757834	-10.5308860091056	0
195	2.2356751140148	-9.64499504841228	0
196	12.1988876040966	0.782787785163923	0
197	-0.458070201060116	7.74490134440999	0
198	1.72886897883719	-8.23509342945476	0
199	12.5532338794262	1.49561612331013	0
200	3.88950945697135	3.25430385791401	0
201	8.41850544772452	-7.68528445042034	0
202	1.22248567900962	12.210869476429	0
203	-3.69863699116403	2.40974919520955	0
204	-3.83179233708078	-0.708190396198229	0
205	-2.43325470127755	-14.1464131621208	0
206	0.429698723176182	7.64299695216755	0
207	-5.07793496288949	-1.79069812572856	0
208	0.578748482087315	-7.21610482014079	0
209	-1.74144421257669	-0.195316806205706	0
210	1.58561732135123	-8.89398796833416	0
211	4.4848754581005	-0.631430580982165	0
212	4.14741112551993	-0.229101016887621	0
213	12.0989682849438	0.552935645214124	0
214	-5.92598412670785	-0.355854287513689	0
215	0.370138960698307	-9.86479504383464	0
216	-7.10836241879159	-0.777987554439501	0
217	0.875996964791477	10.9850498887215	0
218	-3.4747934166401	-0.329935922988848	0
219	12.7221219714672	1.26944296084981	0
220	1.05605925879783	-8.89734776295085	0
221	2.02593614421195	-8.5367606428947	0
222	-4.44907401241952	-0.755996241935686	0
223	0.380363422253788	11.3184830399666	0
224	-4.1989681545704	0.478699133029981	0
225	-4.19068358578378	0.23746265680234	0
226	-4.32700417675668	-1.06331355846782	0
227	-2.94372628369027	-0.76948805130382	0
228	-6.07427428402597	0.884823903671308	0
229	2.32371308169669	-9.96513874805828	0
230	-5.82273171581918	1.03085987292866	0
231	-2.49881742634469	-14.5525563505973	0
232	-4.57940266766244	2.00441090785603	0
233	-3.46664117016488	-0.757536068328814	0
234	-0.486960125347912	-12.9806035307731	0
235	0.135684716323078	11.2225996705208	0
236	-1.83811531700784	4.20052616321187	0
237	-3.97835896649057	2.2247254105721	0
238	-0.057328534504711	5.43636910640339	0
239	1.09429647288626	-10.7394803313102	0
240	-2.44397233166391	-14.4374583510246	0
241	-6.42272542156869	-2.2970989493217	0
242	12.9897411044628	0.444061145416303	0
243	1.00134171805686	-8.62947972095867	0
244	0.220173674443424	10.1631657334481	0
245	-0.725463372847378	-8.80718930042644	0
246	-3.44016860165292	1.06211869441609	0
247	-0.804834586760341	11.9015766831551	0
248	-1.1952421490162	10.6103636475716	0
249	1.48041452727622	-10.7393306044426	0
250	3.02845932803458	-10.9343856123771	0
251	-0.722962540766537	11.3176390381966	0
252	1.33430589995688	11.9902683945809	0
253	-3.53832958378488	-0.34594787634273	0
254	0.284801351645649	-10.4239524153556	0
255	-5.06069777645761	-2.62736661709209	0
256	-3.87597916760141	1.21290175639729	0
257	-5.07873795666391	-1.86586625851055	0
258	0.911471861222447	6.29725424968342	0
259	-3.49661682285958	1.58075980865101	0
260	-7.57862685360604	-1.84618981159587	0
261	-1.43439911045724	8.08288924419026	0
262	11.5733411487133	-1.21102793491741	0
263	-1.44504390396768	5.50935094081502	0
264	-5.91982196011239	-0.809406712421374	0
265	3.55805732569999	-12.562812164196	0
266	-2.7241260830372	-0.551663890251116	0
267	-3.40471003689462	-1.48576910770793	0
268	-2.33778665699655	2.25855104648213	0
269	0.786775189259709	11.9961449357186	0
270	11.0384738620312	-0.0513392237510245	0
271	0.878009336808384	-10.3508847502555	0
272	-0.751155060908138	6.71746604167561	0
273	1.05881394706076	11.6096665116463	0
274	12.3986451800854	0.507132247320219	0
275	-1.16252110638314	4.59628169261555	0
276	0.92065550647086	11.4874941559945	0
277	4.32589938006705	0.903075322738691	0
278	-5.27203868069345	-0.208971813091234	0
279	-0.0126822862833136	12.4371916505013	0
280	0.289972889044941	11.5153290482674	0
281	0.802310663083256	-8.47079880512615	0
282	12.7660987552196	1.23563770972828	0
283	-2.50477264561349	-14.3263190535392	0
284	-0.622203660389721	12.2476641389046	0
285	2.809136408189	-2.89987547672649	0
286	-3.64474127926522	-2.46168430126567	0
287	0.129884618142307	-7.48555834568401	0
288	0.150105702498615	8.09923760615925	0
289	0.89819719157523	11.6830469819222	0
290	-1.11457459368402	-13.6770480421867	0
291	-5.57967255749398	0.778712794414564	0
292	4.17432619891471	-0.379406407245592	0
293	-6.09476636089975	-1.54998810566326	0
294	-2.42652152218515	2.40628735744099	0
295	-3.39695118107492	2.62615434848408	0
296	4.94019486270255	2.34325854503254	0
297	5.65850378833121	-2.28081639088054	0
298	0.454517262795628	-11.6868565825309	0
299	-4.78782103695565	-0.98132236278911	0
300	0.787482755997837	11.21178881847	0
301	-3.35557649769479	-1.01799543178935	0
302	-2.81085656323129	1.08921067439656	0
303	-5.80458567776376	-1.8386142996635	0
304	-5.96051667370492	-0.0478774455871146	0
305	1.62445988021201	-10.2746279982414	0
306	-0.377819848439037	-10.2855294493522	0
307	4.5286290820629	0.169131748608156	0
308	-0.128566545626461	-12.7891762999382	0
309	12.9322660144359	0.064425751796766	0
310	13.0748002704174	0.14805644773583	0
311	-7.48656533398324	-1.70429344452281	0
312	1.27003576121634	-9.61347039020916	0
313	-5.57956145443612	-0.640267744430498	0
314	-4.18279574551278	-1.18888898170848	0
315	-1.72645173706704	6.53627602779011	0
316	-6.17423508801156	0.198423257327481	0
317	4.12036063037223	-12.2450125960197	0
318	-5.86028168835336	1.32428781711201	0
319	0.874381678918064	11.117945358387	0
320	-0.959170443198025	11.4533259125863	0
321	-2.27765415348703	1.58668606006245	0
322	1.03321923575705	6.65459410869221	0
323	0.691534894326389	11.2535826417122	0
324	0.433976250508488	-12.1314109114494	0
325	0.192911135771931	11.4452158661995	0
326	-1.25513742603952	6.9501516076241	0
327	1.10995556674308	10.9145151826058	0
328	-6.17000744976693	0.614725575080915	0
329	-4.31889556088144	-0.278501435884432	0
330	-4.86334918179208	1.66033558570485	0
331	-1.99145601429635	4.73220936977009	0
332	-5.45761893429452	-1.01862342632671	0
333	-1.11326525845224	6.30531899654011	0
334	-1.75503681339914	-0.53121615923305	0
335	-4.8814198795765	-1.2982170132484	0
336	-5.3073518101185	-1.94501478947063	0
337	-4.95577881970102	-0.60824252642055	0
338	-1.96038840450936	3.1284586640511	0
339	-6.85318349041635	-0.615469231971697	0
340	-0.368705791613399	12.9393049927865	0
341	4.9889471705944	-0.728802278408007	0
342	-0.480227452894985	-10.5153077391471	0
343	4.16934658847159	-0.312122121223406	0
344	-0.667701167246639	4.53946892940144	0
345	0.526349085190952	-9.13811238087078	0
346	-5.65851138271981	0.392607748738332	0
347	-0.679255646845638	-13.2136166838493	0
348	-0.487878960749447	5.66166941844563	0
349	-3.48393796124154	0.359933659664198	0
350	-0.241424215218365	8.12108247005085	0
351	0.543951230862797	-12.0702880171623	0
352	12.1387727435619	-0.837904885181383	0
353	0.00746400914496242	12.0753638001595	0
354	-1.89076052345926	3.88085286342244	0
355	-2.10663650669748	5.51635186397175	0
356	-2.18264530338937	-1.45775063312908	0
357	4.29255034289664	-0.261162832149462	0
358	-1.21587405838662	8.04134576045613	0
359	-4.07285402455026	-1.47133012092967	0
360	-5.03219292797738	0.0681080373440225	0
361	4.38995053134269	-0.238631203540758	0
362	3.83412720523185	-0.38499839580913	0
363	-6.06465600170785	-1.22052820003887	0
364	3.4625570949108	-12.42892678059	0
365	4.49072005114859	-0.448824837573962	0
366	-1.38132463135415	1.25835494720082	0
367	4.41262556872672	-0.278793409236864	0
368	0.346146154025257	7.55308692180256	0
369	-0.415119451662838	7.98314206325154	0
370	12.5808675464184	0.97412721835713	0
371	-4.64952920117074	0.404795378676458	0
372	0.501880246022404	-7.55794937885662	0
373	0.62071015200919	11.8416907044564	0
374	0.899059074738682	10.859475776783	0
375	-0.763202709338009	7.97381560527424	0
376	-4.48890708126718	1.34295992576222	0
377	0.00350122413939297	11.3918940278206	0
378	-6.06285880245858	0.0307542833004434	0
379	0.129830824950398	-10.8561290053215	0
380	-4.03295396008187	0.241191512203618	0
381	5.00030447802848	-0.731142773994402	0
382	-4.28343032040292	-0.711667015918688	0
383	1.67459132037467	-12.1807368544426	0
384	-3.23598597683603	-1.10815151012798	0
385	-3.50225995220834	1.54168991767506	0
386	-6.14676306881601	-1.12187369144817	0
387	-0.430549484869778	11.412830993763	0
388	-0.436226797482311	7.19721142970662	0
389	12.7064225848705	-0.729799285301165	0
390	12.0610597308666	0.634600892892881	0
391	-3.22910402455026	-0.5513548997726	0
392	5.89660050235099	-1.69327683723827	0
393	-0.83049230017358	6.25753800593953	0
394	-6.05294535793954	0.0809823872957666	0
395	0.338835733750523	-9.9114697722282	0
396	-1.12612138428384	7.13426463328938	0
397	0.880310791352451	10.1108710023079	0
398	-3.39376400150949	-1.10114116943736	0
399	-4.38415311016732	2.02116577350239	0
400	0.0292460050374871	12.0584866257821	0
401	-5.12836621441537	-1.09469230450054	0
402	-1.71654461064035	2.33768336497883	0
403	0.796149807789982	-11.2038014677848	0
404	-5.37448142208749	1.64577059470753	0
405	0.900578039506138	10.8531567307625	0
406	-6.33525393643075	-0.649398103126482	0
407	2.96998669467276	-10.7438634184684	0
408	4.64523722491568	-0.50070919073482	0
409	2.15522362551993	-12.4374545363273	0
410	-4.29446194805795	1.89192931377034	0
411	-4.02149913944894	-0.189358487495379	0
412	1.09852935633963	10.5132948609505	0
413	-0.55529202260667	5.03046052180867	0
414	6.0337093051464	-1.36399848736186	0
415	0.238104509928883	5.37458913051228	0
416	0.461321490624607	6.56971995555501	0
417	-0.726886970183193	0.0511959197435815	0
418	1.19689943156546	-10.2421611098136	0
419	7.27159954867667	-5.31139786518474	0
420	-5.51891539730722	-0.353113367923693	0
421	-4.43544123806649	-0.556196585067705	0
422	-0.685258371016323	-8.30056698597332	0
423	-0.83536313213998	11.008536979786	0
424	4.30394245944327	-0.207342520126299	0
425	-4.21386979260141	0.395470544925733	0
426	-6.36781619229013	-1.5946117190208	0
427	-0.475941759726345	5.58938758098225	0
428	-1.15203819908792	5.75336329661946	0
429	-4.94322131313974	-1.72855778015514	0
430	-6.94234488644296	-2.2001066950645	0
431	-4.73977111019784	-1.11013765610118	0
432	4.63732697329825	-0.748228505023913	0
433	-0.782506031176388	-12.0044539717521	0
434	4.32906176410025	0.585476204982801	0
435	12.4858176883251	-0.499071374305681	0
436	-2.8893179718464	1.20611397945027	0
437	-5.27449486889535	-1.28656084812541	0
438	-4.29857037701303	-0.475298300155596	0
439	-6.14253447689706	0.99905066215138	0
440	-4.36120818295175	1.57737545692067	0
441	-2.25751684345895	-14.4061425474968	0
442	1.42602218947715	12.0734440537606	0
443	-0.113612570992052	10.6865326615487	0
444	-4.54342768826181	-1.12005169666667	0
445	1.76431931815451	-11.8441022185173	0
446	0.629888790467442	12.3339697571907	0
447	-3.19048736729318	6.1004521104012	0
448	-2.66396854557687	6.92988269054036	0
449	-4.3565084759205	-2.21287091053386	0
450	-2.01916597523385	-0.919634058841662	0
451	4.21331908068961	-0.200207069286303	0
452	-3.42217467465097	0.934529647460981	0
453	12.6271016772777	-0.469057813056902	0
454	-0.353735191008388	-12.9101680067863	0
455	1.57601823172873	-11.0777638701286	0
456	4.39008642993277	-11.6251185683097	0
457	2.14985086283988	-10.6781733778801	0
458	-2.16523311772042	-0.0136598495330374	0
459	3.02732779345816	-9.82121594227214	0
460	-0.559631359955608	11.9783598633919	0
461	-1.02383176722223	-7.11965115345378	0
462	2.0601494487316	-8.59466202534099	0
463	1.26207329593009	12.3008734437142	0
464	1.06980492434806	11.7075468751107	0
465	11.8929250415356	0.907713398567243	0
466	-0.0397253979056472	7.91589610301594	0
467	1.94945003352469	-12.2258036879386	0
468	-3.72454975285226	-1.17423184193035	0
469	-4.02548049130136	0.938951954475446	0
470	-0.581775737187206	-0.07659237063785	0
471	-5.41447947659188	-1.00059063709636	0
472	1.15311362109488	12.2793595048104	0
473	-3.78043506779367	1.24456553184132	0
474	-5.40209792294198	-1.18380279816051	0
475	-5.77042411007577	-2.42828710354228	0
476	1.21117855868644	10.6825472565804	0
477	-2.38648937382394	1.78855495177846	0
478	-1.07470993437463	7.93523709498982	0
479	1.18137826285666	6.84875933848958	0
480	1.55309261641806	10.7443987580452	0
481	-3.34314940609628	-0.710563555129961	0
482	-1.48029504456216	6.88079993449788	0
483	-4.70890019573861	-1.65456755436321	0
484	-2.47076295056039	-1.4577503947105	0
485	12.2758586581737	1.80048052989583	0
486	-3.52774069943124	-1.30761785782237	0
487	-4.46336529888803	1.41285960399251	0
488	2.0901479896099	-10.6150897291984	0
489	-1.07620803751641	6.14913766109089	0
490	0.788198011735142	11.1513601990853	0
491	5.3856003459484	2.19860510551076	0
492	0.801978069165409	11.3155495377694	0
493	12.5586679156811	1.3974605055962	0
494	-2.59572218098336	6.33707158290486	0
495	-0.723891121527492	7.8525649758492	0
496	-1.37606654801065	6.52668063365559	0
497	4.10437371096915	-0.369961395629839	0
498	-1.07181463875467	11.4798752518807	0
499	4.01067854724234	-0.431117489704088	0
500	-2.75698826946908	-13.6904748228874	0
501	4.53530337176627	-0.223008826145128	0
502	3.71147682032889	3.22080843173604	0
503	0.781091707566441	11.6538683625374	0
504	12.4520843204052	1.30197815620045	0
505	-0.327448469778835	7.71394698344807	0
506	-4.36867068447763	-1.38439793861766	0
507	12.7796867068798	-0.405677571662859	0
508	12.3296230014355	0.815569147697492	0
509	1.62714256606406	-9.7237084654655	0
510	0.71386303267783	12.0000912400399	0
511	-4.52029536404306	-0.615739896663622	0
512	-0.878392559668361	3.97767321788411	0
513	-0.730192464968502	-13.3985036162223	0
514	2.11607696376151	-8.42249043262859	0
515	-0.762100083014309	7.8666760178719	0
516	-3.01671074070626	2.73751680575947	0
517	-5.82046197094613	0.648267820707365	0
518	-1.82302461304361	5.07396571361165	0
519	-2.46066783108407	2.24428407870869	0
520	-2.35997174420053	4.85838715755086	0
521	-0.380155083915531	11.8610512467537	0
522	4.66862274966544	0.0100253822718103	0
523	2.84766103587455	-2.87915571010967	0
524	1.19308616481131	-9.23744137562175	0
525	1.46511389575309	12.0804373475228	0
526	-3.87701366581613	-0.415141835578875	0
527	6.99831034503287	-4.28117258823772	0
528	-1.76583038010293	-14.2350161818351	0
529	2.22809435687369	-10.1633513716545	0
530	4.32719494662589	-0.299273803600268	0
531	-3.23393867649728	4.9423128815804	0
532	5.3338573154003	0.0407623948965509	0
533	-4.57704137005502	-1.15091390884777	0
534	-0.386779037496387	11.5408341141854	0
535	-3.24108431973153	1.32311420165639	0
536	-6.89515278973275	-1.44607229507823	0
537	0.00662587843245327	10.8812376710091	0
538	-0.834247571608364	-10.8539317396965	0
539	1.13772262893027	-10.4917987135734	0
540	-5.8646642986744	-1.38729794300456	0
541	11.9208543475658	0.166534230342909	0
542	-0.504520190140545	7.8510829659615	0
543	0.87775303683585	-8.24993069446941	0
544	-5.51205752529794	-1.36420138157268	0
545	-6.30650351681405	-0.906750276454882	0
546	-5.3587753597706	0.787548646560713	0
547	-1.57779262699777	5.77879731380086	0
548	-4.30514262356454	0.590950861803098	0
549	-3.39039872326547	-0.53655542410274	0
550	0.341370689490498	-12.0621436385002	0
551	0.414064424851597	11.4364239426766	0
552	-2.46470354237252	-14.4791749266471	0
553	-4.0888459507435	-1.35622365749736	0
554	0.757616239407719	11.1721369477425	0
555	-4.81042788662606	-0.668361499675707	0
556	1.46119810900992	11.6948897095833	0
557	12.7847192462475	-0.681965365776018	0
558	-3.81770299114877	-0.206073120006518	0
559	0.623538511613072	12.11293284618	0
560	-4.16504595913583	-0.0628855673160117	0
561	0.1235376175434	11.2130772324715	0
562	-3.48571870960885	-1.70755322254558	0
563	-6.487245780608	0.822599873176618	0
564	1.2970549043209	12.2181536408577	0
565	4.79957224688834	-5.2188952711906	0
566	5.29374434314078	-1.53089947975536	0
567	-4.07707045712167	-0.626127734550432	0
568	4.69229294619864	-0.455776408084826	0
569	-0.0491939906089896	7.82220284663777	0
570	5.60770203433341	-2.06406147755046	0
571	0.854666488984287	11.2540604325448	0
572	7.76337172351188	-5.22319872654338	1.62268849008267
573	-3.85972045101815	-0.397366955646471	0
574	3.53697420916861	3.31010119639973	0
575	4.28880001864737	-0.270445421108202	0
576	1.31930448375052	-11.5525306013908	0
577	4.29072739444083	-0.251442357667879	0
578	8.51593853793448	-7.56229527271648	0
579	4.32740809283561	3.20191042148213	0
580	1.37526132426566	-8.84852726734539	0
581	-2.20354602970773	3.35172598086934	0
582	-2.0414278332203	1.75812618457417	0
583	4.33362795672721	-0.434608891376452	0
584	-2.41891620793039	-0.772928312190966	0
585	12.4776952441723	0.369623199335142	0
586	2.37375571093863	-8.50682671345134	0
587	-3.99451611675912	1.06495343171696	0
588	4.2857353862316	-0.213150128492312	0
589	-3.41265247502023	1.54249565326314	0
590	4.39440228305167	-0.416882171997027	0
591	-5.70337889828378	-1.42309434688945	0
592	12.6448753055126	1.0793579074059	0
593	-1.79016731419259	-0.356722965606646	0
594	-4.71807883419686	-1.16332884109874	0
595	2.77232195697135	-3.54756744182964	0
596	-4.35485480465585	-1.11078758514781	0
597	-0.202064235886871	7.44994036876301	0
598	13.1437261279613	0.732326731315656	0
599	-4.9252373997181	1.08733032666783	0
600	-0.363122877857029	12.1797863694344	0
601	-2.13303933777505	-14.2569077757682	0
602	0.221299725392521	11.8804594727669	0
603	-5.12600396313363	-1.92829425609966	0
604	-1.10166416802102	3.82523696147542	0
605	-5.35495064892465	-1.11120243347545	0
606	-2.38132165112191	-1.54750342644115	0
607	-4.1042301479786	-0.483133271106676	0
608	-2.05894253887826	-1.07070846832652	0
609	-5.18559907116586	2.00826935493092	0
610	12.6819207843334	-0.184119507440523	0
611	-6.54537604489022	-1.53304512775798	0
612	0.506633060792149	12.6013428422127	0
613	-3.47091935314828	0.0968554469261606	0
614	5.08717371783561	2.28892509662251	0
615	-5.82661126293832	1.12355439387898	0
616	1.76147927604026	3.12040416919331	0
617	-5.10713456310922	1.69761745654683	0
618	-1.67429540791207	6.42293421947102	0
619	-1.52033732571298	4.94944827281575	0
620	-1.26189242043191	7.3934733124886	0
621	-6.21719763912851	0.831693276992841	0
622	-0.619786602637111	7.16660611354451	0
623	12.7296827014477	-0.659803107150988	0
624	12.5746123965771	0.678063318363233	0
625	0.917940038064182	-8.51079972065349	0
626	-4.37919734158212	-0.829760029682116	0
627	1.52161945662803	12.009492561451	0
628	0.561002093175114	11.464667007557	0
629	0.676015573361576	11.7342535706673	0
630	-1.50434623398477	11.1757876130257	0
631	0.935102003434361	11.715266868702	0
632	3.61048867068595	-12.3930829314079	0
633	0.928553837159336	12.3995796891365	0
634	-4.15689442791635	-1.62663491047283	0
635	2.72077109179801	-9.22906334675212	0
636	-2.50701592602426	5.60475842677693	0
637	0.221864479401768	10.9674183579598	0
638	0.590967970708073	-12.4828503874626	0
639	-0.0651417646616095	6.34434382640462	0
640	-3.64439533390695	-0.399148180850939	0
641	-0.515888554236233	9.46613471232991	0
642	-1.53727493920022	4.2163926812325	0
643	4.48862959704703	0.272818073860212	0
644	-6.53147195019418	0.554982468715711	0
645	0.848856526234806	11.424305603138	0
646	-6.13359997906381	-1.74678356922527	0
647	-6.49889443554574	0.568119392028852	0
648	-1.8445181671589	3.81641452037434	0
649	-0.528421086451351	8.39821307384114	0
650	-0.455054355046093	7.46846549235921	0
651	-0.820951801916897	11.8159996720467	0
652	2.14241792521781	-12.2871335295524	0
653	-4.0694081608265	-1.43227381981273	0
654	-2.47581837811166	-14.2719882277336	0
655	-0.250606608769237	7.8275496216927	0
656	4.4096744235546	-0.41456450498958	0
657	4.3770439799816	0.07717341207604	0
658	2.03019930682486	-9.4121497420158	0
659	-5.88694928326303	-1.02845127857585	0
660	0.687579828122318	11.3824888917122	0
661	1.24588884673423	-10.2514489439811	0
662	4.19769884906119	-0.268201961883501	0
663	0.5793521579296	8.99955336772542	0
664	-2.8180665794819	1.41162602626423	0
665	6.11253287158316	-4.82469589985271	0
666	-0.0896787803679103	11.1179653855477	0
667	1.23293794951743	-9.55758316791912	0
668	12.8238580401928	1.30434863292317	0
669	1.7143025573284	-9.98684437549968	0
670	0.939906972268284	11.034171745411	0
671	3.09184338412589	-12.5869763640251	0
672	4.16822697482413	-0.275810435184435	0
673	-4.65743373074227	-0.987627461322741	0
674	1.14752508960074	7.47465960704426	0
675	-3.12188862003976	1.2297256442223	0
676	2.25018336139029	-8.74421341694255	0
677	1.15472246966666	-8.7682812956657	0
678	-0.935971182963192	11.1255766602669	0
679	-2.4656495872944	-14.4174693373527	0
680	-6.54123709835702	-2.43026049412151	0
681	-5.64066384472543	-0.300324454673723	0
682	-2.73415849842721	2.783667013279	0
683	0.0151792492658502	-10.085966422924	0
684	1.80488230548209	-10.3179429320182	0
685	1.55634226165122	-10.7805302885856	0
686	12.4704005893261	-0.332917049297289	0
687	4.44402767978019	-0.361897304424242	0
688	-0.275466856738865	9.88486640178303	0
689	2.71405484042472	-2.87343461788555	0
690	4.88741041980094	0.0131258221779306	0
691	0.363946693757237	7.72636859141926	0
692	0.801243501523197	6.82661120616536	0
693	8.58001210055655	-7.45539171970745	0
694	-3.21830104031259	0.525485888353391	0
695	-0.706596118590175	-9.07400448597332	0
696	-4.05554865040475	-1.02972014225383	0
697	-4.14867852368051	0.633931175104185	0
698	13.089097755769	0.282473542026087	0
699	-2.27009390034372	-14.2385409621086	0
700	-0.957796377322018	7.99260537349324	0
701	-3.49646471180612	-1.14516802109142	0
702	-5.38062737621957	1.24125127517323	0
703	-4.05859778561288	-0.606294050582842	0
704	-1.792825442931	-0.792880251773791	0
705	12.1407935794384	0.747874006858869	0
706	-1.74395869412118	11.053702995411	0
707	5.96870686374015	-1.99061639583965	0
708	12.315937774995	1.27721862517933	0
709	-0.926006240031063	6.53926675044636	0
710	12.3967197116405	1.59489600383381	0
711	-4.59483597912484	-1.52917321003337	0
712	4.2084329303295	-0.400466695198015	0
713	2.62386538348502	-9.86668904102703	0
714	-4.52933047451669	-0.290044024356798	0
715	0.243718820431889	-6.97377426899333	0
716	-1.66128299870187	5.93343083583455	0
717	-1.20908616223031	6.9679943772469	0
718	-3.99812386669809	0.525470420948072	0
719	2.26609494052237	-8.79974205768962	0
720	1.63381971679038	-8.7674906996574	0
721	-4.58246873058969	1.39168159686665	0
722	1.23543013892478	11.8571259232674	0
723	2.06714417300528	-8.3462727812614	0
724	3.08529569468802	-7.07342798984905	0
725	1.03755988440818	6.40082518779378	0
726	8.26089264712638	-7.86414845264812	0
727	-3.14969990887338	5.43906228267293	0
728	2.44803668818778	-10.7972253111686	0
729	-1.07127247490579	6.05198590480427	0
730	0.766138690331639	11.1433169099007	0
731	0.0466929849178201	7.44092242442708	0
732	-0.110910334816515	5.50431506358723	0
733	12.5736272510082	-0.620044722923235	0
734	0.79562492928809	10.4630791398201	0
735	1.12028362117118	11.3503500672493	0
736	-1.77058325447732	0.554230228296324	0
737	-5.28960107006723	1.31135730468373	0
738	-3.41051791348153	1.9156330081139	0
739	-1.44590769447976	12.0984913560067	0
740	-0.131238115212261	12.2468220444832	0
741	-2.43106864132577	3.04000680171589	0
742	-1.26439998783761	4.86139790736775	0
743	-3.15703795590097	1.05261169396977	0
744	-0.98107675947839	11.3981491776619	0
745	-2.90411923565561	1.80049435817341	0
746	-2.90023396649057	5.44042269908528	0
747	-2.46507023014718	-14.3450167921867	0
748	2.23706199488944	-8.73375351704021	0
749	-0.675304693362057	6.83513180934529	0
750	-2.97673605122262	0.806579157939954	0
751	0.876134413102329	7.54728285991292	0
752	0.404165047028721	6.8446246834908	0
753	-2.65786646046334	2.59860532008748	0
754	-1.02319125570947	5.77520959102254	0
755	1.92698766551322	-10.1358159331169	0
756	-4.44712756313974	-0.112109258541064	0
757	5.99340416751212	-1.17900057114025	0
758	-3.65941808857614	-0.830509379276232	0
759	0.859227794030369	11.1653439255867	0
760	-2.39975116886789	-14.2096446303215	0
761	12.1091382678539	1.22242729388814	0
762	1.25556363425559	-10.8608048704948	0
763	0.845341282704533	6.8236867638741	0
764	0.925180333474339	12.2980934830819	0
765	-3.05569909252816	1.68741600238423	0
766	-6.96277878918344	-0.841219022640185	0
767	-1.59449504055673	7.32314173900227	0
768	-4.13561866917306	-1.51643927372356	0
769	0.854652481892765	-9.52581532276531	0
770	12.7362468417675	1.37859289371113	0
771	1.84647919497794	-10.2996981886711	0
772	3.52246906123465	3.21201030933003	0
773	-1.93044863381082	4.89460198604207	0
774	-6.73722718395883	-1.66597445286174	0
775	-0.808969182154476	-8.10993798054119	0
776	4.91286398730582	2.49131362163167	0
777	-0.815439921995937	11.5855423661385	0
778	-3.78595350422555	2.27134124957661	0
779	-0.749760371825039	7.30559270106892	0
780	-6.9009249035328	-0.932808354267077	0
781	-0.534234118840038	7.79346673213582	0
782	-4.31693003811532	0.172164976826711	0
783	-5.93351910748178	1.38922862731556	0
784	12.2821586307079	-0.361626520523028	0
785	0.810240703442753	-10.7506402281608	0
786	-5.54609893002206	-1.07697959221263	0
787	-6.75502322354013	-1.19732768810649	0
788	12.9891889270336	1.27497462951283	0
789	-5.62245152630502	-1.43600220955272	0
790	0.387355464318455	7.57184283458333	0
791	4.72576929889029	-0.16842980659862	0
792	0.260152178624333	12.0790011140023	0
793	0.494821387150944	10.6811501237069	0
794	1.33292676768607	-10.9389317778434	0
795	5.51449086032218	-1.45950527466197	0
796	5.18759133181876	0.0388097467337091	0
797	-1.20043323673898	4.77052371226887	0
798	-3.95087621845895	-0.47400100506206	0
799	-2.52244041599923	-14.3578551558342	0
800	-2.29733346142465	0.107952818504377	0
801	0.0130184318811303	11.1380087586556	0
802	5.44241310916251	-0.0115428415622275	0
803	-2.75268409886056	1.9172143193398	0
804	0.402360039570988	7.50226466380696	0
805	-3.82223437466317	1.09510146104436	0
806	0.199612724402607	-7.68941338337322	0
807	-1.19956563152963	12.0014845582161	0
808	-6.01002858318978	-1.5011605767097	0
809	-0.0224744502513999	6.6766239854012	0
810	-1.91521702446634	-1.33707244671245	0
811	4.83705450854606	3.12550394260029	0
812	-3.41901181378061	0.492923364273115	0
813	11.6923024829418	-0.215512558587984	0
814	-2.54719565548593	4.83506600581746	0
815	0.184904801467121	6.45817725383381	0
816	6.54176832995719	-3.15934880054851	0
817	-6.78785775341684	-1.62230677879711	0
818	4.68682934603995	3.19504778110127	0
819	1.72990848384208	3.64518730365376	0
820	-4.06118367352182	-1.01970322407146	0
821	-3.43555448689157	-0.977266624340014	0
822	-5.14563439526254	-2.40626700199504	0
823	6.28616787753409	-2.46005065716167	0
824	1.03997041545218	-8.01957638538738	0
825	-5.46754143871957	-1.09231145656963	0
826	-5.23824332394296	-1.82806427753826	0
827	0.277608739951313	7.7005874367867	0
828	-4.30600569882089	-0.250165179141955	0
829	-3.39370010533029	6.05124919139485	0
830	0.59780212006873	-11.7987931517448	0
831	11.9327199634106	1.63147811614613	0
832	-6.79428980984384	-1.28965373314281	0
833	-2.53808258213693	0.846008286109968	0
834	-2.83340023197824	-1.46297796047588	0
835	5.39483715853995	-1.14763076580425	0
836	-2.76096580662423	3.25937096797566	0
837	-0.670223039767086	8.70099227153401	0
838	0.935845392563999	11.3565632554207	0
839	0.642715411999882	12.3835026475106	0
840	-0.0434827704041594	8.9466788026009	0
841	-0.619096798083126	6.82723347865681	0
842	-2.96885345616037	0.854666993251844	0
843	0.343109923222721	11.9732996674691	0
844	0.0606443013936883	6.30607907497029	0
845	-2.92013238110238	0.117483526698156	0
846	1.97645546756095	-9.22359402454753	0
847	-1.76627276577645	6.06943576060872	0
848	-2.23056648411447	7.68866269313435	0
849	2.6981585200817	-9.64169628895183	0
850	-1.6469776455372	-14.0702231673088	0
851	1.85873641333884	-6.98179896152873	0
852	-5.50578854717904	-0.373715892204241	0
853	12.32630326114	-0.564665511020617	0
854	2.35673763118094	-10.8870700148429	0
855	4.74286772570914	-0.798692419895129	0
856	-3.20914600529367	1.52652446948628	0
857	-3.70070431866342	1.85043565951924	0
858	1.5147689755947	11.0255734177742	0
859	-4.5333826366871	-1.85725720203777	0
860	12.4197852786571	2.97464506351094	0
861	0.331571805098713	7.92209832393269	0
862	-4.68881629147226	-0.931668236621813	0
863	-3.96317313351327	-0.717391565212206	0
864	-3.38523910679513	2.21860806666951	0
865	-2.15414689221078	-14.4889214781608	0
866	-6.78474305309945	-1.74085815227886	0
867	-0.464224708458721	6.39079539500813	0
868	-6.89385102429086	-0.678080156215624	0
869	12.4340665515453	1.80570571147542	0
870	0.036273645976246	7.22167794429402	0
871	-0.521052760264217	8.42966906749348	0
872	-4.54336474575692	1.76086227618794	0
873	-3.34399197735482	2.2100221367989	0
874	-6.51603291668588	-1.70669539249797	0
875	-0.994858247420132	7.2581087800179	0
876	-4.30259488262826	-1.37416906631847	0
877	-5.50100730099374	-1.06975515163799	0
878	1.35421182475394	10.8698116990242	0
879	-0.281040174147426	7.98353640758137	0
880	12.019382255891	2.02397470199208	0
881	-3.64112899937326	1.16200737678151	0
882	1.14190151057547	-10.6428006438102	0
883	2.22091748080558	-8.10994370258708	0
884	12.1785123523266	-0.389461353191332	0
885	-6.28707764782602	-1.98545606411357	0
886	-1.78532074131662	5.07560651027302	0
887	5.02383019290274	-1.00906236446758	0
888	12.5106818851025	0.395025775066419	0
889	-0.335448485991299	8.10142628871541	0
890	1.7629219468624	-9.01067574299236	0
891	2.8561916526348	-9.12260659016033	0
892	-0.672871154925167	8.01600234233479	0
893	-6.76539300121957	-0.937714650997118	0
894	-0.579190415522396	-9.78692181385417	0
895	-7.04105876125985	-2.58525831974407	0
896	12.7011697467358	0.629205748668714	0
897	12.0347411807567	1.65248625003438	0
898	-0.225865167757809	11.8134972306405	0
899	-0.386773091933071	-9.80183155811687	0
900	1.74702228865928	-7.80953820026775	0
901	-3.30488584675485	-1.23259694851299	0
902	6.06834484896964	-2.36446841038127	0
903	13.1729896243603	0.196343340209528	0
904	0.611475604394139	7.82841794215779	0
905	2.37151910624808	-9.71656258381267	0
906	-6.00078700222665	0.325393542877241	0
907	-2.12458072342569	-14.4424594191398	0
908	-2.13467894234353	-0.473948910602526	0
909	6.13185908160514	-1.21555252350231	0
910	-1.56754372753793	5.51883046352009	0
911	-4.93462155499154	-1.00808973587413	0
912	-5.17657540478402	1.63002888881306	0
913	-5.82655690350228	-2.0008936671104	0
914	0.36128677687949	11.5174366685067	0
915	-0.76833604016	-0.520681097873644	0
916	4.06069447360343	-0.351599946388201	0
917	-2.32729981579477	0.325575046471163	0
918	-1.95889435448342	-14.2246945647087	0
919	-0.688503545901119	7.55876366817097	0
920	-3.43913577236825	1.26491324626546	0
921	-4.23055575527841	1.01452182256322	0
922	-1.30131195225412	7.94374053203206	0
923	-6.01111863293344	0.128802933028742	0
924	-0.51299403347665	11.6408135148201	0
925	-3.59966419377023	0.951571092239423	0
926	12.5325496371776	2.86688582622151	0
927	-3.49460671581918	-0.239156648286776	0
928	0.122236507752598	8.00814263545613	0
929	-5.736428958556	1.47900049411397	0
930	1.71487595401114	-10.07066090382	0
931	1.57931651435202	-7.51674301899333	0
932	-6.14588425793344	-1.59923394001384	0
933	-3.51150248684579	-0.836329057582812	0
934	-1.15137611069375	5.96438281261067	0
935	3.22333623729056	-12.4771254805412	0
936	-3.00589368977243	1.3240906449471	0
937	-5.96179173626596	-1.72657258785625	0
938	1.54664518199271	12.0311018677865	0
939	-0.0284595090954894	6.86847989284138	0
940	1.31732978186911	11.2272793503914	0
941	-2.43702862896615	-14.5119403151359	0
942	-0.751885456225216	6.62435834132771	0
943	-2.82326696552926	5.50254838191609	0
944	2.00328494868583	-7.0019272116508	0
945	-1.90735898651773	3.64538233005147	0
946	0.642040031769932	7.66408221446614	0
947	0.293762194731892	7.73808972560505	0
948	-4.80704806484872	-1.50545985973735	0
949	-4.17655108608895	-0.789091303714709	0
950	4.00345303378409	-0.30202229298015	0
951	4.02365614734	-0.625342800983385	0
952	-3.11436913647348	1.49682514392476	0
953	1.37937893233603	-9.78711636341472	0
954	-2.43380115666085	-14.4934800413932	0
955	-4.04253481068307	-0.582026317485766	0
956	-1.80942319073373	7.64960162364583	0
957	-5.26928113140756	-1.3524014500465	0
958	5.47674490771598	-0.0869105604972403	0
959	12.6061742480785	-0.666570499309496	0
960	2.35526038966483	-10.2214959410514	0
961	-2.12765787281686	2.32131211482625	0
962	1.2705474074871	-12.2946217802848	0
963	-4.62124846615487	-1.90072305477519	0
964	4.7850406344921	0.159041889241739	0
965	-6.89073584713632	-1.37225480354686	0
966	-0.838997346541225	7.48471467219929	0
967	1.00945784411734	11.3637863846932	0
968	-4.86862252392465	1.27732722484212	0
969	-0.0459112126439208	7.54621379100422	0
970	-0.280066576978504	-11.3592198637809	0
971	4.44680907092398	-0.413264885314898	0
972	2.10472132525748	-8.3481038359489	0
973	0.13071193061179	-12.4331782606926	0
974	-4.5952198330372	-0.420501604446368	0
975	-0.462382507702648	7.43828313075642	0
976	-4.97351763882333	-0.575986578830675	0
977	1.14581300578421	9.99547259532551	0
978	4.16477181277579	-12.175074890026	0
979	1.79519750438041	-7.8498709944572	0
980	-1.97592530884439	-13.7864068297233	0
981	-4.04210470356637	-0.33068098104854	0
982	-0.108742934843838	11.1547180863533	0
983	-3.75330136456186	1.77218632423024	0
984	0.693417089799107	11.5150677415047	0
985	0.676308053353489	-7.63614208973308	0
986	0.428701597073734	11.8037420960579	0
987	1.62065328917807	-8.05699188984294	0
988	12.9739768680126	0.937274977794691	0
989	-5.35158322491342	-2.11594064510723	0
990	4.98536564669913	2.82698433124165	0
991	-2.10768650211984	7.47403733455281	0
992	10.9226510699779	0.620523616901441	0
993	-3.22277472653085	1.3615273686562	0
994	1.88476850352591	-10.901995971569	0
995	4.11833454928702	-0.267212614187197	0
996	12.0861804660351	2.75774399959187	0
997	0.573477643349827	12.2829205247078	0
998	-5.36297295727426	1.51706866942982	0
999	-6.71747992672616	-0.620301738151507	0
1000	12.218751686433	-0.646225288280443	0
1001	-6.28707955517465	-0.956295802959399	0
1002	1.9451444324047	-10.2647517470207	0
1003	-0.30373169221574	8.86982218944172	0
1004	-6.19662640728646	-1.7917507437553	0
1005	0.537564771989048	12.2968689652596	0
1006	12.5622174914867	-0.544310346015887	0
1007	-0.553219122072994	7.54163043223958	0
1008	12.1681544955761	2.00952701293568	0
1009	-4.08530209698373	2.19173090182881	0
1010	0.438539880135716	10.8830525132332	0
1011	-6.23134778179818	0.889984354606672	0
1012	-2.32856558003122	4.5932008477364	0
1013	-2.14836047329599	5.84217517100911	0
1014	0.746530252316654	7.24409787379841	0
1015	-2.79967139401132	1.76010350905995	0
1016	4.24988581500357	-0.174456283220248	0
1017	-1.05954085030252	6.32540528499226	0
1018	4.7460944827587	-0.595582201847033	0
1019	12.7845075305492	0.994038388362928	0
1020	0.894472616532505	11.2174050065194	0
1021	-4.57850764431649	-1.31280572689433	0
1022	-0.248783056816399	8.46696440898518	0
1023	-0.546021503588497	6.91699855052571	0
1024	-2.8600997749775	1.60712699615101	0
1025	12.6839606936962	0.631266072622343	0
1026	-3.76413248219186	1.49989931308369	0
1027	-3.07301257290536	1.42642049514393	0
1028	-1.11367057003671	-7.62000448978801	0
1029	-4.55917332806283	-0.317341759571032	0
1030	0.750881033757389	11.4953171464119	0
1031	-0.0936483528524035	11.171713516346	0
1032	6.65090920291251	-3.51758868969341	0
1033	-1.2443874899357	5.56335799419026	0
1034	5.8460929568798	-1.09548111236949	0
1035	12.2681091006786	0.640414729944273	0
1036	-2.71230934300119	-0.0289825943793814	0
1037	-2.26456950344735	5.3567883225594	0
1038	-4.10854886212045	-0.0534530130710165	0
1039	1.16616179309195	12.1135813447152	0
1040	5.02310635409659	-1.04608149803539	0
1041	-2.63853428997689	-1.09314794815441	0
1042	-6.55272553600961	-2.69342501438518	0
1043	0.83368815741843	-11.3693049696769	0
1044	-3.97180817761117	1.99956135474782	0
1045	2.69644166789359	-2.70824725902934	0
1046	3.38297464213675	-12.6000092772331	0
1047	2.54819895587271	-10.2515576628532	0
1048	-0.234256443759739	7.16141097270588	0
1049	1.95222570262259	-10.4550441054191	0
1050	0.933041590073765	-8.63143189228435	0
1051	-0.457373959204494	7.81470267497639	0
1052	-3.81282852329904	-2.13315685070415	0
1053	-3.73310945667916	1.21395473205189	0
1054	-4.68787310757333	0.430459082356497	0
1055	1.57383109889335	-11.8513377455558	0
1056	-3.30367110409433	-1.26362462318798	0
1057	1.79246808848685	-7.71693690098186	0
1058	-4.94390366711312	-2.49200518406291	0
1059	-3.54223321118051	1.75975923263173	0
1060	0.413703220704258	6.89254824840169	0
1061	-1.09774081148797	4.31544034206013	0
1062	-4.6022302929371	1.01266573392491	0
1063	-2.02361617722207	2.95782201015095	0
1064	2.20540906749076	-10.4163010863151	0
1065	-4.86668561138803	0.638160541883512	0
1066	-0.57830975689584	6.8782030793343	0
1067	-3.77812932171518	-1.72788687027355	0
1068	-2.97750876583749	-1.88744385517497	0
1069	3.44991399607962	-11.1826213148918	0
1070	-0.957714540144741	8.89014785014729	0
1071	0.298560398438633	-7.04896147526164	0
1072	-4.14600775875741	1.79241363727192	0
1073	12.2923038180859	-0.919574692615465	0
1074	3.64717342219657	-12.4863484648552	0
1075	1.68921865783042	-7.89688904560466	0
1076	1.3183350738079	10.8143774720345	0
1077	-3.99014590420419	-0.190259590515093	0
1078	0.187524544814289	11.5340010377083	0
1079	0.986359375336826	11.0273272248421	0
1080	-0.340438735863506	11.3776680680428	0
1081	0.241180646041096	11.1615931245003	0
1082	-5.01216529049569	-1.62324817455669	0
1083	-3.50971100964242	0.146806188157602	0
1084	1.46085776648825	-11.529759719738	0
1085	0.170297401765049	12.1408230515633	0
1086	-6.25550912060434	-1.4607382563438	0
1087	-1.05936686434442	11.6782776566658	0
1088	-3.33175109066659	-1.00776369846721	0
1089	-6.39170525707894	-2.45127542293926	0
1090	0.169308769324482	8.6134325715218	0
1091	0.507955330231846	8.24297110759358	0
1092	0.936570900300205	-12.3193667677726	0
1093	-4.68373892941171	-1.61890800274272	0
1094	-4.03330777325326	-0.376381531127886	0
1095	0.162756609538258	11.0991770478402	0
1096	4.80515839419669	-0.696029498943285	0
1097	0.0770647402793771	8.48450057231526	0
1098	-1.84462950863534	6.2261902543221	0
1099	0.0899490889102822	9.9810091706429	0
1100	-4.54254744686776	0.682785645357176	0
1101	-4.91104338802987	-1.08415694511791	0
1102	-4.4835722271412	1.25602225982289	0
1103	-1.03199498095208	-13.6095164564933	0
1104	0.22679238281554	8.54646746837239	0
1105	12.8308017428905	1.00663058482747	0
1106	1.97469426951712	-10.7222321776237	0
1107	-2.59212420620614	-1.20691533363719	0
1108	0.680526989319981	10.9153134080086	0
1109	5.19246365390128	-0.954662754901842	0
1110	-3.83642767109567	-1.44368799007793	0
1111	-6.26314042248422	-1.09392924583812	0
1112	0.88589205107993	-9.185744598278	0
1113	-5.79587863125497	1.14799354993443	0
1114	0.340885865309895	12.1673819276009	0
1115	0.333511459448994	8.24074904643635	0
1116	-4.51817582287484	1.43994300090413	0
1117	2.15586520991629	-8.72924645222087	0
1118	-5.88484452404672	-0.689824238189654	0
1119	3.70312930903739	-12.6283610609855	0
1120	-4.12168024220163	-0.776713087924914	0
1121	-4.78047011532479	-0.661087587245898	0
1122	4.63357903323478	-0.399181201824145	0
1123	0.396367865422428	11.6881977769051	0
1124	0.32629166803664	11.0849758835946	0
1125	-2.2078223053425	-14.2504103926506	0
1126	-1.69769762196237	7.19252364360432	0
1127	-2.70296953358346	5.16301552974324	0
1128	-0.694215041777431	6.51237075053792	0
1129	12.8851316150219	0.400790348878904	0
1130	13.0771596606762	0.500967070690199	0
1131	1.33348252139396	12.0719572755013	0
1132	1.09937860331839	-9.42337353504558	0
1133	-2.08363674320871	5.15598313533406	0
1134	-4.51049254574472	-1.91484911716838	0
1135	-1.49195359387094	6.66634146892171	0
1136	5.99233939013785	-2.11539252079387	0
1137	2.8443873103649	-3.38647921360393	0
1138	4.37872578463858	-0.132457330593065	0
1139	2.52255226931876	-8.77379734791179	0
1140	-5.168407184264	1.23465816699605	0
1141	-0.828094941756069	7.93733184062581	0
1142	0.773796158650578	11.999503776661	0
1143	4.55613591037101	-0.539343550571398	0
1144	-1.34703229107553	-14.0405610350456	0
1145	11.7530305560619	-0.167328104146914	0
1146	3.68286372981375	-10.1168883589592	0
1147	4.0852172549755	-0.342134669193224	0
1148	-1.10243950524026	6.70345465861897	0
1149	-3.36338565983468	6.53103368007283	0
1150	0.245807545998753	7.56945292674641	0
1151	4.29083706698722	0.119200416139169	0
1152	-3.55720995106393	-0.272264942296938	0
1153	2.35512401423758	-8.38215287006755	0
1154	-3.05295632519418	5.0387746544991	0
1155	0.537867802003086	11.6953493806038	0
1156	-6.44792864956552	-0.986780717739062	0
1157	4.35666634402579	-0.191979691156344	0
1158	-5.21675513424569	-0.958273485073046	0
1159	5.61235596499747	-2.08536441601177	0
1160	-6.27543709911996	-2.41655071056743	0
1161	-3.6653771225422	-0.00730217970271516	0
1162	12.5531757052929	-0.881082966693835	0
1163	-3.58009384312326	1.19967655860524	0
1164	1.58958055339164	-11.1646950987663	0
1165	-0.774072093149959	7.21682994090657	0
1166	11.8590610202343	1.28128759585957	0
1167	12.6577985461742	0.809061870208784	0
1168	-4.08222649731332	-0.903856590160326	0
1169	0.797198551514805	11.9474360200081	0
1170	-4.71890805401498	-1.18496818817516	0
1171	-4.22766516842538	2.54893963061909	0
1172	12.3885848697216	0.702350005737348	0
1173	-1.09506641068155	5.61387078487019	0
1174	-3.99822567143136	2.19109301292042	0
1175	-1.3696441475361	10.9853131028328	0
1176	-3.17756293453866	6.50333850108723	0
1177	5.01818634829825	-0.862058117755846	0
1178	-2.45662711300546	-0.249599590667681	0
1179	-3.87317131199533	-1.17736466205974	0
1180	3.45497228465384	-12.6319144514885	0
1181	4.34961296878165	0.944311782947584	0
1182	11.8925941165478	0.818188175788923	0
1183	12.1008050616772	-0.597753777870135	0
1184	-5.52583096661264	0.71935848914723	0
1185	-2.88283155598336	1.66477541648488	0
1186	0.476509469369114	-7.934355094799	0
1187	0.482023793080509	7.57590501033406	0
1188	-2.63136814274484	-14.427048995861	0
1189	-4.21743128933602	0.218667971200152	0
1190	-0.0104695383518332	7.70662562572102	0
1191	-5.430764896056	-2.26333244121929	0
1192	3.65980555377311	-12.4496510771598	0
1193	-1.3637915674656	0.509376749626203	0
1194	-0.888847571989834	3.88593642436604	0
1195	-3.39814732708627	0.0288386645231683	1.41825088212579
1196	-2.02540872730905	1.2501695605431	0
1197	-4.24490473904306	-1.33272679127117	0
1198	1.98397590480155	-7.78106053150554	0
1199	0.527413206914128	-11.5080550459709	0
1200	-1.88031516709024	5.08533637248616	0
1201	12.8494804080517	1.0512395354424	0
1202	-3.16123054661447	1.2051781865273	0
1203	-2.11652515568429	-1.12491495884319	0
1204	12.8181092914135	1.0446408244286	0
1205	-1.18961618580514	5.43658988200764	0
1206	0.242460089543522	11.289163276783	0
1207	-0.20180535428816	7.95560090266804	0
1208	3.62260081134146	3.17013780795674	0
1209	0.53454847894019	11.4174362870369	0
1210	-0.0503941152303809	6.06655852519612	0
1211	6.5595014270336	-3.21659500873943	0
1212	-2.51370642819101	5.64253823482136	0
1213	1.06724728904074	11.7905184479866	0
1214	-0.0305182684271926	11.3919159623299	0
1215	10.8998000796825	0.721910223594709	0
1216	-1.31965361275369	12.1881329270516	0
1217	0.57181825003928	10.8575350495491	0
1218	2.03573729358023	-10.8556149748649	0
1219	4.47094036898917	-0.364368989833788	0
1220	-4.7000667873829	0.309706844619318	0
1221	4.09594418368644	-12.240995719799	0
1222	-0.876631898066341	4.04625456058125	0
1223	0.398457902291477	10.8226811143074	0
1224	-2.43614361920053	-14.3559077528801	0
1225	-2.16608403362924	-0.878349020847277	0
1226	-1.79369877018624	-0.178062453636126	0
1227	12.9275806125194	-0.364692345031695	0
1228	5.49886919818229	-4.66108210361858	0
1229	-2.04479072727853	4.13122789584736	0
1230	1.13884403071708	10.9946066590462	0
1231	1.71611441932029	-10.6106293944206	0
1232	-1.69707594551736	0.0155586751614053	0
1233	-4.07536600269967	-1.72197432793041	0
1234	-4.08408687748605	-1.26516373432537	0
1235	4.84610392413443	3.12689320766072	0
1236	-7.06097911038095	-1.77741880691905	0
1237	-5.91210530438119	0.861833259693189	0
1238	-0.489774001023113	7.91833274089436	0
1239	0.374928253510655	11.8641344758187	0
1240	-4.77392409481698	-0.681237175830797	0
1241	13.0417020495922	0.849480673900648	0
1242	-1.77917371430093	5.74553076945881	0
1243	-2.71706364788705	5.38986794673543	0
1244	-4.35754416622811	-1.27722854889293	0
1245	-6.21837924160653	-0.943048313030199	0
1246	2.00220419726676	-8.31676705158611	0
1247	-1.92414091267282	-1.03480239189525	0
1248	0.508655625203312	10.5400177689705	0
1249	1.32143058142966	11.8596035691414	0
1250	12.563050049165	1.05182932340245	0
1251	-2.34268878140145	-14.4943631438102	0
1252	-1.34601960816079	11.7963349076424	0
1253	2.42128755412406	-9.97653134144207	0
1254	1.55855430922812	-11.0131133345451	0
1255	1.6979702886135	-11.5149205473747	0
1256	-4.47618125118905	1.48674909793477	0
1257	11.6686647113354	2.25078408443074	0
1258	4.34098364672965	-1.00730712688823	0
1259	4.61312081179923	-0.287354841598467	0
1260	-4.44676325955087	-0.959507420429186	0
1261	-4.74576066174203	-1.86985118664165	0
1262	-6.80455706753427	-1.18577368534465	0
1263	1.21544088683432	-11.0492633131828	0
1264	1.64752365908927	-9.47128041065593	0
1265	-4.21235774197274	-0.687732591995196	0
1266	8.63282849154776	-7.4232672003593	0
1267	1.45246924720115	12.1783873292122	0
1268	1.49622930846518	-9.00583393848796	0
1269	1.5013709243328	-9.53800041950603	0
1270	0.176892983534992	-12.4903691557731	0
1271	-2.81159375347787	2.11773149692158	0
1272	12.5704877551586	0.0899492728028734	0
1273	-3.3426711384266	-0.471768870719866	0
1274	-0.958278280875027	5.26938931666951	0
1275	-2.70793030895883	-14.4606354979362	0
1276	-3.49679778256112	0.832013473144575	0
1277	-5.38276980557138	1.34728066646199	0
1278	-2.87946699299508	-1.09922750271221	0
1279	-4.42495844998056	-0.789742186435656	0
1280	12.6243302997143	0.984821841350599	0
1281	-0.198920198908388	-11.0911029127922	0
1282	1.64531292281455	-9.49059040821453	0
1283	-1.91657064594918	-13.5486567763176	0
1284	-0.676128250738918	11.3763167115365	0
1285	-1.35284648575479	6.64879386149983	0
1286	10.435289162019	-2.13107903278728	0
1287	11.9844052966625	-0.0115569529618781	0
1288	-2.66153453030282	6.79201142512898	0
1289	5.62310196719474	-1.32959552086254	0
1290	-3.60201857723886	1.47128514968495	0
1291	-0.564113808056652	6.04509370051961	0
1292	-1.27069852986032	7.4773937913094	0
1293	-3.45344207920724	2.07813768111806	0
1294	0.189828204730213	-9.17052872455974	0
1295	12.6854350741894	1.19780801259617	0
1296	4.20640255770987	-0.282581373819308	0
1297	-3.84777043499643	-0.504006758102373	0
1298	-4.73293231167489	-1.3239316490974	0
1299	6.07402541003531	-2.40420873440166	0
1300	-3.9989747826069	-0.358827367195086	0
1301	-3.56022689976388	-0.525630548366503	0
1302	-0.271658641478359	6.1500126572762	0
1303	-3.95134518780404	1.15595494233708	0
1304	1.51576961837119	-10.0220073012199	0
1305	11.6466958697826	-0.412045493492083	0
1306	-2.27323959507638	1.5797526093636	0
1307	-3.87114189305001	-1.35314424312969	0
1308	-3.16763542332345	0.841084525219007	0
1309	1.90152575335807	-8.14441998279949	0
1310	-2.97535846867257	1.05397705756764	0
1311	12.1879480060131	1.18853007279973	0
1312	0.95822920165366	-11.8039925841178	0
1313	4.19494320712394	-0.621165230640368	0
1314	-0.336303142091572	7.70390622340779	0
1315	1.31257285437888	-8.54105313099285	0
1316	1.67775489650077	-8.79153092182537	0
1317	-0.266965535661518	-9.70008785999675	0
1318	2.45544387660331	-9.34579689777751	0
1319	-6.37380288281137	0.90924148284535	0
1320	-2.17399905361825	-1.36614043987651	0
1321	-6.95171807446176	-2.32972557819744	0
1322	0.0264231439620858	12.0672289582406	0
1323	-3.58313725628549	1.61462406837086	0
1324	2.12807061038321	-10.7036956099357	0
1325	3.9415929492504	-0.710390224822954	0
1326	0.758442896226109	11.7483460160408	0
1327	-0.112930034479439	11.9466931077156	0
1328	3.18636705241507	-12.5802901533927	0
1329	0.674968081334294	7.35167996608357	0
1330	2.95592953524894	-12.4832919386711	0
1331	0.51273484788245	10.7716280671273	0
1332	-4.92898438610727	1.6660631152306	0
1333	1.29069258532828	-10.8274110106315	0
1334	-4.46031687893563	-1.48153109825511	0
1335	1.55756582579917	-10.4721101073112	0
1336	12.2206876452953	0.950856134525343	0
1337	2.74960758052176	-2.9401756075706	0
1338	0.664853411534489	11.7343508454476	0
1339	-1.9012158934086	-0.253811016448931	0
1340	3.53947522006339	3.30386130534749	0
1341	-1.93969498314553	3.85713188373189	0
1342	-0.637264204403698	4.17094628535847	0
1343	-4.16528103985482	-1.83865483082195	0
1344	12.5215232547314	1.50910691939931	0
1345	-1.48576222099954	-14.0770037916984	0
1346	-4.73937056698495	1.01622711145024	0
1347	3.82036592326468	-6.63170225895305	0
1348	-2.43413589634591	0.0570259841595132	0
1349	-1.66218660511666	4.35151402675252	0
1350	-4.96199677624398	-0.531662180789904	0
1351	-6.788027030608	-1.35574598587413	0
1352	-2.40358803906137	-14.4487307814445	0
1353	-3.00487850346261	7.81169430934529	0
1354	-1.84290812649423	2.364548370472	0
1355	-2.07617197670633	0.997453019252821	0
1356	1.39638950190848	11.9203764649544	0
1357	-0.976152223727047	5.62941996776204	0
1358	-0.998053473612606	4.69901768886189	0
1359	6.11960532031363	-1.74671943462749	0
1360	-4.14582608380014	-1.08797068870922	0
1361	1.64891459307975	-11.5454657820549	0
1362	0.69646401963538	-8.66430790699382	0
1363	12.9576490100414	-0.323321297534899	0
1364	12.7955691989452	1.11175338946919	0
1365	-5.33472655453378	1.54472117148976	0
1366	-0.599732590100109	11.3196903916512	0
1367	-1.9447082106083	-13.0942815092887	0
1368	11.6847722705395	-0.533070876964525	0
1369	0.333993601420582	8.04765479289631	0
1370	-2.14515803494149	-0.779069736370043	0
1371	0.563302474835575	11.9767176362191	0
1372	-3.84836481251413	1.27906243526082	0
1373	0.359407144406498	12.0634133073006	0
1374	-1.89520285763436	-0.171579912074999	0
1375	1.72852625212973	-9.50424988544841	0
1376	-4.70766995587045	-0.966222002872423	0
1377	12.6520021136791	2.51503054820637	0
1378	-1.7944568220585	3.81451623164754	0
1379	-1.78534911312753	10.7367531510506	0
1380	0.60087760052985	12.0823456498299	0
1381	12.6482761081249	0.101480849317117	0
1382	-0.695220512530147	-9.64956028736492	0
1383	-6.12761138119394	-1.8816936758842	0
1384	0.838128584244908	10.9107786866341	0
1385	-0.184608780971109	6.97093264781575	0
1386	1.76171447596854	-8.84715397632976	0
1387	0.705523866036595	7.14242570125203	0
1388	1.56133188567466	-10.9531501082267	0
1389	-0.834998768946468	4.07763712131123	0
1390	-3.94710777439767	0.907582566371961	0
1391	1.70281686148948	3.77416484080891	0
1392	-2.88164566197091	-0.98031146801372	0
1393	-2.5171005550831	2.86605922900776	0
1394	-4.43944333233529	-0.938106491931872	0
1395	-2.07780299820596	5.51944176875691	0
1396	-1.00316367783242	4.08597175799946	0
1397	12.0783412631542	0.376651272407575	0
1398	-2.15390537419015	3.21949307643513	0
1399	-6.58168719448739	0.0977444576535661	0
1400	2.14485170207328	-9.16100914753337	0
1401	-2.37417052426034	6.43353669368367	0
1402	4.56932617984122	-1.02005059994121	0
1403	-1.47996209301644	-13.7752841261711	0
1404	1.16904403529471	-8.9822181013908	0
1405	-0.398584497353374	11.7990853043709	0
1406	-3.23010466732675	-0.843320801624254	0
1407	12.6338975604565	-0.723428085216479	0
1408	-2.64091823734933	6.02833859645466	0
1409	5.71319844088858	-1.71869249618907	0
1410	-1.82009790577584	-0.0976866630401175	0
1411	-3.93596361317331	-0.436292424568133	0
1412	-5.63297389187509	-2.16300089634319	0
1413	-4.14187119641	-1.94551499164958	0
1414	-4.03840683140451	1.92873780452351	0
1415	-4.70010255016977	-1.19537360943218	0
1416	-6.03011725582772	0.418071493736311	0
1417	12.3353336032421	1.26620917045216	0
1418	-5.89298651852304	-1.61365528381725	0
1419	-1.89727626480752	-13.8647158888664	0
1420	1.47415711245841	-10.7623513487663	0
1421	-0.842324716231167	5.2503167840157	0
1422	-0.13941056242337	11.1672360154305	0
1423	0.649731474736393	11.3448292466317	0
1424	-2.08353660740548	-14.4163792876091	0
1425	-2.01254890598947	6.2541476937447	0
1426	4.0651190455944	-0.317283525833086	0
1427	-2.05237601437265	-14.6022151259269	0
1428	4.33158089480704	-0.315684333213763	0
1429	0.0931596036941415	11.434149429432	0
1430	12.9145353015453	-0.0258974728669684	0
1431	3.49572851023978	-9.67250187672039	0
1432	4.45526100955314	-0.286899700530962	0
1433	-3.1053709808796	4.76560561381917	0
1434	4.52045943103141	-0.869983389743761	0
1435	5.24544121585196	-5.74039633549114	0
1436	-0.71674661078149	-13.7508996275749	0
1437	-3.0735277954548	1.41561929904561	0
1438	1.74117328486747	-11.8917659071769	0
1439	2.32331086955375	-9.76588757313152	0
1440	-6.47396729626352	-0.977320268520312	0
1441	-2.26338432469064	-1.07737489021678	0
1442	4.45079924426383	-0.223570421108202	0
1443	-1.87523720898324	6.50879685603718	0
1444	-2.71346185841256	2.12592498981099	0
1445	2.19493009410209	-8.65599186695476	0
1446	-2.23671935238534	-1.08708544052501	0
1447	-5.51612685360604	0.171377316347166	0
1448	-3.89879081883126	1.72272829734425	0
1449	-4.19448159374887	-1.23441918171306	0
1450	1.87605525813407	-10.646811797985	0
1451	1.73416961989707	3.69468586169819	0
1452	1.13752652964896	12.4150339814339	0
1453	-5.51319573559457	1.00576929771046	0
1454	-1.52266929783517	5.75421015941243	0
1455	1.17052091918296	10.9566847535286	0
1456	12.5505397494823	2.33333866321187	0
1457	-4.72641871609384	1.5726223441277	0
1458	0.5858218844921	7.48180405818562	0
1459	1.89942099414176	-10.1392377165641	0
1460	0.935526269295872	7.32544009410481	0
1461	4.83109499774283	-5.94887526310344	0
1462	1.11635984740561	-11.8504956511344	0
1463	-2.49307916798288	-0.866832569011645	0
1464	-0.877086621901333	12.035672828785	0
1465	0.0078520800859338	12.6624380799447	0
1466	-3.84485743679696	2.15832690917592	0
1467	4.10307480655021	-12.2309888151969	0
1468	-2.57325575985604	1.38566176616292	0
1469	-1.12651346363717	11.7028023453865	0
1470	0.893753903725804	11.8850437852059	0
1471	-2.19760773815805	-0.452159896263079	0
1472	12.3831803973705	1.31346325599293	0
1473	-1.45422492661172	0.0446125718269784	0
1474	6.0360024150402	-2.46540911472698	0
1475	-3.7996396843403	-0.387241735824541	0
1476	4.32549216113395	-0.412024274238543	0
1477	3.67300202212638	2.99447195254902	0
1478	1.50061168036765	-10.3180392531242	0
1479	-6.06323931851083	-1.30771096027751	0
1480	-1.83317564167672	-13.6160796431388	0
1481	4.00077940783805	-0.66372461594005	0
1482	4.9580085452587	2.99130813800435	0
1483	3.32432057223624	-12.6389392165031	0
1484	1.07545866332358	-8.63990052021404	0
1485	-0.652237159392177	4.20578829967122	0
1486	-3.23152158894235	2.49963204585652	0
1487	4.14168717227286	-12.1501525191154	0
1488	0.476935582974613	6.99832217418294	0
1489	0.770677822449864	-10.0501769331779	0
1490	-2.21043489613229	-14.1427815703239	0
1491	-4.3461267773121	2.51699225627522	0
1492	-2.51808927693063	6.2436610909615	0
1493	1.03196682296103	10.380944892994	0
1494	-0.236227576813042	6.93264357768635	0
1495	-6.51612208523446	0.208598140857025	0
1496	0.640447038033665	-10.4268267897453	0
1497	8.98417164645499	3.8625039311562	0
1498	-5.13690255322152	-1.52465803898235	0
1499	-0.24782610424453	9.86658255778889	0
1500	-6.5581834141224	-1.58661432541271	0
1501	-7.16945288815194	-1.32097883499523	0
1502	12.9485423739941	-0.224808439382509	0
1503	-4.01618717350656	2.26204721652608	0
1504	-0.633716178318798	7.79953496181111	0
1505	-0.284386647126018	-8.08158619678875	0
1506	12.0496041949779	0.708912357917829	0
1507	0.237638699629963	-10.6503546980705	0
1508	-6.06376336254769	-3.0614667681541	0
1509	-1.13007102646524	11.2636715623055	0
1510	2.83232738337821	-8.05223400867839	0
1511	-5.77481196560556	1.34057657443623	0
1512	3.49101402125663	-7.96799786365886	0
1513	12.4178426440746	2.35464446269612	0
1514	-6.52759192623788	-2.38040788448711	0
1515	1.92794467768973	-10.4171336439933	0
1516	0.0625773992330438	10.4548269959603	0
1517	-0.663354438921749	-10.266871765026	0
1518	-0.569318932673275	-10.4586146620597	0
1519	-5.13718484081918	-0.66088254726787	0
1520	1.37558295092887	-8.15369255817791	0
1521	9.17062355838126	3.65319888316731	0
1522	0.227083283284367	-9.90955956257244	0
1523	-1.78872333206826	-13.2665646818962	0
1524	-5.49658177532846	1.3661877366219	0
1525	6.96106650195426	-5.44806034840007	1.35780991657681
1526	12.7831456836254	0.76462934934239	0
1527	-1.77901766934091	-14.0647595671501	0
1528	-1.18930385746652	12.0150572510872	0
1529	5.04397274813956	-6.45840103901287	0
1530	-0.841617507120907	6.95261542522053	0
1531	-1.93109248318368	0.101245165101095	0
1532	2.24239518008536	-12.4410603789177	0
1533	-1.82463620342904	3.80489055835347	0
1534	-0.449819636723339	7.05229060374837	0
1535	-0.512523246189892	-12.0725987700309	0
1536	5.10440947375602	2.96047894679646	0
1537	12.2346465762646	2.39589612208943	0
1538	-2.3567354504078	7.15482871257405	0
1539	0.357364105799854	-9.26836140430828	0
1540	0.430259066441715	7.53449361049275	0
1541	0.633165794232548	-8.58990700519939	0
1542	-1.91285715737039	-0.573300137886004	0
1543	12.7046477969677	0.650229230752989	0
1544	0.0912887182027703	7.93956868373494	0
1545	-0.661979419371425	12.4627930375252	0
1546	-5.7941624943226	1.18888764106373	0
1547	-1.67814109959298	-13.9077275542106	0
1548	-6.54744456448251	-0.494020119079546	0
1549	-4.38515256085092	-2.41791422642131	0
1550	1.14897276721305	12.2784792634163	0
1551	6.51297356448478	-5.23977167881389	0
1552	-0.316929114243328	5.19925133906941	0
1553	-5.49586461224252	-2.94904740131755	0
1554	-5.90745137371713	0.323748439780279	0
1555	1.33666683993644	7.26393239223103	0
1556	3.3249883826763	3.24116317950825	0
1557	-7.28426526226693	-2.11403472698589	0
1558	-6.66366694607431	-1.65220077312847	0
1559	-4.7601573292225	-1.72638340271373	0
1560	-0.75363443531686	10.5081402512703	0
1561	-6.50920651592904	-2.89577920711894	0
1562	1.33590449652976	11.0198132249031	0
1563	-2.55911276974374	-13.7925904539909	0
1564	-1.31537221111947	6.82427565776448	0
1565	0.874709027627171	-9.23585350788494	0
1566	-0.194073152920544	-9.67318947590251	0
1567	-5.18588994183236	0.961249754062696	0
1568	1.22228230796164	-8.42900688923259	0
1569	13.1727044757397	0.00312921427826476	0
1570	0.879192846635044	11.0258833619271	0
1571	13.124365585664	-0.147514864572481	0
1572	0.719782667973698	6.33562056743245	0
1573	-6.20696423687631	0.742267474762006	0
1574	1.44660629592246	-9.74986489094158	0
1575	0.744885700562657	-7.4140799788322	0
1576	5.69041611514396	-2.05147130764385	0
1577	1.60964919886893	-8.10525067127605	0
1578	-1.02025620379144	5.13629357539754	0
1579	-3.84231303372079	1.52573101245503	0
1580	2.15949847064322	-9.52789337910076	0
1581	10.0717780765087	-2.52687843120952	0
1582	-7.39611075558358	-1.47566218651195	0
1583	4.78881480059928	-6.30917723453899	0
1584	1.58741750083274	-8.19549591816326	0
1585	-6.04989264645272	0.130327232411905	0
1586	-4.84309409298593	0.737499520412489	0
1587	-2.72704456486398	4.04269354068379	0
1588	-2.35265229382211	-1.23488135612865	0
1589	0.459658640244663	7.39668624126057	0
1590	12.2553928073437	3.01435725413899	0
1591	0.697276669362248	11.2218081208382	0
1592	1.09525396189994	-6.9134901312675	0
1593	12.8801715549023	1.47570280753712	0
1594	12.6421249087841	0.459732860556646	0
1595	0.445175009587467	6.53238217555623	0
1596	-0.215244290611088	4.70398871623616	0
1597	11.037207382539	-1.41354007995983	0
1598	-2.11158154644662	-13.2136061934318	0
1599	-0.910009605070888	7.95086877071004	0
1600	-0.0119999770134085	-10.7564957884635	0
1601	2.04536225161856	-6.86529190815349	0
1602	-1.14401386418039	7.46184889995198	0
1603	-2.27279828228646	7.76095263682942	0
1604	-5.47320292629892	0.552912608018919	0
1605	0.420884447911442	9.55961863719563	0
1606	1.42434467635459	11.6529080125008	0
1607	2.17217065654105	-9.43609555042644	0
1608	1.82741643748587	-10.9862702635612	0
1609	12.7125642474682	1.05389164411168	0
1610	-0.677850228926479	-13.2780249861564	0
1611	0.199298756936253	-11.3599074629631	0
1612	1.50988878569907	-11.4890416411247	0
1613	3.24948121867484	-12.3881877211418	0
1614	12.4343717273266	2.66931597911458	0
1615	8.61154343447989	-7.57145769871135	0
1616	-0.294611078879177	8.00393788539509	0
1617	-2.53683422245675	4.80418555461506	0
1618	-6.82125447430307	-1.73677463806529	0
1619	-6.76183293499643	-1.58144815243144	0
1620	-4.30954955258065	1.29279939853291	0
1621	0.0396997805625802	7.86457793437581	0
1622	1.9165001090557	-9.05109150684734	0
1623	-6.53306601681405	-2.25786550320049	0
1624	1.50442160926169	11.4158026429329	0
1625	-1.52828059830362	1.7582205983315	0
1626	0.74631102643317	8.71431796275715	0
1627	0.334980922558964	10.1790577622567	0
1628	-6.78463719525033	-0.535546377071337	0
1629	-0.799381119391262	7.77427737437825	0
1630	0.236839669564427	7.33512131892781	0
1631	-1.69382928051644	-12.8918813017692	0
1632	-1.00130407252008	11.1686073990975	0
1633	1.69898511729544	-8.10460503376384	0
1634	0.204364257672489	7.99275462352376	0
1635	-3.10665820278817	5.31966273509602	0
1636	-5.3792455021351	-2.66726501263042	0
1637	-0.48995931186372	-10.284229591259	0
1638	-1.93586157002145	-13.0707553175773	0
1639	6.29124810061759	-3.16087825573345	0
1640	1.17071952185935	12.2640482636605	0
1641	10.5266750033886	-2.03067548550029	0
1642	-2.85656450428659	0.416987642875715	0
1643	1.24495770297355	-10.0562833098259	0
1644	-4.7949735943287	1.81040661059956	0
1645	4.35286261401481	0.4960043879662	0
1646	-2.08992098011666	-13.1993373183097	0
1647	-2.47719023861581	5.00425593577962	0
1648	-5.1039826694935	-1.65193755901714	0
1649	-0.588223499438106	7.62446276866536	0
1650	0.727930861333073	10.9616429062996	0
1651	-4.24371359982186	0.192473147294327	0
1652	12.8016040500194	1.99883119784932	0
1653	4.8061964686901	-6.13142426288982	0
1654	1.1144285377056	7.70273844920735	0
1655	1.33827962241477	11.1463343354378	0
1656	1.47819163165397	10.4944378586922	0
1657	-0.480582875391781	5.54974667750935	0
1658	-6.70355342068368	-0.60654528416057	0
1659	13.132850426057	0.947836265197798	0
1660	5.30074717364615	-6.47211392200847	0
1661	-6.65553115048104	-1.52961941040416	0
1662	-0.530245733639538	-11.0229657439079	0
1663	0.677247720578373	12.0279823990975	0
1664	12.8340556796581	0.0797687473211725	0
1665	0.56585540137595	6.88897340022664	0
1666	-6.47633383907968	-0.0299385336722891	0
1667	-1.86361549534494	-0.473589852222399	0
1668	-2.60034011044198	6.11696212016682	0
1669	11.5701129611523	0.523123368850752	0
1670	-1.26065943875009	3.50330321513753	0
1671	12.410513656953	0.67632858478169	0
1672	0.745314854005039	-10.7744468001213	0
1673	-0.553111267468273	-9.15757115162273	0
1674	-0.875385684153377	-13.5156091002311	0
1675	0.307361590483845	6.89106051646809	0
1676	2.66068317256278	-7.24589569843669	0
1677	-6.24066517986947	-1.53773660934825	0
1678	2.94376375041312	-12.4833949354972	0
1679	1.06810285411185	10.8334519120369	0
1680	-0.638563913485348	-10.9641097334709	0
1681	9.04963852725333	3.79241459094624	0
1682	12.6010997470409	2.24346844874959	0
1683	13.0787818606884	-0.526262894042925	0
1684	-0.235672553262054	-11.0297740248527	0
1685	2.54363109431571	-7.73393423832317	0
1686	1.8019457038433	3.18419854365925	0
1687	0.761841493466557	-10.698418929943	0
1688	12.897372024873	-0.565792634853319	0
1689	-0.0767209056823844	-9.65191490925212	0
1690	-2.10616336502725	1.20038960897069	0
1691	-4.21371863522226	0.0553386958752115	0
1692	-5.30648921169931	-1.56510479725261	0
1693	-0.398512316128551	-9.38893158710857	0
1694	2.19580103717154	-9.74025090015789	0
1695	4.99524237475699	2.88555066310505	0
1696	7.12853552661246	-5.24299938953777	1.77514893178942
1697	1.1649486001522	7.22629039012532	0
1698	-1.41215620674783	6.28238599025349	0
1699	0.958005803445042	-9.26477940357585	0
1700	1.81016280017203	-7.79265148914714	0
1701	-1.82024977841073	-0.212442323335604	0
1702	-5.98919413723642	0.462722227207227	0
1703	12.3306176837475	2.53910271846394	0
1704	-4.21542237438852	-1.34213311947246	0
1705	-0.309862223645985	-10.9441884306755	0
1706	12.6241920169384	2.29323045932393	0
1707	5.24604107699698	-6.45583851612468	0
1708	0.749436395981968	8.10039536677937	0
1709	-0.056501751026451	7.19093148433308	0
1710	-0.0769988868444556	8.48317401134114	0
1711	3.98199011645621	-6.4247434882011	0
1712	12.1893356021435	-0.619524970420794	0
1713	-3.59494088329965	6.15985743724446	0
1714	0.696227568009556	6.3545157166634	0
1715	1.11751069388694	12.0991274567757	0
1716	11.835791366914	0.391870975724264	0
1717	-7.34979985394174	-1.00016315258403	0
1718	1.08660973868674	-9.73459275043865	0
1719	5.25344540438956	2.00707249366383	0
1720	-1.57242522873574	-14.2353108671989	0
1721	1.87791730723685	-8.52349598682781	0
1722	2.57581021151847	-8.51821644581218	0
1723	-4.54308722653085	0.905653164020582	0
1724	-5.07451079525644	-1.66174764908214	0
1725	-0.436646086355984	12.1572224351082	0
1726	-6.08928368725473	-0.643182888397173	0
1727	8.00873066745108	-7.84910996235271	0
1728	12.9428966220409	1.2934885474358	0
1729	-7.51890633740121	-1.49190862453838	0
1730	-6.77540562786752	-1.24835772789379	0
1731	-7.50288222469979	-1.34438426769634	0
1732	2.72081353030509	-3.65695388592143	0
1733	-7.1348378483265	-1.70902653015514	0
1734	-5.42986844219857	-2.22922475613017	0
1735	-0.62733010687524	4.50913684093098	0
1736	-6.07373068966561	-1.40652914322277	0
1737	-0.901271087309658	5.40104500972371	0
1738	-0.325784576317608	7.6313416215096	0
1739	-6.1482770267933	-0.0417112556781332	0
1740	-4.2591922108143	0.515815332761808	0
1741	12.860410469392	0.667642131677671	0
1742	-4.71870253719979	1.00318269454579	0
1743	-4.58465836682016	-1.54401655472179	0
1744	-7.17884181179696	-0.732852175601916	0
1745	-5.39545701183969	-2.72135932720561	0
1746	-0.182772309711515	-10.8270781782951	0
1747	13.0694568332226	1.04323492967228	0
1748	-0.653979820391476	4.63328377925496	0
1749	0.306379454949558	10.4145533295784	0
1750	1.70235874018973	-6.99185259617229	0
1751	1.68711211047477	-7.67900736606975	0
1752	0.470308261731327	10.2806650849495	0
1753	1.03964020572013	-11.7549002913322	0
1754	3.32899786792105	-7.08232720173259	0
1755	2.94441010318106	-2.75140722072978	0
1756	1.00944270453757	-9.3102038649406	0
1757	-5.24141905941659	-1.59163911617656	0
1758	2.78143407664603	-2.82657177723308	0
1759	-0.417779338738262	11.7952219697152	0
1760	12.6056621249706	1.05664800130467	0
1761	-0.414587241789638	7.70946757518391	0
1762	-2.02950070538217	-13.5211289671745	0
1763	0.678517597535313	10.8852850648079	0
1764	-0.554314476630031	7.91510312282185	0
1765	-5.29077885784799	-2.04553396976848	0
1766	0.886200326302708	7.16401211940388	0
1767	1.27352442107505	-9.98110420978923	0
1768	-1.90568671860391	-13.6169455794181	0
1769	-5.13725684323007	0.819192692867323	0
1770	-2.99362490811044	0.262951161942287	0
1771	1.28923286757773	-10.4744351652946	0
1772	13.1388232883007	0.485579833618208	0
1773	2.57421161494559	-10.7289632109489	0
1774	-0.311848056694805	-10.1219342497673	0
1775	-5.8655736271351	-0.808498337634997	0
1776	-2.48545072712594	5.98063294612507	0
1777	-5.37895510830575	-2.48717434681316	0
1778	-5.28301833309823	1.4611207696114	0
1779	-5.63305972256356	0.836929604641004	0
1780	0.745096104958714	-11.7255872038688	0
1781	-5.68611167111093	-0.357927396663622	0
1782	1.92527605853385	-8.35809929645916	0
1783	1.21574940047568	11.2017437668953	0
1784	-3.97449968495065	1.48004691325764	0
1785	12.0216825183422	0.892004832855268	0
1786	0.100349577882946	-10.1025040892448	0
1787	-0.00991506614381016	6.41862265788655	0
1788	0.487655478337467	7.40918652736287	0
1789	-0.172504388919412	9.84137789928059	0
1790	11.7873466189892	0.337710231772466	0
1791	-2.84500239529306	6.04404370509724	0
1792	0.00646029672926723	-11.686926200756	0
1793	1.3235304530651	-11.4058688429679	0
1794	2.67260600886649	-8.19923336780925	0
1795	0.991563218453587	6.9991428109322	0
1796	11.3338906940014	-1.28198678768535	0
1797	-6.49159930386239	-2.40941913402934	0
1798	0.123147713759602	6.8528444024239	0
1799	13.0212943728954	1.25301115237813	0
1800	-0.477921617409527	6.77431361400227	0
1801	-5.99873326458627	1.13262324058156	0
1802	-2.88231800236398	-0.822723462947802	0
1803	-7.41945002712899	-1.78832633770366	0
1804	12.3640449222118	-0.326751366027788	0
1805	0.517159896710575	8.10647790156941	0
1806	0.298769640544117	-10.3299153593864	0
1807	0.828293698647679	6.94550387584309	0
1808	2.22530867419547	-7.73388989246746	0
1809	0.12209387383765	-10.2697385100212	0
1810	-7.16471789517099	-2.4494221953239	0
1811	0.188975321868122	10.258476898304	0
1812	-4.79368374981576	-1.29375667847057	0
1813	0.584563570836247	10.6218888016854	0
1814	0.626785415032566	8.1578571053658	0
1815	-5.29454587139779	0.418578803769155	0
1816	-5.0698907200306	-1.35764987743755	0
1817	-0.592290115734875	6.49544303142171	0
1818	10.1834161456615	-2.42772467411418	1.84627595203225
1819	-0.805813354632198	-8.20305378712078	0
1820	1.91461755595511	-8.3833354262199	0
1821	-6.12334082760507	-1.09481556690593	0
1822	2.2675903018505	-9.60333092487712	0
1823	-6.52504370846444	-1.30916984356304	0
1824	1.35872580371207	10.7305580826912	0
1825	-2.67572258152658	4.84478537761311	0
1826	1.63213230929679	11.4441343995247	0
1827	-0.385871586582004	8.51168505870442	0
1828	-1.88874052204782	-13.6231768874015	0
1829	-7.4897453609913	-1.41118474281688	0
1830	11.0422694858105	-1.35170157230754	0
1831	-0.188389399281084	-10.1478188780632	0
1832	-6.70011256375009	-2.43900449551006	0
1833	-6.80852196850473	-2.45314033306499	0
1834	0.749152916291416	9.91911570750813	0
1835	-1.72959623970681	-13.811305358776	0
1836	3.57000042758292	-10.363725974926	0
1837	-1.08512441553765	5.10273091518025	0
1838	5.1216957744152	2.94772593700032	0
1839	0.739590602734745	9.30038325511555	0
1840	-5.07365487255746	-0.392745330699877	0
1841	5.72443987689322	-6.11126311100383	0
1842	2.95271756015128	-7.6121624258842	0
1843	0.272810178616703	-10.0485852507438	0
1844	-0.295966145774662	5.0466658326302	0
1845	0.529580908635319	-11.5673344878044	0
1846	-2.00825367607766	5.7416030617867	0
1847	2.29978133998221	-9.58740742481609	0
1848	-5.96997712292367	0.640023544660612	0
1849	5.34615065417594	-4.73960860050579	0
1850	5.26497961840934	1.90794818126301	0
1851	-6.85238383450204	-0.815236642726855	0
1852	1.16517938933677	10.3806912156258	0
1853	7.7984945949108	-5.1583107260551	1.45995949615663
1854	2.23253180346793	-11.0918401030387	0
1855	-7.25949500240976	-2.26423151768108	0
1856	1.07438852153128	-9.1649573592033	0
1857	12.3374288257152	0.646929100385709	0
1858	-6.6759722057789	-1.0211858300056	0
1859	-1.89588938393289	7.31679312907796	0
1860	5.3624766047985	-1.28866608417888	0
1861	12.933068054536	1.28836648189168	0
1862	0.66744585595435	7.15113942348103	0
1863	-2.63164733090097	2.17828349792103	0
1864	1.87646295390433	-10.0387891081657	0
1865	0.35317121706313	-11.118006065258	0
1866	1.09128929934806	-11.1262543944206	0
1867	0.477428394177616	7.52839724742512	0
1868	-4.21473143734628	0.690511927238508	0
1869	1.6922078307659	-11.0456565169181	0
1870	-6.05204365887338	-1.175690367588	0
1871	1.54405226073569	-10.0781253126945	0
1872	7.65043713412589	-5.00119002140422	1.3286255504864
1873	0.838557141640843	10.9577805253182	0
1874	-0.440215689322292	-9.83517773426433	0
1875	3.02376081309623	-7.62015946186443	0
1876	-6.26605294384652	-2.06741030491252	0
1877	-6.51079199948007	-0.558952525028185	0
1878	-1.0207180801838	7.50085370265584	0
1879	8.19143273196524	-7.81079132831951	0
1880	-1.68204472698861	-13.2632468489494	0
1881	2.21219517550772	-9.35182030475994	0
1882	1.09320070109671	-11.0670579222526	0
1883	2.30890418849295	-9.80449326313396	0
1884	2.1064460452587	-7.69928677357097	0
1885	-7.32259057202035	-2.13166959560771	0
1886	-1.28429041542703	7.55432383739094	0
1887	2.17775132022208	-9.91237767017742	0
1888	10.3581674273998	-2.22070749081035	0
1889	0.616612988331974	11.124425575367	0
1890	-7.30115101971322	-0.889467432865099	0
1891	-2.50015400089914	-0.641564383872942	0
1892	0.941371577599705	10.7652050706063	0
1893	-5.26014302410775	-1.35254688537975	0
1894	-0.456037652870952	-12.2118876723136	0
1895	0.0162524308950311	8.80686251842122	0
1896	0.983056562760533	7.09985940181355	0
1897	6.17515971026725	-2.63170130527873	0
1898	-0.0964326273708934	6.69321267329793	0
1899	-1.30398581661874	5.92602030955891	0
1900	-1.71267555393869	-12.9670022276725	0
1901	1.42735709510154	-8.80118687427898	0
1902	11.1406057055981	0.413178965679212	0
1903	0.984865086892307	-8.986845329174	0
1904	-3.69365690388375	-0.663939967521624	0
1905	13.0872676547558	-0.0139039901580374	0
1906	-0.0158045265882605	-11.774069145092	0
1907	12.5883271869213	-0.208850726255373	0
1908	0.540545957902134	11.1818472596322	0
1909	-0.546151531121075	7.16001622401814	0
1910	10.4397456820995	-2.13358218944927	0
1911	-6.98437617458993	-0.888760998615221	0
1912	-2.24344609417611	4.87090365611653	0
1913	1.22921528182334	-8.94531185902019	0
1914	1.36232842765158	11.5523630829964	0
1915	1.03310610614127	6.92234103404622	0
1916	-1.78564475216561	6.19782321178059	0
1917	-3.79035018124276	1.12977908574681	0
1918	0.783788281300724	12.0250460358773	0
1919	-1.30053053536111	-13.9150965956535	0
1920	-6.06437752880746	1.17201815568547	0
1921	2.89101411662406	-2.89012248791118	0
1922	-6.71825383343393	-2.91438420093913	0
1923	0.651640909531773	-9.03587181843181	0
1924	-7.24994347729379	-0.96479518688579	0
1925	2.0062275107891	-9.59446938312908	0
1926	-6.43577502407724	0.847609922519727	0
1927	0.895422833779514	11.0314633103524	0
1928	4.61775137744254	0.251624346009298	0
1929	-2.04727373757058	0.816598758331342	0
1930	-1.98437939324075	2.10694317542653	0
1931	-7.36232731976205	-2.39430101192851	0
1932	5.10900093875235	-6.47810967243572	0
1933	-5.29626153149301	1.97566930972676	0
1934	12.7278325732738	-0.00088568008799958	0
1935	-6.50616381802255	0.739787146678968	0
1936	-6.39573214687997	0.484706953397794	0
1937	11.685229080537	0.389509022465749	0
1938	0.696771221974552	7.19090668880086	0
1939	0.737550574162663	10.3638226243172	0
1940	0.882867234566868	10.6704889985238	0
1941	-6.79112599529916	-1.49603410042186	0
1942	0.37122364602393	11.0455786439095	0
1943	1.97708155474967	-6.92675001896282	0
1944	-6.20323918499643	-0.281048729785876	0
1945	-7.53128550686532	-1.21674080170055	0
1946	10.4643485721142	-2.10406453884502	0
1947	-1.38989422955209	6.5312415810738	0
1948	12.6627814944775	2.66382305347066	0
1949	1.44609560332602	-7.47247011936565	0
1950	-1.44472406544381	7.74747531138997	0
1951	-2.62264321484262	4.77022950374226	0
1952	-0.422921908280193	-10.3393328932609	0
1953	8.4888808902294	-7.56793434894939	0
1954	3.80591561160392	-6.66696341312786	0
1955	-0.574667942902386	-12.8082183150138	0
1956	0.30963118634528	-7.92996819294353	0
1957	0.667740839341343	-10.1445935515251	0
1958	9.18368317447013	3.64795129024129	0
1959	0.0824987020284539	7.62437979899983	0
1960	-0.603552770993053	-10.7756951598014	0
1961	-6.29899237789804	-0.236086651452975	0
1962	-2.72583888210946	6.16129748546223	0
1963	-1.8171356741398	-13.8953831938591	0
1964	-3.82343099751168	1.96789650642018	0
1965	-1.02884195484811	-13.413470580944	0
1966	-0.679631811758816	6.56295888148884	0
1967	-6.56207917370492	-1.60959716118236	0
1968	-5.28754017986947	0.290780343345209	0
1969	4.76834751925773	-6.11844666279216	0
1970	-7.58345292248422	-2.01081807888408	0
1971	0.493531602242649	7.35364882670979	0
1972	-4.66722510494882	-1.78862889088054	0
1973	-4.72535060085946	-0.229832961925463	0
1974	-0.0648973185628051	-12.7276633528556	0
1975	-0.0819112632482642	10.9225823136483	0
1976	-2.66538761295968	-14.3768361357536	0
1977	2.19621517024344	-9.20809395588298	0
1978	-0.359387067338764	11.4211355897103	0
1979	-3.6658334557026	1.92429988109212	0
1980	-0.433697086951076	-11.1304028776969	0
1981	-1.99823997654611	-14.3237088469352	0
1982	1.11004843077964	7.48635689937214	0
1983	5.37346150241202	-4.72068388737102	0
1984	-5.91086314358407	-0.701025619873003	0
1985	4.43284823260611	0.339002862802549	0
1986	-2.72717736401254	6.56617562495808	0
1987	-7.0085761372059	-2.23439986980815	0
1988	0.928384559968174	11.5360419007454	0
1989	-0.262515214464008	6.75669257365803	0
1990	1.03161646685904	7.39640252315144	0
1991	8.39162232241935	-7.72559578693767	0
1992	-0.0611222360342139	-11.3088162688102	0
1993	7.82195784411734	-5.19982512272258	1.74558470433494
1994	0.675702529767216	11.0840651246224	0
1995	-4.73492835201913	-1.60854418552776	0
1996	-1.76033125557595	-13.2964576033439	0
1997	0.225060659268559	-10.7833560255851	0
1998	12.6387288745434	0.831950232616468	0
1999	-0.841867071768581	-10.3776086119499	0
[truncated: 22,750 more rows]

## Sheet: Fig. S1E
Condition		HC	HC	HC	HC	HC	HC	HC	HC	HC	HC	HC	HC	HC	HC	HC	HC	HC	HC	HC	HC	HC	HC	HC	HC	HC	HC	HC	HC	HC	HC	HC	HC	HC	HC	HC	MNG	MNG	MNG	MNG	MNG	MNG	MNG	MNG	MNG	MNG	MNG	MNG	MNG
Celltype		Myeloid/multipotent progenitors	Myeloid/multipotent progenitors	Myeloid/multipotent progenitors	Myeloid/multipotent progenitors	Myeloid/multipotent progenitors	Myeloid/multipotent progenitors	Myeloid/multipotent progenitors	Myeloid/multipotent progenitors	Myeloid/multipotent progenitors	Myeloid/multipotent progenitors	Myeloid/multipotent progenitors	Myeloid/multipotent progenitors	Myeloid/multipotent progenitors	Myeloid/multipotent progenitors	Myeloid/multipotent progenitors	Myeloid/multipotent progenitors	Myeloid/multipotent progenitors	Myeloid/multipotent progenitors	Myeloid/multipotent progenitors	Myeloid/multipotent progenitors	Myeloid/multipotent progenitors	Myeloid/multipotent progenitors	Myeloid/multipotent progenitors	Myeloid/multipotent progenitors	Myeloid/multipotent progenitors	Myeloid/multipotent progenitors	Myeloid/multipotent progenitors	Myeloid/multipotent progenitors	Myeloid/multipotent progenitors	Myeloid/multipotent progenitors	Myeloid/multipotent progenitors	Myeloid/multipotent progenitors	Myeloid/multipotent progenitors	Myeloid/multipotent progenitors	Myeloid/multipotent progenitors	Myeloid/multipotent progenitors	Myeloid/multipotent progenitors	Myeloid/multipotent progenitors	Myeloid/multipotent progenitors	Myeloid/multipotent progenitors	Myeloid/multipotent progenitors	Myeloid/multipotent progenitors	Myeloid/multipotent progenitors	Myeloid/multipotent progenitors	Myeloid/multipotent progenitors	Myeloid/multipotent progenitors	Myeloid/multipotent progenitors	Myeloid/multipotent progenitors
	SERPINB1	2.5857	2.1314	2.01954	1.68154	3.09296	3.33771	2.63463	2.8847	1.45591	1.94883	2.37848	1.17624	2.9876	2.67406	3.31115	2.19786	2.7868	4.06913	3.64093	0.574214	2.46397	2.24453	2.52237	2.49165	2.16301	3.21897	2.24225	2.82207	2.26376	2.12651	2.81038	2.45042	1.8674	2.48164	2.90439	2.18881	3.13091	2.6702	1.78389	2.83143	1.92432	2.5784	2.56447	1.92883	2.60182	2.58578	2.89736	2.01083
	PRSS57	2.47053	1.55039	2.01954	1.68154	1.78358	0.887555	2.08656	2.14128	1.45591	1.03181	2.711	0	1.93857	1.43841	2.02869	1.2998	0.736103	1.95349	1.57707	1.73244	0.786	1.47577	1.90643	2.61478	1.27137	1.946	2.10565	1.01409	1.81995	2.12651	2.29491	2.2136	1.03809	2.25394	1.77998	2.72551	1.94181	2.40533	2.3893	2.30088	1.68415	2.07414	2.23037	2.12248	0.940412	3.24054	1.81448	1.04677
	AIF1	2.10647	3.01108	2.75388	2.11501	2.76338	2.39828	2.08656	3.07516	2.56936	1.03181	0.822753	1.17624	1.78463	2.67406	2.65383	2.59922	2.01846	2.31054	1.57707	2.07714	2.46397	1.80197	2.72933	0.948963	2.52939	2.30268	2.36241	1.83586	2.57008	2.12651	2.4977	2.01742	2.98801	2.82331	1.96882	1.2171	1.38271	1.47263	1.78389	2.19554	2.11784	2.27183	1.32649	2.7539	2.17534	2.69516	2.42265	2.69889
	SPINK2	2.40756	1.37893	2.45266	3.24979	0.805483	0	2.8603	3.15832	3.0316	2.17777	1.38106	3.05303	2.07195	2.79893	2.78437	2.72342	2.7868	0	2.00165	1.73244	1.75413	2.04753	0	1.74904	2.94234	0.916351	2.94607	1.01409	2.57008	2.96856	2.87536	1.44914	2.25247	3.36768	2.96973	0	2.82871	2.85206	3.03552	2.07778	2.83843	2.27183	1.72508	2.65559	1.98019	2.58578	1.48733	2.49243
	ANXA1	1.15239	0.910406	0.59711	0	0.805483	3.78136	2.22282	1.05695	0.740093	1.76068	1.73721	1.17624	1.37988	2.00525	3.26177	2.29205	2.15345	2.57311	1.57707	0.574214	1.52253	2.55025	1.35183	1.42697	0.825435	2.30268	1.75928	0	1.00204	1.54602	0.749267	2.51835	1.76875	0	1.96882	2.42497	2.70358	2.52752	0	1.60792	1.92432	1.8275	2.75757	1.37137	2.33855	2.15999	2.89736	1.32778
	SRGN	2.01454	2.1314	0.59711	0	1.78358	1.9046	1.7413	1.55923	1.45591	2.56809	3.58068	1.17624	4.05203	2.47885	4.18541	3.02381	1.15549	2.31054	0	1.73244	2.23668	3.05618	1.6671	3.9135	1.27137	2.14015	1.75928	0	2.26376	2.12651	1.46934	4.12898	1.39617	1.53765	2.12759	2.55621	1.78777	1.22392	2.76373	2.5632	1.92432	1.8275	3.05857	1.92883	2.17534	1.96527	2.79811	1.54689
	HOPX	0.893568	0	1.23854	3.19159	0	0	1.92876	2.64922	2.27922	1.22618	0	3.40612	1.37988	1.07445	0.841925	1.2998	2.01846	0	1.2699	0.574214	2.10018	0.988498	0	0.948963	2.62675	0	0	0	1.00204	1.54602	1.17276	0	0.474954	0.796551	1.54699	0	1.60561	0.892121	0	0	2.54168	1.49937	0	1.92883	0	2.58578	0	2.01083
	AVP	0	0	2.01954	1.36504	0	0	2.08656	3.07516	3.08312	0.790317	0	1.70189	0	0	0	0	0	1.39293	0	0	2.35677	3.20359	0	0.948963	0.825435	0	0	0	2.80424	1.54602	0.749267	0	0	0	0	0	0.690756	0	1.78389	0	2.74896	0	0	1.68846	2.33855	2.46296	0	3.01595
	DNTT	0	0	0	1.36504	0	0	0	0	0	0	0	0	0	2.00525	0	0	3.51552	0	0	2.93608	0	0	0	0	0	0	0	3.72346	0	1.54602	0	0	3.48471	2.7482	2.38504	0	0	0.673046	0	0	0	0	0	0	0	0	0	0
	DEPP1	0	0	0	0	0	0	0	0	0.740093	0	0	0	0	0	0	0	0	0	0	0	0	0	0	0	0	0	0	0	0	0	0	0	0	0	0	0	0	0	0	0	0	0	0	0	0	0	0	0
	TP53INP1	0	0	0	0	0	0	0	1.05695	0	0.471282	0	1.17624	0	0	0	0	0	0	0	0	0.786	0	0	0	0	0	0.789397	2.58761	0	0	0	0	0	0	0	0.583587	0	0	0	0	0.90123	0	0	0	0	0	0	0
	SOCS2	0.543438	0.555416	1.45101	0.899323	0.805483	0	0	2.77388	1.86882	0.471282	0	0	0.688875	0	0	0	0	0	0	0.574214	0	2.88323	0.888819	0.948963	1.81344	0	0	1.01409	0	0	0.749267	0	0	0	0	0	1.09542	0.39211	0	0	0	1.00775	0	1.37137	2.17534	0.929883	0.997916	0.654518
	MT1X	0.893568	0	0	0	0	0	0	0	0	0	0	0	0.688875	0.496401	0	0	0	0	0	0	0	0	0.888819	0	0	0.916351	0	0	0	0	0	0.59601	0	0	0	0.949691	0	0.39211	0	0	0	0	0	0.904369	0	0.929883	0	0
	VPREB1	0.543438	0	0.59711	0	0	0	0.777577	0	0	0	0.354583	0	0	0	0	0	0	0	0	0.574214	0	0	0	0	0	0	0.789397	2.44592	0	1.54602	0	0	1.23307	0	0.803094	0	0	1.22392	1.78389	0	0	0	0	0	0	0	0	0
	CD99	1.35781	1.17186	2.12247	2.53872	0.805483	0.887555	1.20967	2.14128	0	1.38885	1.73721	2.29944	1.37988	1.2729	1.72685	1.69518	2.5623	0	2.00165	0.574214	1.22059	1.47577	0.888819	0.948963	2.00342	0.916351	0.789397	2.7117	1.49238	0	0.749267	1.2368	2.03957	0.796551	0	0.949691	2.48052	2.10432	1.78389	1.60792	2.54168	2.27183	1.32649	0.904369	1.98019	1.96527	0	1.54689
	HPS4	0.893568	0	0.59711	0	0.805483	0.887555	1.7413	0	0.740093	0	0.615819	1.17624	0	1.43841	0	0.636324	0.736103	0	0	0	0	1.80197	0.888819	1.74904	0	1.70483	0	2.58761	1.00204	1.54602	0	0.59601	1.39617	0.796551	1.77998	0.583587	1.09542	0.892121	0	1.09735	0.90123	1.49937	0.653675	0	0	0	0	0.654518
	MKI67	0	0	0	0	0	0	0	0	0	2.03111	2.2963	0	0	0	0.507067	0	0	0	0	0.93667	0	0	0	0	0	0	1.5274	0	0	1.54602	0	0	2.03957	0	0	0	0	1.67164	0	0	0	0	0	0	0	0	0	0.654518
	BIRC5	0	0.555416	0	0	0	0	0	0	0	0.790317	1.26794	0	0	0	0	0.636324	0	0	0	0.574214	0	0	0	0	0	0	1.22499	0	0	0	0	0.59601	1.23307	0	0	0	0	1.83754	0	0	0	0	0	0	0	0	0	0
	TOP2A	0	1.37893	0	0	0	0	0	0	0.740093	2.03111	1.26794	0	0	0	0	0.636324	0	0	0	1.20213	0	0	0	0	0	0	0.789397	0	0	0	0	0.96688	3.01818	0	0	0	0	2.56514	0	0	0	0	0	0	0	0	0	1.04677
	CRIP1	0	0.555416	0	0	0	1.9046	0	0	0	0	0	0	0	0	0	0	0	0	0	0.574214	0	0	0	0	0	0	0	0	0	0	0	0	0.474954	0	0	0	0	0	0	0	0	1.00775	0	0	0	0	0	0
	PTTG1	0	0.910406	0	0	0	0	0	0	0.740093	1.03181	0.615819	0	0	0.496401	0.507067	0.636324	0	1.39293	0	0.574214	0.786	0	0	0	0	0	1.22499	0	0	0	0	0.96688	1.39617	0.796551	0	0	0	2.10432	0	0.692199	0	0	1.04563	0	0	0	0	0.654518
	NUSAP1	0	1.17186	0	0	0	0	0	0	0	1.38885	1.14037	0	0	0.826626	0	1.2998	0.736103	0	0	1.73244	0	0	0	0	0	0	0	0	0	0	1.17276	0	1.8674	0	0.803094	0	0	1.75803	0	0	0	0	0	0	0	0	0	1.04677
	H2AFZ	0.893568	3.01108	0.968397	0	1.24575	1.35024	1.20967	0	2.27922	2.6978	3.35561	1.17624	1.37988	2.00525	1.4591	3.41294	1.15549	0	0.824283	3.01521	0.786	0.988498	1.35183	0.948963	1.27137	1.70483	3.1196	0	1.00204	2.75818	2.66621	3.17036	3.01818	1.23424	1.96882	2.09582	1.60561	3.29307	2.76373	1.09735	0	2.43682	2.12594	0	1.41636	1.40326	2.89736	2.81611
	HMGB2	1.15239	2.61193	1.45101	1.36504	1.55039	1.35024	1.7413	1.55923	1.16073	2.88241	2.2963	0	1.60259	1.2729	1.72685	2.19786	1.67731	1.39293	0.824283	2.53655	1.22059	0	0.888819	0.948963	0.825435	0.916351	3.00732	1.01409	1.49238	2.49141	1.69778	0	2.74667	1.23424	0.803094	0.949691	1.78777	3.17992	1.78389	0.692199	1.36743	2.07414	1.32649	1.92883	1.41636	0.929883	2.06058	2.23194
	TCL1A	0	0	0	0	0	0	0	0	0	0	0	0	0	0	0	0	0	0	0	0	0	0	0	0	0	0	0	0	0	0	0	0	0	0	0	0	0	0	0	0	0	0	0	0	0	0	0	0.654518
	IGHM	1.67363	0	1.45101	2.27702	0	0	1.7413	1.89202	1.45591	1.94883	0.354583	2.94113	0	0.496401	0	1.02211	2.27236	0	0.824283	1.4117	0	0.988498	0	0.948963	2.30059	0	1.94739	1.83586	1.49238	1.54602	0.749267	0	1.65929	1.77011	1.96882	0	0	1.67164	0	0	0.90123	0	0	0	0	1.40326	0	0
	CD79B	0.543438	0.555416	0.59711	0.899323	0	0	0	1.05695	0	1.38885	0.354583	1.70189	0	0	0.507067	0	0	0	0	0.574214	0	0	0	0	0.825435	0.916351	0	0	0	0	0	0	0.474954	0	0	0	0	0	1.78389	0	0.90123	0	0	0.904369	0	0	0	0.654518
	BTG1	1.15239	0.910406	1.45101	2.53872	1.78358	1.35024	0.777577	2.14128	0.740093	1.03181	0.822753	2.50232	1.60259	0.826626	1.09234	0.636324	1.86236	0	2.5275	0.93667	0.786	1.80197	1.6671	2.18775	1.81344	1.38637	1.22499	2.08286	1.81995	1.54602	2.29491	0	0.474954	2.11713	1.54699	1.42787	0.690756	0.673046	0	2.83143	0.90123	0	1.04563	0	1.7375	1.40326	0.997916	1.54689
	FAM129C	0	0	0	0	0	0	0	0	0	0	0	0	0	0	0	0	0	0	0	0.93667	0	0	0	0	0	0	0	1.83586	0	0	0	0	0	1.23424	0	0	0	0	0	0	0	0	0	0	0	0	0	0
	SPIB	0	0	0	0	0	0	0	0	0	0.471282	0	0	0	0.826626	0	0	0.736103	0	0	0.93667	0	0	0	0	0	0	0	0	0	0	0	0	0	0	0	0	0	0	0	0	0	0	0.653675	0	0	0	0	0
	FCRLA	0	0	0	0	0	0	0	0	0	0	0	0	0	0	0	0	0	0	0	0	0	0	0	0	0	0	0	0	0	0	0	0	0	0	0	0	0	0	0	0	0	0	0	0	0	0	0	0
	NEIL1	0	0	0	0	0	0	0	0	0	0	0	0	0	0	0	0	0	0	0	0	0	0	0	0	0	0	0	1.01409	0	0	0	0	0	0	0	0	0	0	0	0	0	0	0	0	0	0	0	0
[truncated: 227 more columns]
