# Supplementary material for: Reprogramming of myeloid cells and their progenitors in patients with non-medullary thyroid carcinoma
Source: Nat Commun. 2022 Oct 18;13:6149. doi: 10.1038/s41467-022-33907-4 (PMC9579179; doi:10.1038/s41467-022-33907-4)
Supplement: Supplementary file 7 — Source Data [file 41467_2022_33907_MOESM7_ESM.zip › Source Data/Figure S3.xlsx]

## Sheet: S 3A
Supplementary 3A
P3C stimulated
	TC	MNG	HC
TNFa	304.433	250.979	597.947
	552.118	633.91	190.449
	486.988	648.635	566.925
	1761.39	368.355	413.354
	454.627	1036.52	525.058
	430.647	609.457	617.709
	1275.79	1300.63	1085.62
	294.224	541.961
	257.475	1660.08
	1392.59	830.035
	1662.16	854.102
	727.54	849.013
	492.068	627.572
IL-1b	1664.95	2175.52	2576.34
	1080.85	1481.89	1549.98
	2006.67	3203.58	1445.05
	2789.65	1426.07	572.196
	1101.86	2236.6	2439.03
	2195.87	2534.4	2892.52
	1583.11	2440.32	3485.17
	2125.23	2368.03
	1617.98	2533.18
	1990.34	2360.68
	2532.79	2147.05
	1534.36	3193.95
	2173.84	2420.62
IL-6	2789.84	3966.75	7496.9
	2637.2	10200	4221.18
	2934.91	9456.55	4965.68
	10735.9	9138.16	2142.25
	1759.37	10331	5970.46
	5330.7	5720.66	10547.5
	10601.4	13444.6	11456.1
	1953.16	7415.4
	1359.91	11693.1
	7192.71	18135.5
	11317.9	7533.44
	6236.53	9286.97
	4630.99	10869.4
IL-1Ra	2543.97	10448.5	29718.4
	12696.5	19755.1	41841.1
	5871.45	26029.4	22837
	64494.2	15051.7	9689.64
	8964.71	17562.5	16926.8
	16025.9	32468	45885.2
	67617.1	24282.9	15917
	14410.8	40585.2
	19934.3	49108.6
	31096.9	43802.9
	34961.4	38884.4
	8475.43	38585.6
	29722.8	37845.7

## Sheet: S 3B
Supplementary 3B
IL-1a stimulated
	TC	MNG	HC
TNFa	59.5618	109.044	0
	299.517	109.956	65.4553
	322.458	30.6515	253.331
	103.018	30.2751	162.494
	158.723	169.453	376.671
	71.6366	44.7859	48.291
	233.512	133.428	140.887
	49.286	106.312
	56.4555	92.8484
	186.064	223.717
	169.117	201.867
	137.243	150.168
	142.437	164.197
IL-1b	45.9931	169.348	12.9502
	107.1	67.5291	41.0551
	75.6749	51.7328	252.996
	18.6019	37.0365	82.3529
	108.831	128.14	93.8616
	74.1224	206.139	61.3771
	54.539	57.1575	99.4209
	141.561	73.7735
	203.464	21.185
	35.5406	85.1307
	99.7085	119.744
	202.207	52.3846
	59.4096	87.4466
IL-6	380.351	1657.47	629.09
	1914.57	871.992	827.648
	1045.11	336.751	2337.31
	517.766	733.448	898.801
	592.851	2803.71	1464.21
	690.705	719.946	1672.38
	1379.57	870.538	1621.65
	167.732	606.128
	371.394	319.598
	983.679	2335.51
	1046.16	1420.11
	1267.76	717.231
	783.467	813.075
IL-1Ra	10522.9	11501.5	44814.2
	27356.9	17587.4	25738.9
	27325.7	20990	18601
	27129	12065.9	7663.12
	10183.2	17840.6	15059
	8683.74	15951.9	17930.2
	26897.6	13585.5	18089.4
	16468.9	13570.1
	8277.08	23932.9
	34460.3	20831.8
	20606.2	28502.7
	22831.3	41683.7
	11622.2	25243.8

## Sheet: S 3C
Supplementary 3C
P3C stimulated
		TC													MNG													HC
TNFa	baseline	304.433	552.118	486.988	1761.39	454.627	430.647	1275.79	294.224	257.475	1392.59	1662.16	727.54	492.068	250.979	633.91	648.635	368.355	1036.52	609.457	1300.63	541.961	1660.08	830.035	854.102	849.013	627.572	597.947	190.449	566.925	413.354	525.058	617.709	1085.62
	30d post surgery	2004.23	1139.79	0	1746.93	1034.44	322.305	535.302	1027.84	180.293	854.131	1335.48	672.321	344.663	307.245	1075.84	651.893	468.145
	7d post I131		944.186	565.514	734.995		540.878	1299.74	718.014	756.355									1479.29		600.595	449.104			769.611	785.902	84.2946
	30d post I131		886.343	698.043	1181.33		841.258		1633.03	152.795									1213.25			529.762	911.648	1374.49		878.572	581.99
IL-1b	baseline	1664.95	1080.85	2006.67	2789.65	1101.86	2195.87	1583.11	2125.23	1617.98	1990.34	2532.79	1534.36	2173.84	2175.52	1481.89	3203.58	1426.07	2236.6	2534.4	2440.32	2368.03	2533.18	2360.68	2147.05	3193.95	2420.62	2576.34	1549.98	1445.05	572.196	2439.03	2892.52	3485.17
	30d post surgery	4929.16	2800.1	1583.79	3394.41	2316.54	1852.39	1819.87	3319.69	1798	3171.15	2821.23	1396.49	1372.09	2421.24	2556.24	1348.92	1771.54
	7d post I131		2315.29	1942.04	2908.07		1830.83	2537.77	2243.94	1876.79									3170.78		1736.28	1873.24			1635.72	3046.18	1366.02
	30d post I131		3055.17	2507.1	1458.98		2777.67		3403.9	1475.25									2523.43			1702.74	1965.71			2257.62	1599.5
IL-6	baseline	2789.84	2637.2	2934.91	10735.9	1759.37	5330.7	10601.4	1953.16	1359.91	7192.71	11317.9	6236.53	4630.99	3966.75	10200	9456.55	9138.16	10331	5720.66	13444.6	7415.4	11693.1	18135.5	7533.44	9286.97	10869.4	7496.9	4221.18	4965.68	2142.25	5970.46	10547.5	11456.1
	30d post surgery	13214.8	1117.53	706.78	8079.49	4719.41	3486.35	7929.78	6712.77	9400.38	8443.64	11222.1	2992.16	3284.58	5596.54	8852.4	3648.2	7688.93
	7d post I131		6826.77	3139.03	11398.3		4779.78	13761.8	5680.82	14149.7	5336.41								10958.2		8758.47	5756.22			10991.7	8804.96	6802.47
	30d post I131		4943.35	3877.91	12459.6		4897.22		3035.84	5698.42	7740.76								9067.84			5408.2	12846.6			5938.19	9025.11
IL-1Ra	baseline	2543.97	12696.5	5871.45	64494.2	8964.71	16025.9	67617.1	14410.8	19934.3	31096.9	34961.4	8475.43	29722.8	10448.5	19755.1	26029.4	15051.7	17562.5	32468	24282.9	40585.2	49108.6	43802.9	38884.4	38585.6	37845.7	29718.4	41841.1	22837	9689.64	16926.8	45885.2	15917
	30d post surgery	31291.8	19657	0	48239.3	26263.8	7269.09	81755.8	26465.9	44156	30376.5	28163.6	3573.45	24178.1	17187.7	27384.4	15985.1	14663.2
	7d post I131		23148.1	8612.43	78013.4		12684.4	62829.5	24224.4	52751.4									19657.2		15283.7	45078			55675.3	42992.3	20350.7
	30d post I131						26057.5	17406.9	56181.5		19056.2		15451.7	35633.1					17581.2			62941.8	36752.2			34118.5	18516.1

## Sheet: S 3D
Supplementary 3D
IL-1a stimulated
		TC													MNG													HC
TNFa	baseline	59.5618	299.517	322.458	103.018	158.723	71.6366	233.512	49.286	56.4555	186.064	169.117	137.243	142.437	109.044	109.956	30.6515	30.2751	169.453	44.7859	133.428	106.312	92.8484	223.717	201.867	150.168	164.197		65.4553	253.331	162.494	376.671	48.291	140.887
	30d post surgery	50.4283	128.115	41.5311	97.7895	130.603	126.953	254.474	175.146	123.49	106.933	150.149	152.515	58.7358	47.2133	64.3711	123.415	52.029
	7d post I131		152.007		99.5789		117.086	173.101	115.478	122.065									107.454		96.1524	91.0694			183.927	58.7803	141.057
	30d post I131		17.6738	201.174	150.507		107.78		270.595	11.8648									173.314			84.2273	201.853	346.606		135.446	136.804
IL-1b	baseline	45.9931	107.1	75.6749	18.6019	108.831	74.1224	54.539	141.561	203.464	35.5406	99.7085	202.207	59.4096	169.348	67.5291	51.7328	37.0365	128.14	206.139	57.1575	73.7735	21.185	85.1307	119.744	52.3846	87.4466	12.9502	41.0551	252.996	82.3529	93.8616	61.3771	99.4209
	30d post surgery	92.3156	158.131	136.943	78.5405	86.901	111.632	44.435	199.389	53.9787	28.5511	73.8217	126.15	75.2324	132.016	60.5671	50.2867	53.1956
	7d post I131		108.895		44.6385		73.3599	116.082	68.4791	77.8415									48.7009		64.8799	58.1475			130.436	19.9471	85.4739
	30d post I131		65.1065	116.113	76.9925		114.32		193.203	79.597									102.497			91.9049	30.439	169.425		107.775	82.329
IL-6	baseline	380.351	1914.57	1045.11	517.766	592.851	690.705	1379.57	167.732	371.394	983.679	1046.16	1267.76	783.467	1657.47	871.992	336.751	733.448	2803.71	719.946	870.538	606.128	319.598	2335.51	1420.11	717.231	813.075	629.09	827.648	2337.31	898.801	1464.21	1672.38	1621.65
	30d post surgery	409.276	603.945	931.588	520.161	558.586	1083.94	1212.97	535.765	1122.83	743.15	787.511	569.103	685.46	1205.49	794.691	640.165	647.27
	7d post I131		932.978		578.887		753.166	1911.8	447.511	1616.38									1562.29		874	258.42			1599.68	133.242	1685.21
	30d post I131		2003.43	1239.11	752.723		812.471		192.391	566.889									2705.28			468.657	347.971			509.366	684.151
IL-1Ra	baseline	10522.9	27356.9	27325.7	27129	10183.2	8683.74	26897.6	16468.9	8277.08	34460.3	20606.2	22831.3	11622.2	11501.5	17587.4	20990	12065.9	17840.6	15951.9	13585.5	13570.1	23932.9	20831.8	28502.7	41683.7	25243.8	44814.2	25738.9	18601	7663.12	15059	17930.2	18089.4
	30d post surgery	69280.3	45496.4	12504.1	25251.2	18731	8965.63	25638.2	30874.9	18245	41031.3	21750.6	15708.8	10608.6	12784.9	22243.4	17150.7	9893.68
	7d post I131		26740.9		34195.8		14404.6	42823.9	23882.2	27838.3									28264.4		11655.8	16860.6			45317.3	19074.5	18181.9
	30d post I131		41027.3	31159.5	27219.4		13888.5		20688.1	15292.2									19925.8			13828	26621.8			43554.7	11775.4

## Sheet: S 3E
Supplementary 3E
	HC	MNG	TC
CCL20	40.29	135.27	101.25
	59.45	325.19*	152.3
	96.62	52.12	98.03
	34.06	78.89	63.59
	56.04	70.2	142.18
	110.48	63.36	105.65
	40.27	186.73	174.65
	38.36	69.79	84.21
		38.13	74.01
		157.9	90.2
		101.7	161.38
		26.94	136.34
		125.63
CXCL9	109.81	338.33	56.24
	93.25	117.44	161.5
	206.04	151.66	168.82
	101.47	165.74	227.73
	101.18	134.12	212.73
	197.33	189.3	310.52
	120.69	242.01	321.82
	59.53	173.43	135.98
		89.08	149.77
		246.9	135.77
		234.05	538.76*
		121.15	334.72
		331.95
CDCP1	5.53	15.73	3.05
	10.83	9.13	10.43
	7.69	7.91	16.06
	6.11	7.87	9.64
	8.38	10.33	17.93
	9.96	7.13	15.62
	5.4	11.1	10.46
	3.49	6.65	6.56
		10.27	10.01
		16.9	11.82
		15.23	7
		10.68	12.07
		15.58
IL6	6.78	80.72*	13.42
	10.21	16.09	13.24
	8.06	5.63	11.15
	4.79	11.64	12.69
	5.71	7.39	11.42
	7.75	7.62	9.67
	7.8	14.92	6.76
	5.48	16.19	8.23
		7.2	5.95
		15.79	11.25
		12.8	5.18
		6.83	9.55
		12.75
