# Supplementary material for: Reprogramming of myeloid cells and their progenitors in patients with non-medullary thyroid carcinoma
Source: Nat Commun. 2022 Oct 18;13:6149. doi: 10.1038/s41467-022-33907-4 (PMC9579179; doi:10.1038/s41467-022-33907-4)
Supplement: Supplementary file 7 — Source Data [file 41467_2022_33907_MOESM7_ESM.zip › Source Data/Figure 4.xlsx]

## Sheet: Fig. 4A
Not applicable

## Sheet: Fig. 4B
	baseline														30d post surgery														7d post I131														30d post I131
WBC
HC	5.17	4.89	5.97	5.05	8.44	6.25	6.88	5.9
MNG	7.25	5.87	8.14	3.46		7.29	3.72	7.3	6.22	5.96	5.35	5.73	6.41	7.99	6.82	7.84	6.82	4.72															5.12			5.98	7.91	5.02		5.19	4.91	8.27					4.5
TC	6.15		6.6	5.28		7.66	4.68	5.65	6.11	4.9	5.08	3.63	9.11	7.28	5.4	5.25	8.63		4.78	7.08	4.12	6.44	6.28	5.93	4.93	3.65	8.19	6.8		4.21	7.71	4.96		5.7	5.4	6.54	5.6			4.24			4.67	4.43	4.98	4.6	4.3	5.75	3.35
Neutrophils
HC	3.45		4.33	3.37		4.2	2.76	3.35	4.2	2.32	2.59	2.47	6.23	4.36	2.6	3.01	6.1		1.99	4.32	2.46	4.21	4.66	2.5	3.22	2.31	4.36	4.02		2.49	6.18	3.46		3.74	3.92	4.22	4.2			2.83			2.51	2.51	2.86	3.18	2.08	3.26	2.14
MNG	4.08	3.62	5.3	2.15				4.33	3.76	4.08	3.05	3.07	3.86	4.73	3.75	4.29	4.42	2.96															3.6			3.4	5.64	3.72		3.11	3.12	4.88					2.91
TC	3.28	2.52	3.76	2.86	4.88	4.11	4.4	2.72
Lymphocytes
HC	1.38	1.83	1.57	1.6	1.91	1.53	2.06	2.24
MNG	2.3	1.75	1.79	0.95				1.86	1.74	1.22	1.84	2.04	1.66	2.14	2.3	2.81	1.65	1.24															1.06			1.57	1.43	0.74		1.42	1.1	2.22					1.07
TC	2.15		1.26	1.25		2.59	1.38	1.72	1.27	1.78	1.82	0.78	1.92	1.89	1.9	1.62	1.4		2.16	1.95	1.17	1.59	0.98	2.35	1.1	0.91	2.66	2.01		1.19	0.84	0.84		1.18	0.88	1.71	0.77			0.91			1.79	1.36	1.22	0.72	1.75	1.76	0.8
Monocytes
HC	0.4		0.87	0.41		0.64	0.33	0.48	0.51	0.47	0.53	0.31	0.88	0.7	0.7	0.42	0.92		0.46	0.63	0.29	0.54	0.54	0.62	0.43	0.36	0.87	0.52		0.33	0.57	0.42		0.58	0.49	0.49	0.4			0.4			0.28	0.33	0.84	0.49	0.34	0.55	0.26
MNG	0.76	0.44	0.73	0.31		0.81	0.25	0.65	0.6	0.51	0.42	0.37	0.78	0.85	0.65	0.57	0.51	0.45															0.4			0.54	0.68	0.42		0.43	0.59	0.86					0.43
TC	0.37	0.46	0.39	0.46	0.97	0.52	0.37	0.43
[truncated: 6 more columns]

## Sheet: Fig. 4C
	baseline													30d post surgery													7d post I131												30d post I131
TNFa
TC	222.112	1428.48	1238.87	2992.23	1195.78	1481.72	2265.08	841	889.697	1769.29	2561.38	1488.18	1689.83	4770.75	1391.76	0	2323.9	1563.61	1010.73	591.529	2129.87	796.494	1552.65	3242.67	735.59	385.85		2251.04	2333.91	1658.93		1575.6	1665.2	1998.64	1102.74						338.928	1041.74	2268.57		1324.6		2389.4	849.175
MNG	249.194	575.426	738.463	820.165	3493.62	1598.88	2540.62	596.635	1405.28	2426.47	1569.48	1577.55	1868.07	240.518	1248.49	1747.17	624.511														5056.63		2075.83	824.47			1792.91	1698.93	169.78					1968.78			1266.38	785.201	3292.34
HC	1312.38	1357.92	1609.92	882.265	877.621	1044.24	2871.89
IL1b
TC	1036.3	181.422	985.288	830.637	333.556	1082.1	536.686	1181.02	761.014	481.397	757.447	796.591	521.571	4717.12	1779.63	638.47	829.75	685.469	808.73	419.446	1679.68	1409.23	912.852	1181.77	0	563.08		785.016	448.4	2065.87		1743.24	958.592	1164.82	1233.83						748.246	1200.58	670.599		833.908		1180.11	1064.56
MNG	678.781	1315.16	1017.76	776.232	2497.26	1192.72	994.55	395.992	628.779	1173.26	1583.42	1471.8	1945.53	952.776	1125.63	672.33	277.565														2184.57		826.055	345.785			1933.39	1039.17	980.847					1483.89			834.659	423.871
HC	2537.76	1479.93	1486.33	552.206	595.55	1363.47	2910.71
IL6
TC	2797.86	5365.2	11002.9	16509.4	4891.43	13457.4	16443.8	6998.99	6251.44	12255	18485.9	8348.3	12418.2	21908.6	3906.42	4012.06	10870.4	10093.8	10270.1	19448.7	14278.7	17324.8	13708.5	20302.4	4534.73	4929.58		12668.8	10071.9	19829		14513.5	15715.7	14802.4	20198.7	14399.1					9806.49	11399.2	18395		11227.8		9106.3	14569.8	13342.4
MNG	5474.95	12596.9	6990.5	12525.4	25527.7	12255.5	18899.3	9132.94	13896.4	23329.2	14243.6	17783.9	23635.7	9895.39	15691	12850.2	15041.9														25048.7		19825.5	7747.68			19019.4	17779.6	12255.7					23159.9			5345.73	16138.8
HC	22338.7	17951.2	13355.3	5128.88	7623.07	18052.4	24733.2
IL1Ra
TC	9960.86	8329.89	15868	5151.14	88059.1	12548.8	15729.5	75251.6	22658.4	15102.9	38788.5	34265.8	13991.5	34171.8	17705.2	0	65152.1	36281.8	8797.49	74897.7	32285.2	39821	46646.7	30792.3	9737.8	24009.4		27427.6	16156.9	86195		13666.1	64303.1	28749.5	51524.5						37427.8	17823.2	68201.4		23264.3		26568.5	31212.8
MNG	8407.96	13797.5	19084	32582.2	16258	16421.5	33727.3	26421.9	49379.5	59775.2	53546.1	47254.9	46894.8	21657.9	28313.6	26899.1	24445.5														21739		15227.3	57631.2			56282.9	47772.2	21750.5					18618.3			63300.1	47877.4
HC	37063.5	31492.2	45306.7	14438.1	9513.99	32667.4	41004.2	21475.7

## Sheet: Fig. 4D
ROS	baseline																30d post surgery																7d post I131																30d post I131
PMA
TC				1202728			921527	931656	1235045	1476871			1306850	1667642						497231	1013040	977830	1198291		858266	1089136		960529	1046292	1268664						1209130		661253	371720	1025731	1034618			955613
MNG					1309524	1430691				597347	968860		1543765	1068473	735560	1356526					1865774	901777																				970588	1009235			436100	894920	997000
HC	1086016	1125823		984285	728708	690469	1234714	916486
OZ
TC				1289206			685274	646638	813778	1000556			1038351	967251						478297	719242	795360	979930		589602	649196		474913	817246	682842						846935		475327	220798	653076	701699			549812
MNG					1132734	868111				460861	684623		752422	641266	514750	692214					1196551	492864																				717189	622333			327683	544345	607612
HC	595595	763794		743879	537648	786934	1052599	538079
