# Supplementary material for: Reprogramming of myeloid cells and their progenitors in patients with non-medullary thyroid carcinoma
Source: Nat Commun. 2022 Oct 18;13:6149. doi: 10.1038/s41467-022-33907-4 (PMC9579179; doi:10.1038/s41467-022-33907-4)
Supplement: Supplementary file 7 — Source Data [file 41467_2022_33907_MOESM7_ESM.zip › Source Data/Figure S2.xlsx]

## Sheet: S 2A
Supplementary 2A
Source data: Not applicable

## Sheet: S 2B
	Supplementary 2B
	Ratio CMP/MLP				CLP				MEP
	TC	MNG	HC		TC	MNG	HC		TC	MNG	HC
	5.12397		10.1587		20.8		7.02		0.87		1.08
	3.64544		6.66116		17.5		7.34		1.18		1.57
		4.78599	115.333			31.9	0.6			0.97	0.6
		8.95062	2.52886			8.93	4.88			1.31	2.36
		16.2821	5.90476			10.1	12.6			1.57	3.41
		12.0463	105.882			30.5	0			0.4	0.51
	7.50516		4.18792		20.4		9.62		1.33		4.82
	10				1.19				1.51
	66.4197				2.27				0.4
	24.0782				1.41				1.57
	2.90014				12.4				0.46
	4.81618				14.4				1.57
