# Supplementary material for: Reprogramming of myeloid cells and their progenitors in patients with non-medullary thyroid carcinoma
Source: Nat Commun. 2022 Oct 18;13:6149. doi: 10.1038/s41467-022-33907-4 (PMC9579179; doi:10.1038/s41467-022-33907-4)
Supplement: Supplementary file 7 — Source Data [file 41467_2022_33907_MOESM7_ESM.zip › Source Data/Figure 2.xlsx]

## Sheet: Fig. 2A
UMAP_1	UMAP_2	celltype
11.5733	-1.21103	Late B cell progenitors
7.76337	-5.2232	Myeloid/multipotent progenitors
6.11253	-4.8247	Early B cell progenitors
5.49887	-4.66108	Early B cell progenitors
10.4353	-2.13108	Late B cell progenitors
6.96107	-5.44806	Myeloid/multipotent progenitors
6.51297	-5.23977	Myeloid/multipotent progenitors
10.0718	-2.52688	Lymphoid progenitors
11.0372	-1.41354	Late B cell progenitors
10.5267	-2.03068	Late B cell progenitors
7.12854	-5.243	Myeloid/multipotent progenitors
11.3339	-1.28199	Late B cell progenitors
10.1834	-2.42772	Lymphoid progenitors
11.0423	-1.3517	Late B cell progenitors
5.34615	-4.73961	Early B cell progenitors
7.79849	-5.15831	Myeloid/multipotent progenitors
7.65044	-5.00119	Myeloid/multipotent progenitors
10.3582	-2.22071	Late B cell progenitors
10.4397	-2.13358	Late B cell progenitors
10.4643	-2.10406	Late B cell progenitors
5.37346	-4.72068	Early B cell progenitors
7.82196	-5.19983	Myeloid/multipotent progenitors
6.27142	-5.31226	Myeloid/multipotent progenitors
10.6368	-1.89694	Late B cell progenitors
7.2881	-5.3449	Myeloid/multipotent progenitors
10.7447	-1.76085	Late B cell progenitors
7.75417	-5.14669	Myeloid/multipotent progenitors
7.73037	-5.24518	Myeloid/multipotent progenitors
11.0948	-1.23235	Late B cell progenitors
10.4675	-2.10148	Late B cell progenitors
7.81063	-5.15358	Myeloid/multipotent progenitors
6.12394	-4.81866	Early B cell progenitors
7.72426	-5.2203	Myeloid/multipotent progenitors
7.74427	-5.20742	Myeloid/multipotent progenitors
10.5757	-1.96659	Late B cell progenitors
5.77733	-4.70288	Early B cell progenitors
10.1353	-2.47842	Lymphoid progenitors
10.122	-2.49657	Lymphoid progenitors
5.75006	-5.23005	Early B cell progenitors
6.25679	-5.31052	Myeloid/multipotent progenitors
6.25966	-5.31244	Myeloid/multipotent progenitors
6.15979	-4.82365	Early B cell progenitors
6.09581	-4.82072	Early B cell progenitors
5.36276	-4.73773	Early B cell progenitors
10.9855	-1.36905	Late B cell progenitors
6.89598	-5.40978	Myeloid/multipotent progenitors
11.3256	-1.19344	Late B cell progenitors
10.4491	-2.12104	Late B cell progenitors
6.0957	-4.80489	Early B cell progenitors
5.36563	-4.79403	Early B cell progenitors
10.5371	-2.01321	Late B cell progenitors
7.32804	-5.1734	Myeloid/multipotent progenitors
10.8528	-1.6129	Late B cell progenitors
5.45518	-4.6468	Early B cell progenitors
7.60069	-5.20124	Myeloid/multipotent progenitors
7.13281	-5.54069	Myeloid/multipotent progenitors
10.9101	-1.53883	Late B cell progenitors
6.07746	-5.30252	Myeloid/multipotent progenitors
6.26641	-5.35782	Myeloid/multipotent progenitors
10.4083	-2.16356	Late B cell progenitors
7.84607	-5.22853	Myeloid/multipotent progenitors
7.67514	-5.23696	Myeloid/multipotent progenitors
11.2376	-1.1783	Late B cell progenitors
6.77936	-5.31893	Myeloid/multipotent progenitors
11.061	-1.42881	Late B cell progenitors
5.40288	-4.71639	Early B cell progenitors
11.316	-1.00692	Late B cell progenitors
6.58016	-5.13548	Myeloid/multipotent progenitors
5.18419	-5.052	Early B cell progenitors
10.9847	-1.48868	Late B cell progenitors
5.71326	-4.64217	Early B cell progenitors
7.57552	-5.13166	Myeloid/multipotent progenitors
10.1418	-2.46735	Lymphoid progenitors
10.0562	-2.53522	Lymphoid progenitors
7.56552	-5.11265	Myeloid/multipotent progenitors
6.00441	-4.75693	Early B cell progenitors
10.5671	-1.97936	Late B cell progenitors
5.41971	-4.70256	Early B cell progenitors
6.09264	-4.79743	Early B cell progenitors
10.1564	-2.45528	Lymphoid progenitors
7.16004	-4.79845	Myeloid/multipotent progenitors
11.0906	-1.05348	Late B cell progenitors
5.52939	-4.69344	Lymphoid progenitors
7.12764	-5.37642	Myeloid/multipotent progenitors
5.84176	-5.26505	Myeloid/multipotent progenitors
10.1492	-2.46124	Lymphoid progenitors
5.18685	-5.04539	Early B cell progenitors
6.09759	-4.8744	Early B cell progenitors
5.99448	-4.77271	Early B cell progenitors
7.3706	-5.18504	Lymphoid progenitors
9.8007	-2.78012	Lymphoid progenitors
7.01876	-5.31643	Myeloid/multipotent progenitors
5.49877	-4.70165	Early B cell progenitors
5.37793	-4.75719	Early B cell progenitors
6.29077	-5.20308	Early B cell progenitors
7.76726	-5.09903	Myeloid/multipotent progenitors
6.0895	-4.81779	Early B cell progenitors
5.39472	-4.71636	Early B cell progenitors
7.72523	-5.20342	Myeloid/multipotent progenitors
6.97829	-5.3974	Myeloid/multipotent progenitors
10.136	-2.4781	Lymphoid progenitors
7.11053	-5.11191	Myeloid/multipotent progenitors
10.1465	-2.46203	Lymphoid progenitors
6.08097	-4.81587	Early B cell progenitors
7.58431	-5.13208	Myeloid/multipotent progenitors
7.87798	-5.13419	Myeloid/multipotent progenitors
7.70489	-5.19995	Myeloid/multipotent progenitors
5.39924	-4.80282	Early B cell progenitors
10.1476	-2.47123	Lymphoid progenitors
11.0656	-1.24864	Late B cell progenitors
6.10861	-5.39928	Myeloid/multipotent progenitors
7.48841	-5.27023	Myeloid/multipotent progenitors
6.07993	-4.91055	Early B cell progenitors
7.20596	-5.29097	Myeloid/multipotent progenitors
10.9938	-1.36024	Late B cell progenitors
6.00734	-4.78577	Early B cell progenitors
10.5048	-2.05246	Late B cell progenitors
5.5876	-4.6178	Early B cell progenitors
6.88982	-5.52093	Myeloid/multipotent progenitors
11.3014	-1.23345	Late B cell progenitors
5.8595	-4.72606	Early B cell progenitors
5.65714	-4.66267	Early B cell progenitors
6.8388	-5.52866	Myeloid/multipotent progenitors
11.2011	-1.26651	Late B cell progenitors
5.42416	-4.66527	Early B cell progenitors
6.78847	-4.89186	Lymphoid progenitors
6.3699	-5.31196	Myeloid/multipotent progenitors
6.26731	-4.88497	Lymphoid progenitors
6.33042	-4.90411	Lymphoid progenitors
7.12119	-5.47812	Myeloid/multipotent progenitors
7.89039	-5.15738	Myeloid/multipotent progenitors
10.6013	-1.93937	Late B cell progenitors
7.61523	-5.20503	Myeloid/multipotent progenitors
6.21582	-4.82475	Early B cell progenitors
6.27117	-5.15564	Myeloid/multipotent progenitors
10.1106	-2.50895	Lymphoid progenitors
7.79834	-5.14726	Myeloid/multipotent progenitors
5.42038	-4.68675	Early B cell progenitors
7.71032	-5.15284	Myeloid/multipotent progenitors
5.34088	-4.76687	Early B cell progenitors
6.49219	-5.29253	Myeloid/multipotent progenitors
10.1319	-2.47263	Lymphoid progenitors
7.86842	-5.13639	Myeloid/multipotent progenitors
7.1752	-5.27506	Myeloid/multipotent progenitors
5.93732	-4.75921	Early B cell progenitors
7.72049	-5.24166	Myeloid/multipotent progenitors
7.64957	-5.028	Myeloid/multipotent progenitors
10.4697	-2.09767	Late B cell progenitors
10.735	-1.76772	Late B cell progenitors
7.58482	-5.11664	Lymphoid progenitors
7.27923	-5.33092	Myeloid/multipotent progenitors
11.0178	-1.49436	Late B cell progenitors
7.39908	-5.40374	Myeloid/multipotent progenitors
7.74855	-5.04447	Myeloid/multipotent progenitors
7.61589	-4.95673	Myeloid/multipotent progenitors
10.4337	-2.13774	Late B cell progenitors
7.43642	-4.9995	Myeloid/multipotent progenitors
6.16974	-4.82647	Early B cell progenitors
5.76274	-5.38293	Myeloid/multipotent progenitors
7.86687	-5.12455	Myeloid/multipotent progenitors
7.69027	-5.25549	Myeloid/multipotent progenitors
6.53723	-5.28247	Myeloid/multipotent progenitors
11.0814	-1.40349	Late B cell progenitors
7.63609	-5.30034	Myeloid/multipotent progenitors
6.3425	-5.33939	Myeloid/multipotent progenitors
7.84814	-5.13375	Myeloid/multipotent progenitors
10.882	-1.56849	Late B cell progenitors
10.9005	-1.56087	Late B cell progenitors
7.85322	-5.11926	Myeloid/multipotent progenitors
10.7695	-1.73058	Late B cell progenitors
10.3644	-2.21032	Late B cell progenitors
10.9077	-1.58023	Late B cell progenitors
7.67401	-5.22043	Myeloid/multipotent progenitors
11.1607	-1.02417	Late B cell progenitors
7.85087	-5.1749	Myeloid/multipotent progenitors
10.4929	-2.06318	Late B cell progenitors
7.33205	-5.32352	Myeloid/multipotent progenitors
6.13134	-4.83352	Early B cell progenitors
10.9199	-1.53461	Late B cell progenitors
5.54243	-5.11546	Early B cell progenitors
7.7049	-5.0714	Myeloid/multipotent progenitors
6.56593	-5.25615	Myeloid/multipotent progenitors
6.17528	-4.8295	Early B cell progenitors
7.62211	-5.29914	Myeloid/multipotent progenitors
7.68489	-5.20735	Myeloid/multipotent progenitors
7.51685	-5.30266	Myeloid/multipotent progenitors
10.9124	-1.48898	Late B cell progenitors
5.3505	-4.78376	Early B cell progenitors
7.70254	-5.12206	Myeloid/multipotent progenitors
6.09119	-4.8161	Early B cell progenitors
7.23176	-5.30043	Myeloid/multipotent progenitors
7.8232	-5.20956	Myeloid/multipotent progenitors
9.94154	-2.63264	Lymphoid progenitors
10.4706	-2.09124	Late B cell progenitors
6.0002	-5.27111	Myeloid/multipotent progenitors
7.21172	-5.32832	Myeloid/multipotent progenitors
7.62697	-5.109	Myeloid/multipotent progenitors
7.76158	-5.17034	Myeloid/multipotent progenitors
6.44248	-5.33372	Myeloid/multipotent progenitors
6.81735	-5.27987	Myeloid/multipotent progenitors
7.72473	-5.16818	Myeloid/multipotent progenitors
10.6729	-1.84838	Late B cell progenitors
6.54413	-5.22765	Myeloid/multipotent progenitors
6.04422	-5.2804	Myeloid/multipotent progenitors
7.25362	-5.49849	Myeloid/multipotent progenitors
7.04692	-5.44859	Myeloid/multipotent progenitors
10.3361	-2.25362	Late B cell progenitors
7.82755	-5.15829	Myeloid/multipotent progenitors
10.1531	-2.46264	Lymphoid progenitors
7.12477	-5.36009	Myeloid/multipotent progenitors
10.0986	-2.51484	Lymphoid progenitors
5.42775	-4.68826	Early B cell progenitors
10.9591	-1.43412	Late B cell progenitors
7.12225	-4.78387	Myeloid/multipotent progenitors
6.64492	-5.26829	Myeloid/multipotent progenitors
10.7939	-1.68469	Late B cell progenitors
7.62801	-5.01011	Myeloid/multipotent progenitors
5.5746	-4.7001	Early B cell progenitors
7.5271	-5.28246	Myeloid/multipotent progenitors
10.0947	-2.5218	Lymphoid progenitors
6.50647	-5.28633	Myeloid/multipotent progenitors
7.15073	-5.28256	Myeloid/multipotent progenitors
7.64824	-5.22184	Myeloid/multipotent progenitors
10.1421	-2.46348	Lymphoid progenitors
6.23692	-4.82359	Late B cell progenitors
11.1072	-1.28096	Late B cell progenitors
6.07632	-4.83692	Early B cell progenitors
7.57654	-4.9693	Myeloid/multipotent progenitors
7.82635	-5.14759	Myeloid/multipotent progenitors
10.5497	-1.99886	Late B cell progenitors
7.44763	-5.25342	Myeloid/multipotent progenitors
6.21962	-5.08705	Early B cell progenitors
7.08263	-5.36593	Myeloid/multipotent progenitors
5.43196	-4.68214	Early B cell progenitors
7.1944	-5.25333	Myeloid/multipotent progenitors
7.37155	-5.38409	Myeloid/multipotent progenitors
6.58988	-5.37824	Myeloid/multipotent progenitors
7.52536	-5.08735	Myeloid/multipotent progenitors
7.75284	-5.18444	Myeloid/multipotent progenitors
5.43539	-4.69823	Early B cell progenitors
6.14699	-4.81231	Early B cell progenitors
10.1105	-2.50455	Lymphoid progenitors
6.25701	-5.32282	Myeloid/multipotent progenitors
6.38806	-5.35843	Myeloid/multipotent progenitors
10.1777	-2.43835	Lymphoid progenitors
7.52185	-5.06201	Myeloid/multipotent progenitors
7.79795	-5.16646	Myeloid/multipotent progenitors
6.26848	-4.88957	Lymphoid progenitors
6.32311	-5.31668	Myeloid/multipotent progenitors
5.83231	-5.21881	Early B cell progenitors
7.24805	-5.31818	Myeloid/multipotent progenitors
7.17133	-5.24773	Myeloid/multipotent progenitors
10.9425	-1.46495	Late B cell progenitors
11.1059	-1.11084	Late B cell progenitors
7.50568	-4.9184	Myeloid/multipotent progenitors
7.56477	-4.99873	Myeloid/multipotent progenitors
7.23666	-4.90031	Myeloid/multipotent progenitors
7.10514	-5.38723	Myeloid/multipotent progenitors
6.14025	-4.8585	Early B cell progenitors
7.21084	-5.20596	Myeloid/multipotent progenitors
7.38446	-4.92881	Myeloid/multipotent progenitors
7.45111	-5.23588	Myeloid/multipotent progenitors
10.6567	-1.86412	Late B cell progenitors
7.30609	-5.28858	Myeloid/multipotent progenitors
5.70895	-4.71695	Early B cell progenitors
7.40187	-5.21992	Myeloid/multipotent progenitors
10.7331	-1.7644	Late B cell progenitors
7.53863	-5.10155	Myeloid/multipotent progenitors
7.37129	-5.04694	Myeloid/multipotent progenitors
10.0168	-2.58281	Lymphoid progenitors
7.58538	-5.14719	Myeloid/multipotent progenitors
11.0349	-1.25748	Late B cell progenitors
7.43319	-5.19966	Myeloid/multipotent progenitors
6.00912	-4.78988	Early B cell progenitors
6.58919	-5.07144	Myeloid/multipotent progenitors

## Sheet: Fig. 2B
Average expression	Percent expressed	Gene	Celltype	Scaled average expression
1.31305	46.1538	FLT3	Myeloid/multipotent progenitors	1.46508
0.518783	34.6154	KIT	Myeloid/multipotent progenitors	1.49563
3.54609	86.9231	SPN	Myeloid/multipotent progenitors	1.4899
2.63145	83.0769	CD34	Myeloid/multipotent progenitors	1.06821
0.198836	3.84615	MME	Myeloid/multipotent progenitors	-1.1485
0.283947	8.46154	IL7R	Myeloid/multipotent progenitors	-1.36573
0.0218906	2.30769	CD24	Myeloid/multipotent progenitors	-1.32874
0.72275	38.4615	CD38	Myeloid/multipotent progenitors	-1.04672
0	0	CD19	Myeloid/multipotent progenitors	-0.946046
2.59223	80	PTPRC	Myeloid/multipotent progenitors	-0.198697
0.2865	14.6154	CD79A	Myeloid/multipotent progenitors	-1.01988
0.0169423	1.53846	MS4A1	Myeloid/multipotent progenitors	-0.567163
2.32487	50.7692	IGHM	Myeloid/multipotent progenitors	-0.774438
0.206436	13.0769	IGHD	Myeloid/multipotent progenitors	-0.739413
0.006145	0.769231	NCAM1	Myeloid/multipotent progenitors	1.5
0.0620889	2.30769	CD14	Myeloid/multipotent progenitors	-0.421378
0	0	NCR1	Myeloid/multipotent progenitors
0.0564104	5.38462	ITGAX	Myeloid/multipotent progenitors	1.5
0.0444464	4.61538	IL4R	Myeloid/multipotent progenitors	-0.813653
0	0	CR2	Myeloid/multipotent progenitors	-0.5
0.153921	10	CD40	Myeloid/multipotent progenitors	-0.320292
0.37095	17.2414	FLT3	Lymphoid progenitors	-0.202077
0	0	KIT	Lymphoid progenitors	-0.55247
1.1288	31.0345	SPN	Lymphoid progenitors	-0.336004
2.05804	34.4828	CD34	Lymphoid progenitors	0.632165
5.75227	72.4138	MME	Lymphoid progenitors	1.25318
1.4834	27.5862	IL7R	Lymphoid progenitors	0.913736
5.55238	51.7241	CD24	Lymphoid progenitors	-0.212342
1.75757	34.4828	CD38	Lymphoid progenitors	-0.40822
0.504859	17.2414	CD19	Lymphoid progenitors	-0.572226
1.48613	37.931	PTPRC	Lymphoid progenitors	-0.684313
11.6061	93.1034	CD79A	Lymphoid progenitors	-0.0874281
0.459257	10.3448	MS4A1	Lymphoid progenitors	-0.483965
8.17217	79.3103	IGHM	Lymphoid progenitors	-0.645891
1.31846	31.0345	IGHD	Lymphoid progenitors	-0.376533
0	0	NCAM1	Lymphoid progenitors	-0.5
0.271946	3.44828	CD14	Lymphoid progenitors	1.48507
0	0	NCR1	Lymphoid progenitors
0	0	ITGAX	Lymphoid progenitors	-0.5
0.135973	3.44828	IL4R	Lymphoid progenitors	-0.362475
0	0	CR2	Lymphoid progenitors	-0.5
0	0	CD40	Lymphoid progenitors	-0.72805
0.177392	14.2857	FLT3	Early B cell progenitors	-0.544601
0.0409784	5.35714	KIT	Early B cell progenitors	-0.390692
0.773046	55.3571	SPN	Early B cell progenitors	-0.604728
0.217381	12.5	CD34	Early B cell progenitors	-0.767535
2.20361	75	MME	Early B cell progenitors	-0.281502
1.28696	53.5714	IL7R	Early B cell progenitors	0.54042
10.5733	85.7143	CD24	Early B cell progenitors	0.801189
2.65364	92.8571	CD38	Early B cell progenitors	0.144666
1.54795	67.8571	CD19	Early B cell progenitors	0.200128
1.71514	69.6429	PTPRC	Early B cell progenitors	-0.583771
9.45511	89.2857	CD79A	Early B cell progenitors	-0.264617
0.655898	30.3571	MS4A1	Early B cell progenitors	-0.446977
38.1057	100	IGHM	Early B cell progenitors	0.0121665
1.36623	62.5	IGHD	Early B cell progenitors	-0.360946
0	0	NCAM1	Early B cell progenitors	-0.5
0.0322995	3.57143	CD14	Early B cell progenitors	-0.691999
0	0	NCR1	Early B cell progenitors
0	0	ITGAX	Early B cell progenitors	-0.5
0.152245	14.2857	IL4R	Early B cell progenitors	-0.282264
0	0	CR2	Early B cell progenitors	-0.5
0.112808	8.92857	CD40	Early B cell progenitors	-0.429204
0.0791766	1.66667	FLT3	Late B cell progenitors	-0.718405
0	0	KIT	Late B cell progenitors	-0.55247
0.846596	18.3333	SPN	Late B cell progenitors	-0.549172
0	0	CD34	Late B cell progenitors	-0.932839
3.2634	48.3333	MME	Late B cell progenitors	0.176822
0.956063	18.3333	IL7R	Late B cell progenitors	-0.0884278
10.2696	83.3333	CD24	Late B cell progenitors	0.739897
4.54275	58.3333	CD38	Late B cell progenitors	1.31027
3.05788	45	CD19	Late B cell progenitors	1.31814
6.38572	61.6667	PTPRC	Late B cell progenitors	1.46678
29.3221	95	CD79A	Late B cell progenitors	1.37193
10.9967	50	MS4A1	Late B cell progenitors	1.4981
101.606	100	IGHM	Late B cell progenitors	1.40816
6.99818	58.3333	IGHD	Late B cell progenitors	1.47689
0	0	NCAM1	Late B cell progenitors	-0.5
0.0675584	1.66667	CD14	Late B cell progenitors	-0.37169
0	0	NCR1	Late B cell progenitors
0	0	ITGAX	Late B cell progenitors	-0.5
0.505357	8.33333	IL4R	Late B cell progenitors	1.45839
0.0675584	1.66667	CR2	Late B cell progenitors	1.5
0.832568	15	CD40	Late B cell progenitors	1.47755

## Sheet: Fig. 2C
Cluster	ID	Description	GeneRatio	BgRatio	pvalue	p.adjust	qvalue	geneID	Count
Myeloid/ multipotent progenitors (4687)	GO:0022613	ribonucleoprotein complex biogenesis	0.0541924	482/18866	2.91181e-40	1.85803e-36	1.46694e-36	NPM1/HSP90AB1/GLUL/RPLP0/EIF2A/RPL7L1/TXNL4A/EIF3A/SNRPC/LSM2/EIF4A3/EIF4H/SNRNP200/EIF3B/WDR43/PSIP1/STRAP/NHP2/SRSF6/NOB1/DENR/SRSF10/SNRPD1/PRPF31/NOL8/GAR1/PUF60/LSM6/RPS27L/MRPL20/MRPL1/RSL24D1/MRPS7/EIF3I/EIF6/METTL5/SNRPE/DCAF13/CLNS1A/NOP58/EIF3M/PRPF6/DDX3X/EIF3J/FRG1/FBL/DDX54/DDX21/EIF3E/ZNHIT3/SNU13/DDX1/MRPL11/XPO1/ESF1/RBMX/YTHDC1/NUDT21/NPM3/MRTO4/DKC1/SRSF1/EIF2S2/GTPBP4/PA2G4/ABC…	254
Myeloid/ multipotent progenitors (4687)	GO:0008380	RNA splicing	0.0529123	487/18866	4.29511e-36	1.37035e-32	1.08192e-32	PDCD7/HNRNPA1/THOC7/SF3B5/POLR2J/SNRPA/ZCRB1/NONO/TXNL4A/SRSF11/SNRPC/LSM2/EIF4A3/SNRNP200/SNRPB2/SRRM2/PSIP1/STRAP/SRSF6/HNRNPR/PPP2R1A/POLR2L/RBM8A/SRSF10/SNRPD1/HNRNPH3/CWC15/PRPF31/RALY/REST/PRPF40A/PUF60/LSM6/FXR1/SREK1/POLR2H/ZNF326/HNRNPA0/KHDRBS1/PRDX6/SNRPE/LSM5/SF3B6/CLNS1A/RTRAF/ZRANB2/PPIE/U2SURP/SF3B3/POLR2F/PRPF6/CCAR1/PTBP1/POLR2G/FRG1/RNPS1/ELAVL1/PPP2CA/TIA1/SAP18/CDC5L/SNU13/DDX…	248
Myeloid/ multipotent progenitors (4687)	GO:0042254	ribosome biogenesis	0.0364839	310/18866	1.5152e-30	2.82921e-27	2.2337e-27	NPM1/GLUL/RPLP0/EIF2A/RPL7L1/EIF4A3/WDR43/NHP2/NOB1/NOL8/GAR1/LSM6/RPS27L/MRPL20/MRPL1/RSL24D1/MRPS7/EIF6/METTL5/DCAF13/NOP58/DDX3X/FRG1/FBL/DDX54/DDX21/ZNHIT3/SNU13/MRPL11/XPO1/ESF1/NPM3/MRTO4/DKC1/GTPBP4/PA2G4/ABCE1/UTP6/PIN4/PRKDC/MRPL22/NOP56/NIFK/EBNA1BP2/PWP1/EXOSC5/C1QBP/EMG1/MRPL36/EXOSC8/CEBPZ/RPL26L1/XRCC5/BRIX1/PTEN/MRPS2/LAS1L/GTF2H5/RIOK1/XRN2/SRFBP1/RRP15/WDR18/RPP30/MPHOSPH10/BOP1/…	171
Myeloid/ multipotent progenitors (4687)	GO:0034470	ncRNA processing	0.043738	400/18866	1.77352e-30	2.82921e-27	2.2337e-27	RPL7L1/TPRKB/EIF4A3/LAGE3/SSB/TARBP1/WDR43/NHP2/NOB1/NOL8/GAR1/URM1/LSM6/MRPL1/EIF6/METTL5/DCAF13/RTRAF/NOP58/FRG1/FBL/DDX54/DDX21/ZNHIT3/SNU13/DDX1/ESF1/TYW3/STAT3/NPM3/MRTO4/DKC1/HSD17B10/GTPBP4/PA2G4/TRMT10C/ELP2/UTP6/PIN4/DICER1/PRKDC/DTWD1/NOP56/NIFK/PRKRA/TRMT1/EBNA1BP2/INTS11/EXOSC5/LARP7/TSEN34/EMG1/EXOSC8/GRSF1/LAS1L/GTF2H5/RIOK1/XRN2/SRFBP1/SMAD2/RRP15/WDR18/RPP30/MPHOSPH10/BOP1/NOL11/N…	205
Myeloid/ multipotent progenitors (4687)	GO:0032543	mitochondrial translation	0.0204822	135/18866	1.11728e-29	1.42587e-26	1.12574e-26	MRPL16/MRPL18/MRPL15/MRPL51/MRPL57/MRPS18C/PTCD3/GADD45GIP1/OXA1L/MRPL20/MRPL45/MRPL1/MRPS7/MRPS16/MRPS26/MRPL4/MRPL37/MRPS18B/MRPS21/MRPL3/MTIF3/MRPL11/MRPL42/COA3/MRPL21/MRPS23/MRPS25/MRPL43/TRMT10C/UQCC2/MRPS5/MRPS6/MRPS33/MRPL23/MRPS15/MRPL22/MRPL41/DAP3/MRPS35/NOA1/MRPL27/MRPL32/C1QBP/MRPL36/MRPL14/CHCHD1/MRPL12/MRPS30/MRPL13/MRPS2/MRPL47/LRPPRC/MRPS34/TUFM/MRPL28/MRPS27/MRPL10/MRPS22/RPUSD3…	96
Myeloid/ multipotent progenitors (4687)	GO:0000375	RNA splicing, via transesterification reactions	0.0426712	393/18866	3.09433e-29	3.29082e-26	2.59815e-26	PDCD7/HNRNPA1/SF3B5/POLR2J/SNRPA/ZCRB1/NONO/TXNL4A/SRSF11/SNRPC/LSM2/EIF4A3/SNRNP200/SNRPB2/SRRM2/PSIP1/STRAP/SRSF6/HNRNPR/POLR2L/RBM8A/SRSF10/SNRPD1/HNRNPH3/CWC15/PRPF31/RALY/REST/PRPF40A/PUF60/LSM6/FXR1/SREK1/POLR2H/HNRNPA0/KHDRBS1/PRDX6/SNRPE/LSM5/SF3B6/CLNS1A/PPIE/U2SURP/SF3B3/POLR2F/PRPF6/CCAR1/PTBP1/POLR2G/FRG1/RNPS1/ELAVL1/TIA1/SAP18/CDC5L/SNU13/DDX1/RBM25/PRPF38A/PQBP1/HTATSF1/TRA2B/RBMX/…	200
Myeloid/ multipotent progenitors (4687)	GO:0000377	RNA splicing, via transesterification reactions with bulged adenosine as nucleophile	0.0420311	390/18866	2.84177e-28	2.01481e-25	1.59073e-25	PDCD7/HNRNPA1/SF3B5/POLR2J/SNRPA/ZCRB1/NONO/TXNL4A/SRSF11/SNRPC/LSM2/EIF4A3/SNRNP200/SNRPB2/SRRM2/PSIP1/STRAP/SRSF6/HNRNPR/POLR2L/RBM8A/SRSF10/SNRPD1/HNRNPH3/CWC15/PRPF31/RALY/REST/PRPF40A/PUF60/LSM6/FXR1/SREK1/POLR2H/HNRNPA0/KHDRBS1/PRDX6/SNRPE/LSM5/SF3B6/CLNS1A/PPIE/U2SURP/SF3B3/POLR2F/PRPF6/CCAR1/PTBP1/POLR2G/FRG1/RNPS1/ELAVL1/TIA1/SAP18/CDC5L/SNU13/DDX1/RBM25/PRPF38A/PQBP1/HTATSF1/TRA2B/RBMX/…	197
Myeloid/ multipotent progenitors (4687)	GO:0000398	mRNA splicing, via spliceosome	0.0420311	390/18866	2.84177e-28	2.01481e-25	1.59073e-25	PDCD7/HNRNPA1/SF3B5/POLR2J/SNRPA/ZCRB1/NONO/TXNL4A/SRSF11/SNRPC/LSM2/EIF4A3/SNRNP200/SNRPB2/SRRM2/PSIP1/STRAP/SRSF6/HNRNPR/POLR2L/RBM8A/SRSF10/SNRPD1/HNRNPH3/CWC15/PRPF31/RALY/REST/PRPF40A/PUF60/LSM6/FXR1/SREK1/POLR2H/HNRNPA0/KHDRBS1/PRDX6/SNRPE/LSM5/SF3B6/CLNS1A/PPIE/U2SURP/SF3B3/POLR2F/PRPF6/CCAR1/PTBP1/POLR2G/FRG1/RNPS1/ELAVL1/TIA1/SAP18/CDC5L/SNU13/DDX1/RBM25/PRPF38A/PQBP1/HTATSF1/TRA2B/RBMX/…	197
Myeloid/ multipotent progenitors (4687)	GO:1901990	regulation of mitotic cell cycle phase transition	0.0435246	448/18866	4.93682e-22	1.4319e-19	1.13051e-19	AIF1/ANXA1/CDK6/SOX4/PBX1/TFDP2/YWHAE/FHL1/CCND2/PSMB3/PSMC1/PLAGL1/ZNF207/ZFP36L2/PSMC5/CDK4/PSMB5/FOXN3/PRMT1/RAB11A/SDCCAG8/PSMA4/PSMB2/PSMB6/PSMA3/PSMA5/PSMD7/PSMA1/BRD7/ANAPC11/APEX1/GFI1B/DYNC1I2/PPP2R1A/RAD21/ANAPC5/PSMD8/PSMA2/TMEM14B/PSMD2/DCTN3/PSMB7/BAX/UBE2E1/RPS27L/CNOT2/PCM1/PSMG2/DCTN2/BRD4/PSMC2/TRIAP1/HAUS1/CTDSPL/RNASEH2B/DYNLL1/DDX3X/TAOK3/TUBB/CNTRL/NAE1/PSMD6/TPR/PSME2/CNOT7/…	204
Myeloid/ multipotent progenitors (4687)	GO:0031647	regulation of protein stability	0.0262428	296/18866	1.57935e-10	6.67408e-09	5.26928e-09	GAPDH/GNAQ/SOX4/XBP1/HSP90AB1/CLU/SNCA/GSN/ZBED3/ZNF207/HSPD1/BAG1/CCT5/RTN4/CCT4/ATP1B3/CCT2/CCT6A/DDOST/DPM3/TRIM24/CDC37/LAMP2/SUGT1/ATP1B1/CCT3/TCP1/SH3GLB1/LAMP1/PHB/PEX2/CRTAP/PYCARD/CAMLG/HDAC3/HSPA1A/RAD23A/PIN1/VPS35/GOLGA7/GTPBP4/DAD1/CCT8/CCT7/PRKDC/HPS4/PRKRA/CTSA/TAF9/PIK3R1/ISOC2/TADA3/PTEN/CCNH/PPIB/AAK1/TARDBP/RNF5/ASPH/ZSWIM7/FBXO7/PHB2/CALR/BAG6/PARK7/TP53/HSP90AA1/USP47/CCAR2/D…	123
Lymphoid progenitors (84)	GO:0045582	positive regulation of T cell differentiation	0.0714286	92/18866	3.4143e-06	0.00661692	0.00577556	SOX4/XBP1/ADA/RAG1/MYB/ZMIZ1	6
Lymphoid progenitors (84)	GO:0045621	positive regulation of lymphocyte differentiation	0.0714286	105/18866	7.35914e-06	0.00713101	0.00622428	SOX4/XBP1/ADA/RAG1/MYB/ZMIZ1	6
Lymphoid progenitors (84)	GO:0072537	fibroblast activation	0.0357143	12/18866	1.8198e-05	0.0117559	0.0102611	AKAP12/CYGB/MYB	3
Lymphoid progenitors (84)	GO:0050870	positive regulation of T cell activation	0.0833333	214/18866	4.73467e-05	0.018009	0.0157191	SOX4/XBP1/ADA/RAG1/CD81/MYB/ZMIZ1	7
Lymphoid progenitors (84)	GO:0031647	regulation of protein stability	0.0952381	296/18866	5.18455e-05	0.018009	0.0157191	HPS4/SOX4/GAPDH/XBP1/CD81/MDM4/CCT8/RTN4	8
Lymphoid progenitors (84)	GO:0051251	positive regulation of lymphocyte activation	0.0952381	357/18866	0.000189614	0.022967	0.0200467	IGLL1/SOX4/XBP1/ADA/RAG1/CD81/MYB/ZMIZ1	8
Lymphoid progenitors (84)	GO:0042113	B cell activation	0.0833333	328/18866	0.000648853	0.0392961	0.0342995	IGLL1/XBP1/ADA/CMTM7/RAG1/MZB1/CD81	7
Early B cell progenitors (3471)	GO:0008380	RNA splicing	0.076635	487/18866	6.14135e-74	3.72903e-70	2.94332e-70	SF3A3/TTF2/SRSF3/EIF4A3/DAZAP1/SNRPD1/SNW1/WTAP/POLR2G/CD2BP2/PHF5A/ALYREF/UPF3B/DDX39A/KHSRP/THOC2/SRSF6/U2AF2/NUDT21/CPSF3/LSM5/SRSF1/RSRC1/SNRNP25/POLR2L/PPIH/SREK1IP1/POLR2I/SYNCRIP/NONO/SF3B2/ELAVL1/MAGOHB/IK/LSM4/CWC15/FRG1/PUF60/ZMAT2/RTCB/FXR1/POLR2B/TAF15/LSM2/MAGOH/PRPF38A/HNRNPH2/LSM3/SNRPA1/DHX15/RALY/SNRPG/SNRPC/GEMIN7/RNPS1/SNRPE/RBM42/THOC7/SF3A2/PABPN1/DHX9/POLR2J/PSIP1/RBM22/ZCRB…	266
Early B cell progenitors (3471)	GO:0000375	RNA splicing, via transesterification reactions	0.0651109	393/18866	1.95498e-68	5.93533e-65	4.68476e-65	SF3A3/SRSF3/EIF4A3/DAZAP1/SNRPD1/SNW1/WTAP/POLR2G/CD2BP2/PHF5A/ALYREF/UPF3B/DDX39A/KHSRP/SRSF6/U2AF2/NUDT21/CPSF3/LSM5/SRSF1/RSRC1/SNRNP25/POLR2L/PPIH/POLR2I/SYNCRIP/NONO/SF3B2/ELAVL1/MAGOHB/IK/LSM4/CWC15/FRG1/PUF60/ZMAT2/FXR1/POLR2B/LSM2/MAGOH/PRPF38A/HNRNPH2/LSM3/SNRPA1/DHX15/RALY/SNRPG/SNRPC/GEMIN7/RNPS1/SNRPE/RBM42/SF3A2/PABPN1/DHX9/POLR2J/PSIP1/RBM22/ZCRB1/THRAP3/HNRNPA1/USP39/BUD31/LARP7/CD…	226
Early B cell progenitors (3471)	GO:0000377	RNA splicing, via transesterification reactions with bulged adenosine as nucleophile	0.0645347	390/18866	1.08347e-67	1.64471e-64	1.29817e-64	SF3A3/SRSF3/EIF4A3/DAZAP1/SNRPD1/SNW1/WTAP/POLR2G/CD2BP2/PHF5A/ALYREF/UPF3B/DDX39A/SRSF6/U2AF2/NUDT21/CPSF3/LSM5/SRSF1/RSRC1/SNRNP25/POLR2L/PPIH/POLR2I/SYNCRIP/NONO/SF3B2/ELAVL1/MAGOHB/IK/LSM4/CWC15/FRG1/PUF60/ZMAT2/FXR1/POLR2B/LSM2/MAGOH/PRPF38A/HNRNPH2/LSM3/SNRPA1/DHX15/RALY/SNRPG/SNRPC/GEMIN7/RNPS1/SNRPE/RBM42/SF3A2/PABPN1/DHX9/POLR2J/PSIP1/RBM22/ZCRB1/THRAP3/HNRNPA1/USP39/BUD31/LARP7/CDC5L/PS…	224
Early B cell progenitors (3471)	GO:0000398	mRNA splicing, via spliceosome	0.0645347	390/18866	1.08347e-67	1.64471e-64	1.29817e-64	SF3A3/SRSF3/EIF4A3/DAZAP1/SNRPD1/SNW1/WTAP/POLR2G/CD2BP2/PHF5A/ALYREF/UPF3B/DDX39A/SRSF6/U2AF2/NUDT21/CPSF3/LSM5/SRSF1/RSRC1/SNRNP25/POLR2L/PPIH/POLR2I/SYNCRIP/NONO/SF3B2/ELAVL1/MAGOHB/IK/LSM4/CWC15/FRG1/PUF60/ZMAT2/FXR1/POLR2B/LSM2/MAGOH/PRPF38A/HNRNPH2/LSM3/SNRPA1/DHX15/RALY/SNRPG/SNRPC/GEMIN7/RNPS1/SNRPE/RBM42/SF3A2/PABPN1/DHX9/POLR2J/PSIP1/RBM22/ZCRB1/THRAP3/HNRNPA1/USP39/BUD31/LARP7/CDC5L/PS…	224
Early B cell progenitors (3471)	GO:1901990	regulation of mitotic cell cycle phase transition	0.0694324	448/18866	3.2479e-65	3.94425e-62	3.1132e-62	TUBB/CDK1/CENPF/AURKB/CLSPN/MAD2L1/UBE2C/EZH2/CDKN2C/TUBB4B/NDC80/DLGAP5/PCNA/CDT1/CDC20/E2F1/TPX2/HMMR/CDCA5/GTSE1/HSP90AA1/CENPE/E2F8/MAD2L2/SOX4/BRCA1/ATAD5/FBXO5/CDC45/TUBG1/RFWD3/CDKN2A/CCNB1/PLK1/YWHAE/CKAP5/ANAPC5/CDC6/CCND3/DONSON/CDK6/BUB1B/RAD21/PSMB4/TRIP13/HAUS1/NEK2/JADE1/PSMD13/CDK5RAP2/PSMC1/DTL/CDC25B/CCP110/BUB1/CEP78/ANAPC11/MAPRE1/BRD7/CDK5RAP3/SPDL1/PTEN/PRKDC/PSMB7/PSMB2/PSMD…	241
Early B cell progenitors (3471)	GO:0032543	mitochondrial translation	0.0267934	135/18866	6.65931e-38	1.34784e-35	1.06385e-35	MRPS36/MRPL52/MRPL47/MRPS6/MRPL12/MRPL37/MRPS33/MRPL9/CHCHD1/MRPS2/MRPS11/MRPL22/MRPL16/MRPS23/MRPS15/MRPL57/MRPS18C/MRPL21/MRPL11/MRPL27/MRPS34/MRPS21/QRSL1/MRPL51/MTIF3/MRPL48/MALSU1/MRPL14/TUFM/MRPL18/SHMT2/MRPS16/MRPL34/MRPS10/MRPL13/MRPL33/MRPS27/NDUFA7/MRPL36/MRPL23/MRPS22/MRPL15/MRPS7/MRPL41/MRPL1/MRPL28/COA3/MRPL55/UQCC2/AURKAIP1/MRPS9/MRPL20/LRPPRC/DAP3/MRPL42/MRPS14/MRPL46/MRPL49/MRPL30…	93
Early B cell progenitors (3471)	GO:0022613	ribonucleoprotein complex biogenesis	0.0599251	482/18866	3.94499e-37	6.30369e-35	4.9755e-35	HSP90AA1/RAN/SF3A3/EIF4A3/GLUL/SNRPD1/PIH1D1/CD2BP2/SRSF6/XPO1/NUDT21/RUVBL1/SRSF1/PIN4/PTEN/DDX52/MRPS2/PRKDC/MRPS11/MRPL22/LSM4/FRG1/PUF60/RUVBL2/LSM2/TAF9/DKC1/MRPL11/SNRPG/SNRPC/FAM207A/GEMIN7/SNRPE/EIF3I/POP5/EIF3A/SF3A2/PA2G4/NSUN5/XRN2/DHX9/MALSU1/PSIP1/EXOSC8/USP39/CPSF6/RRP7A/ZNHIT3/DDX1/EIF4H/PRPF31/SNRPD3/RPP30/EIF6/LSM6/POP4/EXOSC9/TXNL4A/RBMX/BRIX1/C1D/MRPL36/WBP11/PRPF8/POLR2D/EBNA1…	208
Early B cell progenitors (3471)	GO:0034470	ncRNA processing	0.0475367	400/18866	6.20201e-27	5.97756e-25	4.71809e-25	EIF4A3/PIH1D1/TPRKB/PIN4/DDX52/PRKDC/MRPS11/ELP6/FRG1/ELP5/RTCB/DKC1/FAM207A/POP5/PA2G4/NSUN5/XRN2/OSGEP/EXOSC8/RRP7A/LARP7/ZNHIT3/DDX1/TSEN15/RPP30/EIF6/LSM6/HNRNPA2B1/POP4/EXOSC9/C1D/SRRT/WBP11/EBNA1BP2/RRP36/NOP56/POP7/URM1/POLR3K/INTS1/UTP18/DDX54/INTS11/NOC4L/HSD17B10/LAS1L/MRPL1/ERI3/USB1/NOP10/ISG20L2/RTRAF/SNU13/NOP58/SMAD2/FBL/DICER1/ELAC2/ABT1/TOE1/RRP1B/UTP11/TYW3/TRMU/DUS1L/SART1/TSEN…	165
Early B cell progenitors (3471)	GO:0042254	ribosome biogenesis	0.0377413	310/18866	9.34751e-23	5.67581e-21	4.47992e-21	RAN/EIF4A3/GLUL/PIH1D1/XPO1/PIN4/PTEN/DDX52/MRPS2/PRKDC/MRPS11/MRPL22/FRG1/DKC1/MRPL11/FAM207A/POP5/PA2G4/NSUN5/XRN2/MALSU1/EXOSC8/RRP7A/ZNHIT3/RPP30/EIF6/LSM6/POP4/EXOSC9/BRIX1/C1D/MRPL36/WBP11/EBNA1BP2/NIP7/RRP36/NOP56/POP7/NUP88/RPL26L1/UTP18/MRPS7/DDX54/NOC4L/XRCC5/AATF/LAS1L/MRPL1/ERI3/RPS27L/NOP10/ISG20L2/SNU13/NOP58/MRPL20/FBL/ABT1/RRP1B/UTP11/PWP1/SART1/DDX56/EXOSC3/MPHOSPH6/DHX30/MRPL10/…	131
Early B cell progenitors (3471)	GO:0031647	regulation of protein stability	0.025641	296/18866	6.42137e-07	7.32905e-06	5.78482e-06	GTSE1/HSP90AA1/SOX4/GAPDH/PLK1/ATP1B3/PTEN/PRKDC/PIN1/DPM2/TAF9/PHB2/TP53/AURKA/HCFC1/VPS35/QRSL1/SYVN1/ZNF207/PIM1/CREB1/HPS4/MAPK1/USP7/DDOST/RTN4/BAG1/CCT8/CDC37/RNF5/CCT7/CHP1/FLOT1/BAG6/CCT2/TCP1/PHB/DVL3/CDKN2AIP/CCT6A/TARDBP/HSPD1/SUMO1/CCT5/CTSA/KRAS/MCM8/CCT4/NAA15/XBP1/LAMP2/CHEK2/PIK3R1/PRKRA/PFN1/PARK7/CASP3/HDAC6/PEX2/CDC73/PEX6/CRTAP/TERT/CALR/MDM2/APTX/SIAH1/USP47/HSPA8/AAK1/PTGES3…	89
Late B cell progenitors (120)	GO:0042113	B cell activation	0.116667	328/18866	2.22868e-08	5.39117e-05	4.8069e-05	CD79B/MZB1/CMTM7/CD38/CD81/IGLL5/HMCES/SYVN1/TCF3/IGLC2/IGHM/IGLC3/SYK/RAG2	14
Late B cell progenitors (120)	GO:0050853	B cell receptor signaling pathway	0.0666667	135/18866	2.39303e-06	0.00289438	0.0025807	CD79B/CD38/CD81/IGLL5/IGLC2/IGHM/IGLC3/SYK	8
Late B cell progenitors (120)	GO:0050864	regulation of B cell activation	0.075	195/18866	4.3583e-06	0.00333349	0.00297222	MZB1/CD38/CD81/IGLL5/HMCES/IGLC2/IGHM/IGLC3/SYK	9
Late B cell progenitors (120)	GO:0050871	positive regulation of B cell activation	0.0666667	151/18866	5.51217e-06	0.00333349	0.00297222	CD38/CD81/IGLL5/HMCES/IGLC2/IGHM/IGLC3/SYK	8
Late B cell progenitors (120)	GO:0051251	positive regulation of lymphocyte activation	0.0916667	357/18866	1.76118e-05	0.0085206	0.00759718	CD38/CD24/CD81/SOX4/IGLL5/HMCES/IGLC2/IGHM/IGLC3/SYK/MYB	11

## Sheet: Fig. 2D
Sample	Celltype	Cell number	Propotion	Condition
TC18.01	Early B cell progenitors	2	0.4	TC
TC18.01	Late B cell progenitors	2	0.4	TC
TC18.01	Lymphoid progenitors	0	0	TC
TC18.01	Myeloid multipotent progenitors	1	0.2	TC
TC18.02	Early B cell progenitors	1	0.0666667	TC
TC18.02	Late B cell progenitors	1	0.0666667	TC
TC18.02	Lymphoid progenitors	2	0.133333	TC
TC18.02	Myeloid multipotent progenitors	11	0.733333	TC
TC18.07	Myeloid multipotent progenitors	6	0.285714	TC
TC18.07	Late B cell progenitors	6	0.285714	TC
TC18.07	Early B cell progenitors	6	0.285714	TC
TC18.07	Lymphoid progenitors	3	0.142857	TC
TC18.11	Late B cell progenitors	10	0.434783	TC
TC18.11	Early B cell progenitors	3	0.130435	TC
TC18.11	Myeloid multipotent progenitors	9	0.391304	TC
TC18.11	Lymphoid progenitors	1	0.0434783	TC
TC18.12	Myeloid multipotent progenitors	12	0.75	TC
TC18.12	Lymphoid progenitors	1	0.0625	TC
TC18.12	Early B cell progenitors	1	0.0625	TC
TC18.12	Late B cell progenitors	2	0.125	TC
TC18.22	Myeloid multipotent progenitors	10	0.416667	MNG
TC18.22	Late B cell progenitors	4	0.166667	MNG
TC18.22	Lymphoid progenitors	4	0.166667	MNG
TC18.22	Early B cell progenitors	6	0.25	MNG
TC18.23	Myeloid multipotent progenitors	11	0.289474	TC
TC18.23	Early B cell progenitors	10	0.263158	TC
TC18.23	Late B cell progenitors	15	0.394737	TC
TC18.23	Lymphoid progenitors	2	0.0526316	TC
TC18.24	Lymphoid progenitors	2	0.105263	TC
TC18.24	Myeloid multipotent progenitors	8	0.421053	TC
TC18.24	Early B cell progenitors	4	0.210526	TC
TC18.24	Late B cell progenitors	5	0.263158	TC
TC18.25	Late B cell progenitors	5	0.192308	MNG
TC18.25	Lymphoid progenitors	1	0.0384615	MNG
TC18.25	Myeloid multipotent progenitors	16	0.615385	MNG
TC18.25	Early B cell progenitors	4	0.153846	MNG
TC18.26	Myeloid multipotent progenitors	11	0.37931	MNG
TC18.26	Late B cell progenitors	1	0.0344828	MNG
TC18.26	Lymphoid progenitors	7	0.241379	MNG
TC18.26	Early B cell progenitors	10	0.344828	MNG
TC18.51	Lymphoid progenitors	1	0.111111	HC
TC18.51	Myeloid multipotent progenitors	5	0.555556	HC
TC18.51	Late B cell progenitors	1	0.111111	HC
TC18.51	Early B cell progenitors	2	0.222222	HC
TC18.52	Late B cell progenitors	4	0.222222	HC
TC18.52	Early B cell progenitors	6	0.333333	HC
TC18.52	Myeloid multipotent progenitors	5	0.277778	HC
TC18.52	Lymphoid progenitors	3	0.166667	HC
TC18.54	Late B cell progenitors	0	0	HC
TC18.54	Myeloid multipotent progenitors	13	1	HC
TC18.54	Lymphoid progenitors	0	0	HC
TC18.54	Early B cell progenitors	0	0	HC
TC18.55	Early B cell progenitors	1	0.0625	HC
TC18.55	Late B cell progenitors	3	0.1875	HC
TC18.55	Lymphoid progenitors	2	0.125	HC
TC18.55	Myeloid multipotent progenitors	10	0.625	HC
TC18.57	Early B cell progenitors	0	0	HC
TC18.57	Late B cell progenitors	1	0.333333	HC
TC18.57	Lymphoid progenitors	0	0	HC
TC18.57	Myeloid multipotent progenitors	2	0.666667	HC

## Sheet: Fig. 2E
UMAP_1	UMAP_2	celltype
11.4467	0.242507	B - PBMC
12.6234	2.54563	B - PBMC
12.6799	-0.829203	B - PBMC
12.7512	0.0818189	B - PBMC
12.428	-0.440893	B - PBMC
12.1788	1.68105	B - PBMC
11.5733	-1.21103	Pre-B Cell
12.9323	0.0644258	B - PBMC
12.1388	-0.837905	B - PBMC
12.7064	-0.729799	B - PBMC
12.4858	-0.499071	B - PBMC
12.6271	-0.469058	B - PBMC
11.8929	0.907713	B - PBMC
12.2759	1.80048	B - PBMC
12.7797	-0.405678	B - PBMC
11.9209	0.166534	B - PBMC
12.7847	-0.681965	B - PBMC
7.76337	-5.2232	MPP
12.6819	-0.18412	B - PBMC
12.7297	-0.659803	B - PBMC
6.11253	-4.8247	unclassified
12.4704	-0.332917	B - PBMC
12.5736	-0.620045	B - PBMC
12.2822	-0.361627	B - PBMC
12.9892	1.27497	B - PBMC
11.6923	-0.215513	B - PBMC
12.3263	-0.564666	B - PBMC
12.4198	2.97465	B - PBMC
12.4341	1.80571	B - PBMC
12.0194	2.02397	B - PBMC
12.1785	-0.389461	B - PBMC
12.0347	1.65249	B - PBMC
12.5325	2.86689	B - PBMC
12.6062	-0.66657	B - PBMC
10.9227	0.620524	B - PBMC
12.0862	2.75774	B - PBMC
12.2188	-0.646225	B - PBMC
12.5622	-0.54431	B - PBMC
12.2923	-0.919575	B - PBMC
13.0772	0.500967	B - PBMC
11.753	-0.167328	B - PBMC
11.8591	1.28129	B - PBMC
12.1008	-0.597754	B - PBMC
5.49887	-4.66108	unclassified
12.5705	0.0899493	B - PBMC
12.6243	0.984822	B - PBMC
10.4353	-2.13108	Pre-B Cell
11.6467	-0.412045	B - PBMC
12.9576	-0.323321	B - PBMC
11.6848	-0.533071	B - PBMC
12.652	2.51503	B - PBMC
12.3353	1.26621	B - PBMC
12.9145	-0.0258975	B - PBMC
12.5505	2.33334	B - PBMC
12.0496	0.708912	B - PBMC
12.4178	2.35464	B - PBMC
6.96107	-5.44806	MPP
12.7831	0.764629	B - PBMC
12.2346	2.3959	B - PBMC
6.51297	-5.23977	MPP
13.1244	-0.147515	B - PBMC
10.0718	-2.52688	CLP
12.2554	3.01436	B - PBMC
12.8802	1.4757	B - PBMC
11.0372	-1.41354	Pre-B Cell
12.7126	1.05389	B - PBMC
10.5267	-2.03068	Pre-B Cell
12.8016	1.99883	B - PBMC
11.5701	0.523123	B - PBMC
12.4105	0.676329	B - PBMC
12.6011	2.24347	B - PBMC
13.0788	-0.526263	B - PBMC
12.8974	-0.565793	B - PBMC
7.12854	-5.243	MPP
12.3306	2.5391	B - PBMC
12.6242	2.29323	B - PBMC
11.8358	0.391871	B - PBMC
12.9429	1.29349	B - PBMC
12.8604	0.667642	B - PBMC
13.0695	1.04323	B - PBMC
12.6057	1.05665	B - PBMC
13.1388	0.48558	B - PBMC
11.7873	0.33771	B - PBMC
11.3339	-1.28199	Pre-B Cell
13.0213	1.25301	B - PBMC
10.1834	-2.42772	CLP
11.0423	-1.3517	Pre-B Cell
5.34615	-4.73961	unclassified
7.79849	-5.15831	MPP
12.3374	0.646929	B - PBMC
12.9331	1.28837	B - PBMC
7.65044	-5.00119	MPP
10.3582	-2.22071	Pre-B Cell
11.1406	0.413179	B - PBMC
13.0873	-0.013904	B - PBMC
10.4397	-2.13358	Pre-B Cell
12.7278	-0.00088568	B - PBMC
11.6852	0.389509	B - PBMC
10.4643	-2.10406	Pre-B Cell
12.6628	2.66382	B - PBMC
5.37346	-4.72068	unclassified
7.82196	-5.19983	MPP
12.6387	0.83195	B - PBMC
12.7009	-0.650637	B - PBMC
13.1639	0.407933	B - PBMC
6.27142	-5.31226	MPP
13.0265	0.875077	B - PBMC
12.6756	-0.0889784	B - PBMC
12.7386	1.31621	B - PBMC
10.6368	-1.89694	Pre-B Cell
11.8041	-0.383271	B - PBMC
10.988	0.535439	B - PBMC
7.2881	-5.3449	MPP
12.9826	0.695434	B - PBMC
10.7447	-1.76085	Pre-B Cell
11.568	0.802979	B - PBMC
12.6503	2.2887	B - PBMC
13.1502	0.670441	B - PBMC
7.75417	-5.14669	MPP
12.6774	-0.995072	B - PBMC
7.73037	-5.24518	MPP
12.2887	0.308316	B - PBMC
12.8382	1.19008	B - PBMC
12.3074	2.84252	B - PBMC
12.9247	1.00462	B - PBMC
11.4845	0.864043	B - PBMC
12.5842	2.42946	B - PBMC
11.0948	-1.23235	Pre-B Cell
12.1811	0.675865	B - PBMC
10.4675	-2.10148	Pre-B Cell
12.7384	2.83338	B - PBMC
7.81063	-5.15358	MPP
12.7292	0.746607	B - PBMC
12.0619	0.83023	B - PBMC
13.1352	0.265512	B - PBMC
12.8439	1.42042	B - PBMC
12.2397	-0.675102	B - PBMC
13.0234	0.948466	B - PBMC
6.12394	-4.81866	unclassified
7.72426	-5.2203	MPP
11.2861	0.00753704	B - PBMC
12.4173	-0.751942	B - PBMC
12.0062	0.581496	B - PBMC
7.74427	-5.20742	MPP
10.5757	-1.96659	Pre-B Cell
11.8705	0.695647	B - PBMC
12.761	0.936815	B - PBMC
5.77733	-4.70288	unclassified
13.2106	0.0846639	B - PBMC
13.0557	1.30953	B - PBMC
13.1194	1.10782	B - PBMC
10.1353	-2.47842	CLP
12.7538	2.34385	B - PBMC
12.8713	0.871238	B - PBMC
12.5407	0.613591	B - PBMC
10.122	-2.49657	CLP
5.75006	-5.23005	unclassified
13.1173	0.98356	B - PBMC
12.9521	1.54155	B - PBMC
12.6573	-0.510649	B - PBMC
12.6984	1.27409	B - PBMC
12.9795	0.662138	B - PBMC
12.4202	-0.557939	B - PBMC
12.2045	0.211983	B - PBMC
6.25679	-5.31052	MPP
6.25966	-5.31244	MPP
6.15979	-4.82365	unclassified
6.09581	-4.82072	unclassified
5.36276	-4.73773	unclassified
11.7492	0.30301	B - PBMC
11.5232	0.492632	B - PBMC
12.3685	2.94214	B - PBMC
10.9855	-1.36905	Pre-B Cell
12.8643	0.710805	B - PBMC
11.8868	1.53137	B - PBMC
12.8306	0.910117	B - PBMC
12.0684	0.459404	B - PBMC
12.9446	1.16159	B - PBMC
13.0756	0.205926	B - PBMC
6.89598	-5.40978	MPP
11.3256	-1.19344	Pre-B Cell
12.0379	0.920519	B - PBMC
11.8129	1.04031	B - PBMC
12.6809	1.17205	B - PBMC
12.7872	1.24623	B - PBMC
10.4491	-2.12104	Pre-B Cell
11.9457	1.15772	B - PBMC
12.5469	1.06753	B - PBMC
11.6073	-0.216669	B - PBMC
12.2153	1.08272	B - PBMC
6.0957	-4.80489	unclassified
12.6892	1.29033	B - PBMC
12.8027	1.40449	B - PBMC
5.36563	-4.79403	unclassified
10.5371	-2.01321	Pre-B Cell
12.9443	0.94748	B - PBMC
13.1611	0.671343	B - PBMC
12.7709	0.939907	B - PBMC
7.32804	-5.1734	MPP
12.8598	0.96762	B - PBMC
12.5611	2.30596	B - PBMC
12.5157	0.190302	B - PBMC
12.2736	-0.500315	B - PBMC
12.3999	1.34116	B - PBMC
10.8528	-1.6129	Pre-B Cell
5.45518	-4.6468	unclassified
7.60069	-5.20124	MPP
12.8379	0.713487	B - PBMC
12.6932	0.936833	B - PBMC
7.13281	-5.54069	MPP
11.3569	0.579394	B - PBMC
12.8692	2.00525	B - PBMC
13.215	-0.0437466	B - PBMC
12.9844	0.307555	B - PBMC
10.9101	-1.53883	Pre-B Cell
12.9086	-0.0078039	B - PBMC
6.07746	-5.30252	MPP
12.4674	0.438368	B - PBMC
12.1026	1.08741	B - PBMC
12.2063	1.15048	B - PBMC
6.26641	-5.35782	MPP
12.9175	1.05185	B - PBMC
12.9249	1.28921	B - PBMC
12.9701	1.48787	B - PBMC
13.0347	1.43451	B - PBMC
12.9567	0.100907	B - PBMC
13.063	0.197214	B - PBMC
12.8506	-0.744516	B - PBMC
12.7826	1.74262	B - PBMC
12.9783	-0.222745	B - PBMC
12.222	-0.332726	B - PBMC
12.2037	3.02519	B - PBMC
12.7089	-0.965998	B - PBMC
12.5874	-0.409512	B - PBMC
13.2023	-0.0337036	B - PBMC
12.7384	-0.714801	B - PBMC
12.8624	-0.601184	B - PBMC
12.5479	-0.90586	B - PBMC
12.5604	-0.741107	B - PBMC
12.7675	0.710332	B - PBMC
13.0632	-0.212592	B - PBMC
12.4882	0.925288	B - PBMC
12.536	-0.779543	B - PBMC
12.9825	-0.623842	B - PBMC
12.7305	-0.703466	B - PBMC
12.6222	2.42206	B - PBMC
12.235	-0.777157	B - PBMC
12.6451	-0.758308	B - PBMC
13.2105	-0.192652	B - PBMC
12.791	-0.395905	B - PBMC
12.1916	-0.301779	B - PBMC
12.5973	-0.353331	B - PBMC
12.4518	-0.718118	B - PBMC
11.8565	-0.918072	B - PBMC
12.3611	1.99184	B - PBMC
12.7374	-0.665378	B - PBMC
12.1964	-0.507337	B - PBMC
13.0947	-0.029098	B - PBMC
12.7096	-0.605734	B - PBMC
12.8562	-0.385165	B - PBMC
12.3456	0.0341671	B - PBMC
12.586	-0.41711	B - PBMC
12.5605	-0.457404	B - PBMC
12.3251	-0.94226	B - PBMC
12.7145	-0.507478	B - PBMC
12.1647	-0.467852	B - PBMC
12.9319	-0.176541	B - PBMC
12.8188	-0.711916	B - PBMC
13.0276	-0.660935	B - PBMC
12.9137	-0.300856	B - PBMC
12.6235	-0.867575	B - PBMC
12.8189	-0.764949	B - PBMC
12.4522	2.61588	B - PBMC
12.1768	-0.722663	B - PBMC
13.1165	-0.15324	B - PBMC
11.7515	-0.566514	B - PBMC
12.4819	2.68221	B - PBMC
12.9315	-0.466266	B - PBMC
12.088	-0.496452	B - PBMC
12.3753	-0.349876	B - PBMC
12.58	-0.453248	B - PBMC
12.3509	-0.518599	B - PBMC
12.9939	0.439411	B - PBMC
12.7388	-0.624534	B - PBMC
13.0674	-0.447646	B - PBMC
12.2868	2.9838	B - PBMC
12.5143	-0.870301	B - PBMC
12.021	-0.245103	B - PBMC
13.1866	-0.209523	B - PBMC
12.6989	2.36105	B - PBMC
12.7066	-0.339818	B - PBMC
12.0633	-0.338791	B - PBMC
13.2127	-0.0134661	B - PBMC
12.3661	-0.116572	B - PBMC
12.025	-0.350872	B - PBMC
12.5431	-0.615236	B - PBMC
12.8572	-0.354771	B - PBMC
12.5314	-0.262857	B - PBMC
12.1617	-0.122747	B - PBMC
12.1504	0.0228618	B - PBMC
12.5572	-0.517173	B - PBMC
12.6857	-0.593559	B - PBMC
12.0848	2.85978	B - PBMC
12.6485	-0.661538	B - PBMC
12.7415	-0.405133	B - PBMC
12.7819	-0.140016	B - PBMC
12.3358	-0.684794	B - PBMC
12.3567	1.74786	B - PBMC
11.9478	-0.221108	B - PBMC
12.6643	0.124016	B - PBMC
12.301	-0.697689	B - PBMC
13.0059	-0.154027	B - PBMC
12.4915	-0.585686	B - PBMC
12.7516	0.00459622	B - PBMC
12.6757	-0.389445	B - PBMC
12.3821	-0.671133	B - PBMC
12.3801	-0.528418	B - PBMC
12.9038	-0.423619	B - PBMC
12.7172	-0.950543	B - PBMC
12.6325	-0.924478	B - PBMC
12.1487	-0.611757	B - PBMC
12.6586	-0.449827	B - PBMC
12.4861	-0.639061	B - PBMC
12.9141	-0.196222	B - PBMC
13.0416	-0.204382	B - PBMC
11.6789	-0.276932	B - PBMC
12.5606	-0.654263	B - PBMC
12.8598	0.209118	B - PBMC
12.5348	-0.725884	B - PBMC
10.4083	-2.16356	Pre-B Cell
7.84607	-5.22853	MPP
7.67514	-5.23696	MPP
11.2376	-1.1783	Pre-B Cell
6.77936	-5.31893	MPP
11.061	-1.42881	Pre-B Cell
5.40288	-4.71639	unclassified
11.316	-1.00692	Pre-B Cell
6.58016	-5.13548	MPP
5.18419	-5.052	unclassified
10.9847	-1.48868	Pre-B Cell
5.71326	-4.64217	unclassified
7.57552	-5.13166	MPP
10.1418	-2.46735	CLP
10.0562	-2.53522	CLP
7.56552	-5.11265	MPP
6.00441	-4.75693	unclassified
10.5671	-1.97936	Pre-B Cell
5.41971	-4.70256	unclassified
6.09264	-4.79743	unclassified
10.1564	-2.45528	CLP
11.5861	-0.744302	B - PBMC
7.16004	-4.79845	MPP
12.1212	0.00523067	B - PBMC
11.0906	-1.05348	Pre-B Cell
12.3394	-0.159883	B - PBMC
11.7637	-0.352414	B - PBMC
11.8283	-0.486122	B - PBMC
5.52939	-4.69344	CLP
12.1667	-0.622068	B - PBMC
7.12764	-5.37642	MPP
11.6961	-0.576673	B - PBMC
11.6668	-0.346563	B - PBMC
11.8775	-0.322784	B - PBMC
12.2059	0.254645	B - PBMC
11.6081	-0.539895	B - PBMC
13.2726	0.06711	B - PBMC
5.84176	-5.26505	MPP
10.1492	-2.46124	CLP
5.18685	-5.04539	unclassified
11.9989	-0.31347	B - PBMC
6.09759	-4.8744	unclassified
11.4712	-0.199586	B - PBMC
5.99448	-4.77271	unclassified
7.3706	-5.18504	CLP
11.7237	-0.329997	B - PBMC
12.0124	-0.993111	B - PBMC
12.245	2.13676	B - PBMC
9.8007	-2.78012	CLP
12.5927	-0.0733447	B - PBMC
12.5225	-0.425393	B - PBMC
11.8406	0.400558	B - PBMC
11.8457	-0.412492	B - PBMC
7.01876	-5.31643	MPP
5.49877	-4.70165	unclassified
5.37793	-4.75719	unclassified
11.5124	-0.474334	B - PBMC
11.5982	-0.60745	B - PBMC
11.8995	2.2958	B - PBMC
12.6819	-0.470193	B - PBMC
6.29077	-5.20308	unclassified
7.76726	-5.09903	MPP
11.86	-0.257196	B - PBMC
11.271	-0.0656307	B - PBMC
11.835	-0.432881	B - PBMC
11.5185	-0.362922	B - PBMC
11.6486	-0.113857	B - PBMC
6.0895	-4.81779	unclassified
10.8635	-0.150047	B - PBMC
11.8975	0.2853	B - PBMC
11.571	-0.385084	B - PBMC
11.4347	-0.574889	B - PBMC
11.6222	-0.273905	B - PBMC
5.39472	-4.71636	unclassified
11.6624	-0.121373	B - PBMC
12.4136	-0.745886	B - PBMC
11.9891	-0.418094	B - PBMC
11.7812	2.66217	B - PBMC
11.7151	-0.102305	B - PBMC
7.72523	-5.20342	MPP
6.97829	-5.3974	MPP
11.2288	-0.199221	B - PBMC
11.5975	-0.34586	B - PBMC
12.0101	0.0223224	B - PBMC
11.7094	-0.369968	B - PBMC
11.7818	-0.406826	B - PBMC
11.9124	-0.400277	B - PBMC
11.7945	2.13792	B - PBMC
12.1467	2.39122	B - PBMC
12.122	-0.350392	B - PBMC
11.6095	-0.208624	B - PBMC
10.136	-2.4781	CLP
7.11053	-5.11191	MPP
11.4048	-0.2579	B - PBMC
10.1465	-2.46203	CLP
6.08097	-4.81587	unclassified
11.7882	-0.75725	B - PBMC
12.2829	0.215055	B - PBMC
12.0101	-0.416487	B - PBMC
7.58431	-5.13208	MPP
12.0699	-0.57482	B - PBMC
12.3084	1.86124	B - PBMC
12.0135	2.51324	B - PBMC
12.1059	-0.572421	B - PBMC
11.5444	-0.396116	B - PBMC
11.9482	-0.26501	B - PBMC
7.87798	-5.13419	MPP
12.1889	0.481956	B - PBMC
11.9034	0.0860508	B - PBMC
7.70489	-5.19995	MPP
5.39924	-4.80282	unclassified
10.1476	-2.47123	CLP
11.462	-0.357197	B - PBMC
11.6501	-0.500425	B - PBMC
11.8707	1.87906	B - PBMC
11.2785	0.571724	B - PBMC
11.9775	2.58743	B - PBMC
10.9071	0.145215	B - PBMC
10.9802	0.112764	B - PBMC
11.6263	2.35424	B - PBMC
11.2044	-0.209294	B - PBMC
10.871	0.172245	B - PBMC
11.0304	0.414833	B - PBMC
10.9323	0.0826956	B - PBMC
10.9826	0.294405	B - PBMC
11.8424	2.41032	B - PBMC
11.1356	-0.452415	B - PBMC
11.6836	1.66053	B - PBMC
10.9966	0.195193	B - PBMC
10.9218	0.0320685	B - PBMC
11.3515	0.941317	B - PBMC
10.9168	0.169915	B - PBMC
11.8435	2.64213	B - PBMC
10.9964	0.0991094	B - PBMC
11.312	0.249919	B - PBMC
11.1661	0.545062	B - PBMC
11.5937	1.76208	B - PBMC
10.8199	0.0774326	B - PBMC
10.9852	0.0408823	B - PBMC
11.4604	1.21213	B - PBMC
11.0007	0.081329	B - PBMC
11.2305	-0.109583	B - PBMC
11.0656	-1.24864	Pre-B Cell
10.9166	-0.0204154	B - PBMC
10.9364	-0.0362705	B - PBMC
11.1913	-0.568515	B - PBMC
11.6594	1.8931	B - PBMC
11.0976	-0.0435496	B - PBMC
11.7832	2.55552	B - PBMC
11.3605	-0.292252	B - PBMC
11.6402	1.97276	B - PBMC
11.0592	-0.0530804	B - PBMC
11.0176	-0.410729	B - PBMC
11.0208	-0.183488	B - PBMC
11.18	0.158653	B - PBMC
11.0029	0.174955	B - PBMC
11.267	-0.0876999	B - PBMC
11.1486	0.0989262	B - PBMC
11.2007	0.225126	B - PBMC
11.8413	2.25776	B - PBMC
10.8374	0.176051	B - PBMC
11.0275	0.260506	B - PBMC
12.5895	2.92038	B - PBMC
10.957	0.260509	B - PBMC
11.6895	2.53239	B - PBMC
11.299	-0.465244	B - PBMC
11.1221	0.395676	B - PBMC
11.7001	1.6842	B - PBMC
10.9711	0.010732	B - PBMC
11.6175	2.39818	B - PBMC
11.022	-0.0374709	B - PBMC
13.1853	0.496156	B - PBMC
10.8522	0.159924	B - PBMC
11.8832	2.35568	B - PBMC
10.9497	0.0846984	B - PBMC
6.10861	-5.39928	MPP
11.7222	1.65356	B - PBMC
11.5315	0.901265	B - PBMC
11.1669	-0.520275	B - PBMC
11.5703	1.39371	B - PBMC
11.5893	1.53123	B - PBMC
10.8705	0.110641	B - PBMC
11.8089	2.52546	B - PBMC
11.0183	0.354356	B - PBMC
11.89	1.86966	B - PBMC
11.6995	2.39707	B - PBMC
10.9277	0.261506	B - PBMC
11.6509	2.21678	B - PBMC
11.6047	1.88421	B - PBMC
11.7567	1.88692	B - PBMC
10.9347	-0.0728011	B - PBMC
10.9186	0.227323	B - PBMC
11.6901	2.54488	B - PBMC
10.9591	-0.0691393	B - PBMC
11.688	1.88412	B - PBMC
11.7372	1.48478	B - PBMC
10.8844	-0.00717041	B - PBMC
11.0132	0.250841	B - PBMC
10.7671	0.275249	B - PBMC
10.9601	0.178798	B - PBMC
11.3291	0.534256	B - PBMC
11.8353	1.84773	B - PBMC
10.8	0.181523	B - PBMC
11.5581	1.77818	B - PBMC
11.565	2.32793	B - PBMC
11.0342	-0.265919	B - PBMC
10.8765	0.0613845	B - PBMC
10.9488	0.0669688	B - PBMC
10.9074	0.0388804	B - PBMC
11.1472	-0.257139	B - PBMC
11.5648	-0.167875	B - PBMC
11.0811	-0.248353	B - PBMC
11.053	-0.0312283	B - PBMC
11.0342	-0.0661896	B - PBMC
11.6656	1.8362	B - PBMC
11.9246	2.50703	B - PBMC
11.6031	2.00284	B - PBMC
11.6378	1.28138	B - PBMC
11.6304	2.06279	B - PBMC
11.1058	-0.136446	B - PBMC
11.1281	-0.320819	B - PBMC
11.6516	2.32023	B - PBMC
11.5843	1.51013	B - PBMC
11.7177	1.96328	B - PBMC
10.8881	0.237886	B - PBMC
11.5237	1.523	B - PBMC
11.2056	-0.333109	B - PBMC
10.8966	0.141894	B - PBMC
11.0121	0.0192313	B - PBMC
10.9339	0.0562007	B - PBMC
10.9922	-0.192746	B - PBMC
10.9285	0.0106214	B - PBMC
7.48841	-5.27023	MPP
10.925	0.0825537	B - PBMC
11.4475	-0.140236	B - PBMC
11.7685	1.93434	B - PBMC
10.9386	-0.0159983	B - PBMC
11.3394	-0.376655	B - PBMC
10.8643	0.172575	B - PBMC
11.0737	0.173547	B - PBMC
10.9495	0.257337	B - PBMC
11.1313	-0.180632	B - PBMC
11.2457	-0.151237	B - PBMC
11.3101	-0.114285	B - PBMC
10.9172	0.159618	B - PBMC
10.8886	0.00453375	B - PBMC
11.0827	-0.0933805	B - PBMC
11.7816	2.47954	B - PBMC
11.6798	2.38833	B - PBMC
11.8294	1.89417	B - PBMC
13.1652	0.372522	B - PBMC
12.2095	-0.580044	B - PBMC
12.5604	0.612691	B - PBMC
12.6869	0.0215481	B - PBMC
12.6749	-0.377972	B - PBMC
11.8896	0.214001	B - PBMC
12.7071	0.181724	B - PBMC
12.7737	0.0240881	B - PBMC
6.07993	-4.91055	unclassified
11.8121	0.165541	B - PBMC
12.1941	-0.434002	B - PBMC
7.20596	-5.29097	MPP
13.1235	-0.222435	B - PBMC
10.9938	-1.36024	Pre-B Cell
12.6663	0.516595	B - PBMC
12.1441	1.20995	B - PBMC
12.0084	-0.172002	B - PBMC
13.0161	1.56737	B - PBMC
12.3648	-0.947148	B - PBMC
11.9304	0.0313534	B - PBMC
12.6058	2.76882	B - PBMC
12.7964	2.2123	B - PBMC
12.9046	-0.279932	B - PBMC
12.3417	2.00603	B - PBMC
12.8887	2.24258	B - PBMC
12.8245	-0.353951	B - PBMC
12.3761	2.38553	B - PBMC
12.9369	-0.160174	B - PBMC
12.2341	2.84375	B - PBMC
12.5369	-0.331266	B - PBMC
12.6283	-0.370075	B - PBMC
6.00734	-4.78577	unclassified
12.0077	-0.313332	B - PBMC
12.8513	2.49849	B - PBMC
12.341	2.68737	B - PBMC
12.5865	2.22552	B - PBMC
12.2523	2.14828	B - PBMC
12.8216	-0.647396	B - PBMC
12.3184	-0.0708257	B - PBMC
12.5348	2.01003	B - PBMC
12.3488	0.237568	B - PBMC
12.4806	2.23814	B - PBMC
12.9555	2.05395	B - PBMC
12.7815	2.24183	B - PBMC
12.6145	-0.275748	B - PBMC
12.9578	-0.275104	B - PBMC
12.6061	2.65192	B - PBMC
10.5048	-2.05246	Pre-B Cell
5.5876	-4.6178	unclassified
12.6027	-0.0436536	B - PBMC
12.2473	-0.712657	B - PBMC
6.88982	-5.52093	MPP
11.3014	-1.23345	Pre-B Cell
12.2414	-0.28025	B - PBMC
12.1388	-0.00928272	B - PBMC
13.1833	-0.159527	B - PBMC
12.5308	0.303907	B - PBMC
12.3944	2.20242	B - PBMC
12.3714	-0.0128447	B - PBMC
12.2428	1.57889	B - PBMC
12.691	0.0753943	B - PBMC
12.5615	2.63059	B - PBMC
12.3971	1.45132	B - PBMC
12.3153	0.106175	B - PBMC
12.6374	0.0473437	B - PBMC
12.003	-0.18859	B - PBMC
12.1415	-0.135742	B - PBMC
12.755	2.66531	B - PBMC
12.2123	1.87439	B - PBMC
12.5816	0.286366	B - PBMC
12.6322	2.71926	B - PBMC
13.0368	0.106675	B - PBMC
12.2623	2.30781	B - PBMC
12.0554	-0.0174741	B - PBMC
11.8775	-0.239819	B - PBMC
12.7968	2.30658	B - PBMC
12.6334	2.22342	B - PBMC
12.2014	2.35625	B - PBMC
12.1178	1.20104	B - PBMC
12.7442	0.328602	B - PBMC
12.1176	0.291595	B - PBMC
12.2001	-0.277827	B - PBMC
12.307	1.90676	B - PBMC
12.5259	0.544244	B - PBMC
11.923	0.0468057	B - PBMC
13.0064	-0.27078	B - PBMC
12.7035	0.403406	B - PBMC
5.8595	-4.72606	unclassified
12.2843	0.134335	B - PBMC
12.5563	0.0584814	B - PBMC
12.3749	2.83871	B - PBMC
12.5817	-0.902722	B - PBMC
12.5509	2.52836	B - PBMC
5.65714	-4.66267	unclassified
6.8388	-5.52866	MPP
12.9259	1.89893	B - PBMC
12.8016	1.31227	B - PBMC
12.0587	0.0309137	B - PBMC
12.035	0.196345	B - PBMC
12.6641	-0.302823	B - PBMC
12.3204	-0.19013	B - PBMC
12.4765	2.44248	B - PBMC
11.2011	-1.26651	Pre-B Cell
12.5383	0.467437	B - PBMC
12.3784	2.35173	B - PBMC
12.7508	2.53342	B - PBMC
12.8139	0.0351859	B - PBMC
12.8875	2.4954	B - PBMC
12.8242	2.49038	B - PBMC
12.1189	0.0976997	B - PBMC
11.8624	0.00447506	B - PBMC
5.42416	-4.66527	unclassified
12.3694	0.248632	B - PBMC
12.3554	-0.242888	B - PBMC
12.5046	0.551858	B - PBMC
11.9341	0.00237738	B - PBMC
12.1416	2.10622	B - PBMC
12.675	0.259032	B - PBMC
12.808	-0.394462	B - PBMC
11.6703	-0.478579	B - PBMC
12.5629	2.74726	B - PBMC
12.3434	-0.0642051	B - PBMC
12.8005	-0.531757	B - PBMC
12.5299	0.0621368	B - PBMC
13.0344	-0.23818	B - PBMC
6.78847	-4.89186	CLP
12.6907	2.75522	B - PBMC
12.3395	2.65152	B - PBMC
12.9321	1.15669	B - PBMC
12.7592	2.48213	B - PBMC
12.4915	1.99822	B - PBMC
12.6346	-0.310858	B - PBMC
11.986	0.472681	B - PBMC
12.6937	2.64543	B - PBMC
12.8621	0.188014	B - PBMC
12.5297	2.05957	B - PBMC
12.25	-0.342921	B - PBMC
12.0395	-0.312949	B - PBMC
12.0706	-0.156056	B - PBMC
12.5818	2.44198	B - PBMC
12.7873	1.1188	B - PBMC
12.7299	2.40892	B - PBMC
11.9701	-0.00771736	B - PBMC
12.3767	2.09273	B - PBMC
12.6894	1.78164	B - PBMC
12.0958	2.67479	B - PBMC
12.9007	-0.490296	B - PBMC
12.3051	2.45871	B - PBMC
12.8687	2.21979	B - PBMC
11.0532	0.129767	B - PBMC
12.5529	0.648733	B - PBMC
12.5156	2.668	B - PBMC
12.8212	-0.176222	B - PBMC
13.0256	-0.109235	B - PBMC
12.9077	1.40178	B - PBMC
12.088	2.81602	B - PBMC
6.3699	-5.31196	MPP
12.5698	2.34878	B - PBMC
12.9669	0.00504129	B - PBMC
12.1708	2.48893	B - PBMC
11.9786	0.102409	B - PBMC
12.1616	0.288431	B - PBMC
12.7996	2.61507	B - PBMC
12.3052	1.96377	B - PBMC
13.0175	0.011967	B - PBMC
12.959	-0.0796441	B - PBMC
12.5135	2.3015	B - PBMC
11.633	-0.154823	B - PBMC
12.8632	2.41143	B - PBMC
13.0584	-0.294806	B - PBMC
11.962	2.49195	B - PBMC
12.6555	0.103639	B - PBMC
12.6969	2.22025	B - PBMC
12.8738	-0.312121	B - PBMC
12.6731	2.27576	B - PBMC
12.4014	2.34501	B - PBMC
12.287	0.25323	B - PBMC
12.2963	-0.0695606	B - PBMC
12.6936	-0.371361	B - PBMC
13.0571	-0.0257201	B - PBMC
12.8195	2.57267	B - PBMC
11.9696	-0.22339	B - PBMC
12.3119	2.87441	B - PBMC
12.1434	2.19314	B - PBMC
12.8507	-0.220318	B - PBMC
12.1715	-0.0279575	B - PBMC
12.2057	-0.321365	B - PBMC
12.156	-0.505162	B - PBMC
11.851	-0.255261	B - PBMC
12.4758	0.179364	B - PBMC
12.8949	0.0252823	B - PBMC
12.5205	-0.187289	B - PBMC
12.4302	-0.285291	B - PBMC
12.4841	-0.379719	B - PBMC
12.4536	2.80591	B - PBMC
12.1938	1.88919	B - PBMC
6.26731	-4.88497	CLP
6.33042	-4.90411	CLP
12.14	2.80395	B - PBMC
7.12119	-5.47812	MPP
12.6278	2.19982	B - PBMC
12.5441	2.26175	B - PBMC
11.86	2.62793	B - PBMC
12.8215	0.0162622	B - PBMC
12.8821	-0.167075	B - PBMC
12.5523	2.72058	B - PBMC
12.4978	2.10129	B - PBMC
12.7872	-0.443261	B - PBMC
11.7861	-0.0681978	B - PBMC
12.5931	-0.540061	B - PBMC
7.89039	-5.15738	MPP
12.1784	-0.544065	B - PBMC
10.6013	-1.93937	Pre-B Cell
7.61523	-5.20503	MPP
6.21582	-4.82475	unclassified
12.2559	2.20539	B - PBMC
11.9028	0.312231	B - PBMC
12.2055	2.79668	B - PBMC
11.8338	-0.483486	B - PBMC
6.27117	-5.15564	MPP
12.5543	0.391845	B - PBMC
10.1106	-2.50895	CLP
4.32911	3.1597	B - PBMC
12.0891	2.62163	B - PBMC
12.557	2.10587	B - PBMC
7.79834	-5.14726	MPP
12.1389	-0.307279	B - PBMC
12.2794	-0.952997	B - PBMC
5.42038	-4.68675	unclassified
12.2968	-0.353896	B - PBMC
12.385	2.42821	B - PBMC
7.71032	-5.15284	MPP
12.5414	0.535562	B - PBMC
12.4858	1.75208	B - PBMC
12.7963	0.0876394	B - PBMC
12.6913	2.30084	B - PBMC
12.3434	-0.022242	B - PBMC
13.0307	0.305222	B - PBMC
12.5739	0.334599	B - PBMC
12.5944	0.827673	B - PBMC
12.5215	-0.460311	B - PBMC
12.7279	-0.0701184	B - PBMC
12.4147	-0.176249	B - PBMC
12.1023	0.335399	B - PBMC
13.0162	-0.27021	B - PBMC
12.8806	2.09502	B - PBMC
12.2053	2.50716	B - PBMC
13.2476	0.219202	B - PBMC
12.9732	-0.0168954	B - PBMC
12.3268	-0.221007	B - PBMC
13.0233	-0.381771	B - PBMC
12.3673	0.294768	B - PBMC
12.6694	0.69508	B - PBMC
12.0079	2.67383	B - PBMC
12.5877	0.0702764	B - PBMC
12.9251	-0.282868	B - PBMC
12.6336	1.18972	B - PBMC
12.7809	-0.515979	B - PBMC
11.6853	-0.769234	B - PBMC
12.9855	-0.453786	B - PBMC
12.5833	2.77959	B - PBMC
12.9462	-0.438046	B - PBMC
12.6588	2.55725	B - PBMC
12.6054	-0.607721	B - PBMC
12.0886	-0.00108069	B - PBMC
11.9544	0.210974	B - PBMC
12.8527	-0.360484	B - PBMC
12.2713	0.351132	B - PBMC
12.7788	-0.170465	B - PBMC
12.6302	0.0916943	B - PBMC
13.177	0.0420734	B - PBMC
12.6848	0.563231	B - PBMC
12.7654	-0.419054	B - PBMC
12.8248	-0.175905	B - PBMC
12.5348	0.190615	B - PBMC
12.8812	-0.185929	B - PBMC
12.374	2.56876	B - PBMC
13.1155	0.00504866	B - PBMC
12.699	0.604429	B - PBMC
12.4318	-0.278937	B - PBMC
12.7676	-0.702555	B - PBMC
12.6327	2.67353	B - PBMC
12.3471	-0.607211	B - PBMC
12.1974	-0.17667	B - PBMC
12.7422	2.65577	B - PBMC
12.7998	1.49115	B - PBMC
12.859	-0.0714176	B - PBMC
12.2004	2.59785	B - PBMC
12.6015	2.08786	B - PBMC
13.0039	-0.397804	B - PBMC
12.9825	1.02347	B - PBMC
12.8415	2.38953	B - PBMC
12.8503	-0.296226	B - PBMC
12.8272	1.62122	B - PBMC
12.4527	2.48707	B - PBMC
13.0583	-0.113863	B - PBMC
12.982	-0.144426	B - PBMC
12.1656	2.71061	B - PBMC
12.3468	-0.783136	B - PBMC
12.1465	2.82246	B - PBMC
12.5114	-0.239381	B - PBMC
12.8649	1.41874	B - PBMC
12.2555	-0.922496	B - PBMC
11.9327	-0.865613	B - PBMC
5.34088	-4.76687	unclassified
11.9712	0.871792	B - PBMC
12.1573	-0.767928	B - PBMC
6.49219	-5.29253	MPP
12.6898	2.54762	B - PBMC
12.5478	0.862506	B - PBMC
13.231	0.263645	B - PBMC
12.191	-0.61631	B - PBMC
11.7854	-0.457546	B - PBMC
10.1319	-2.47263	CLP
12.8511	-0.621611	B - PBMC
7.86842	-5.13639	MPP
7.1752	-5.27506	MPP
12.4155	2.35036	B - PBMC
5.93732	-4.75921	unclassified
12.7299	2.53408	B - PBMC
7.72049	-5.24166	MPP
11.9865	0.296833	B - PBMC
12.534	2.1416	B - PBMC
12.2807	-0.316137	B - PBMC
12.3857	2.38145	B - PBMC
12.5078	-0.583078	B - PBMC
12.3348	0.567625	B - PBMC
12.4766	0.267958	B - PBMC
12.4704	2.48804	B - PBMC
12.1764	-0.503413	B - PBMC
7.64957	-5.028	MPP
10.4697	-2.09767	Pre-B Cell
10.735	-1.76772	Pre-B Cell
12.3013	-0.806712	B - PBMC
12.4455	2.69239	B - PBMC
12.325	2.18133	B - PBMC
7.58482	-5.11664	CLP
12.1034	1.58373	B - PBMC
12.951	1.24614	B - PBMC
12.353	-0.393597	B - PBMC
12.6906	0.124331	B - PBMC
12.6871	0.0340968	B - PBMC
12.0997	1.22519	B - PBMC
12.5472	-0.247566	B - PBMC
12.8926	1.27467	B - PBMC
12.4099	2.93124	B - PBMC
12.555	2.52659	B - PBMC
7.27923	-5.33092	MPP
12.3928	-0.450422	B - PBMC
12.5552	-0.661879	B - PBMC
12.3917	0.293281	B - PBMC
12.009	-0.745326	B - PBMC
12.7935	-0.298186	B - PBMC
11.6355	-0.316872	B - PBMC
12.5455	1.87885	B - PBMC
12.2273	1.72955	B - PBMC
11.792	1.44846	B - PBMC
12.1608	2.32374	B - PBMC
12.2891	1.68729	B - PBMC
11.8559	-0.759071	B - PBMC
12.2895	1.82848	B - PBMC
12.4347	2.25304	B - PBMC
12.748	-0.4034	B - PBMC
12.5766	2.69288	B - PBMC
12.455	0.342114	B - PBMC
12.0367	1.87933	B - PBMC
12.2884	2.42082	B - PBMC
12.7409	2.45141	B - PBMC
11.0178	-1.49436	Pre-B Cell
12.7046	2.61118	B - PBMC
12.1557	2.10639	B - PBMC
7.39908	-5.40374	MPP
7.74855	-5.04447	MPP
11.4074	-0.0499385	B - PBMC
12.3453	2.18671	B - PBMC
7.61589	-4.95673	MPP
12.7012	-0.79638	B - PBMC
12.6396	2.39915	B - PBMC
12.1532	2.18457	B - PBMC
12.1131	-0.223821	B - PBMC
12.0138	-0.702602	B - PBMC
10.4337	-2.13774	Pre-B Cell
7.43642	-4.9995	MPP
12.2245	2.43419	B - PBMC
11.8355	0.737867	B - PBMC
12.2493	2.8376	B - PBMC
12.1138	2.00433	B - PBMC
6.16974	-4.82647	unclassified
12.3889	-0.608507	B - PBMC
12.3536	2.06389	B - PBMC
12.7996	1.37703	B - PBMC
12.4505	1.35998	B - PBMC
12.7637	-0.197131	B - PBMC
12.1795	1.5197	B - PBMC
5.76274	-5.38293	MPP
12.557	0.36479	B - PBMC
12.5353	2.44803	B - PBMC
13.1169	0.41859	B - PBMC
12.534	1.53816	B - PBMC
12.0555	-0.442151	B - PBMC
12.6607	-0.168241	B - PBMC
7.86687	-5.12455	MPP
11.6656	0.244419	B - PBMC
11.8907	0.868687	B - PBMC
12.0392	1.8801	B - PBMC
12.6384	1.13102	B - PBMC
12.1854	-0.564888	B - PBMC
7.69027	-5.25549	MPP
12.0887	1.86576	B - PBMC
12.3384	2.08527	B - PBMC
6.53723	-5.28247	MPP
12.8627	-0.58079	B - PBMC
12.2908	2.99084	B - PBMC
12.6264	-0.298465	B - PBMC
12.3651	1.08799	B - PBMC
11.0814	-1.40349	Pre-B Cell
12.5154	0.51724	B - PBMC
7.63609	-5.30034	MPP
12.1947	1.48949	B - PBMC
11.9727	2.62425	B - PBMC
12.3732	-0.315145	B - PBMC
12.0287	2.14745	B - PBMC
12.3637	-0.124209	B - PBMC
12.6855	0.256135	B - PBMC
12.2828	-0.21898	B - PBMC
12.1435	2.60656	B - PBMC
12.8745	0.792808	B - PBMC
6.3425	-5.33939	MPP
12.5396	-0.0404768	B - PBMC
12.391	2.4622	B - PBMC
12.6982	2.63083	B - PBMC
12.4974	2.06822	B - PBMC
12.6488	-0.434491	B - PBMC
12.3167	2.54091	B - PBMC
7.84814	-5.13375	MPP
10.882	-1.56849	Pre-B Cell
11.9132	-0.245353	B - PBMC
12.1093	1.56751	B - PBMC
10.9005	-1.56087	Pre-B Cell
12.5223	2.44113	B - PBMC
12.654	1.59986	B - PBMC
11.9939	1.05698	B - PBMC
7.85322	-5.11926	MPP
12.6834	-0.347715	B - PBMC
12.5901	1.09408	B - PBMC
12.401	1.66896	B - PBMC
10.7695	-1.73058	Pre-B Cell
12.7371	0.790955	B - PBMC
12.4104	0.714373	B - PBMC
12.8088	2.20501	B - PBMC
12.7605	-0.40612	B - PBMC
10.3644	-2.21032	Pre-B Cell
12.0026	1.94159	B - PBMC
12.5023	2.53209	B - PBMC
12.1957	1.0784	B - PBMC
10.9077	-1.58023	Pre-B Cell
7.67401	-5.22043	MPP
11.1607	-1.02417	Pre-B Cell
7.85087	-5.1749	MPP
10.4929	-2.06318	Pre-B Cell
12.7789	1.10958	B - PBMC
12.1388	-0.818319	B - PBMC
7.33205	-5.32352	MPP
6.13134	-4.83352	unclassified
12.118	0.220786	B - PBMC
11.7534	2.71811	B - PBMC
12.1629	2.40676	B - PBMC
12.4416	2.84601	B - PBMC
10.9199	-1.53461	Pre-B Cell
12.191	2.74748	B - PBMC
5.54243	-5.11546	unclassified
12.6348	2.58432	B - PBMC
7.7049	-5.0714	MPP
11.6785	0.294347	B - PBMC
12.6558	1.15986	B - PBMC
12.8215	1.27799	B - PBMC
12.1164	-0.370008	B - PBMC
12.0306	1.09926	B - PBMC
12.2731	2.7106	B - PBMC
11.7114	-0.441936	B - PBMC
12.279	2.287	B - PBMC
6.56593	-5.25615	MPP
12.5682	-0.00528082	B - PBMC
6.17528	-4.8295	unclassified
12.0648	1.9679	B - PBMC
12.807	1.5081	B - PBMC
12.2938	-0.197463	B - PBMC
12.3367	2.78025	B - PBMC
7.62211	-5.29914	MPP
12.2968	2.81716	B - PBMC
12.498	1.70929	B - PBMC
7.68489	-5.20735	MPP
11.9926	-0.432317	B - PBMC
12.8659	-0.426593	B - PBMC
7.51685	-5.30266	MPP
12.5302	0.179419	B - PBMC
12.8669	2.16262	B - PBMC
12.3371	3.04119	B - PBMC
12.4131	0.52993	B - PBMC
10.9124	-1.48898	Pre-B Cell
11.7642	-0.397204	B - PBMC
5.3505	-4.78376	unclassified
12.2385	-0.0516218	B - PBMC
12.4968	2.11295	B - PBMC
12.8874	2.27786	B - PBMC
7.70254	-5.12206	MPP
12.5785	1.08309	B - PBMC
6.09119	-4.8161	unclassified
12.6746	2.49563	B - PBMC
7.23176	-5.30043	MPP
11.9018	-0.399031	B - PBMC
7.8232	-5.20956	MPP
9.94154	-2.63264	CLP
10.4706	-2.09124	Pre-B Cell
12.5956	1.02836	B - PBMC
6.0002	-5.27111	MPP
12.4929	0.0539246	B - PBMC
12.2559	2.19359	B - PBMC
12.5914	0.0809443	B - PBMC
12.3241	2.18397	B - PBMC
11.8185	-0.0209109	B - PBMC
12.372	-0.0350445	B - PBMC
12.9823	-0.139182	B - PBMC
11.9504	1.09327	B - PBMC
7.21172	-5.32832	MPP
12.7684	2.70349	B - PBMC
7.62697	-5.109	MPP
7.76158	-5.17034	MPP
11.8213	2.41336	B - PBMC
11.9036	0.199232	B - PBMC
11.9828	1.07005	B - PBMC
12.406	0.281002	B - PBMC
11.9858	-0.32319	B - PBMC
12.129	0.507099	B - PBMC
12.6852	-0.934426	B - PBMC
12.4388	2.84017	B - PBMC
12.6548	2.62851	B - PBMC
12.5191	2.11297	B - PBMC
6.44248	-5.33372	MPP
12.4092	-0.18398	B - PBMC
12.4041	2.24715	B - PBMC
11.7777	-0.443252	B - PBMC
12.1566	3.02122	B - PBMC
12.3691	-0.394913	B - PBMC
6.81735	-5.27987	MPP
7.72473	-5.16818	MPP
12.8539	-0.500259	B - PBMC
10.6729	-1.84838	Pre-B Cell
12.4058	2.27618	B - PBMC
6.54413	-5.22765	MPP
12.4867	2.27534	B - PBMC
12.3578	2.54636	B - PBMC
12.0534	2.76784	B - PBMC
6.04422	-5.2804	MPP
12.3177	-0.201404	B - PBMC
12.7528	2.7741	B - PBMC
12.1361	-0.231015	B - PBMC
12.8593	0.460325	B - PBMC
12.4449	2.67574	B - PBMC
7.25362	-5.49849	MPP
11.9428	2.6467	B - PBMC
7.04692	-5.44859	MPP
11.7548	-0.300727	B - PBMC
12.5749	-0.175479	B - PBMC
10.3361	-2.25362	Pre-B Cell
7.82755	-5.15829	MPP
12.7556	-0.105212	B - PBMC
12.5377	0.358977	B - PBMC
10.1531	-2.46264	CLP
7.12477	-5.36009	MPP
12.8389	2.29119	B - PBMC
12.9349	-0.00997294	B - PBMC
12.5042	0.246263	B - PBMC
12.2006	-0.133153	B - PBMC
12.079	2.79272	B - PBMC
12.1278	0.078978	B - PBMC
12.8019	1.16967	B - PBMC
13.0425	-0.356589	B - PBMC
11.5487	-0.221218	B - PBMC
11.9146	0.241244	B - PBMC
10.0986	-2.51484	CLP
12.2335	-0.136864	B - PBMC
11.8743	-0.126143	B - PBMC
5.42775	-4.68826	unclassified
10.9591	-1.43412	Pre-B Cell
11.7269	1.96782	B - PBMC
12.132	-0.77224	B - PBMC
7.12225	-4.78387	MPP
12.0815	2.20141	B - PBMC
11.9469	2.10724	B - PBMC
11.9404	-0.410269	B - PBMC
6.64492	-5.26829	MPP
11.8396	0.214824	B - PBMC
10.7939	-1.68469	Pre-B Cell
12.0177	2.67953	B - PBMC
7.62801	-5.01011	MPP
11.4437	-0.270625	B - PBMC
5.5746	-4.7001	unclassified
7.5271	-5.28246	MPP
10.0947	-2.5218	CLP
11.4637	-0.24199	B - PBMC
12.42	-0.607063	B - PBMC
6.50647	-5.28633	MPP
10.8758	-0.000360027	B - PBMC
7.15073	-5.28256	MPP
7.64824	-5.22184	MPP
10.1421	-2.46348	CLP
11.7609	-0.464727	B - PBMC
6.23692	-4.82359	Pre-B Cell
11.1072	-1.28096	Pre-B Cell
11.9565	1.55603	B - PBMC
11.584	-0.335346	B - PBMC
6.07632	-4.83692	unclassified
7.57654	-4.9693	MPP
12.0612	2.73038	B - PBMC
7.82635	-5.14759	MPP
12.1101	-0.36379	B - PBMC
10.5497	-1.99886	Pre-B Cell
7.44763	-5.25342	MPP
6.21962	-5.08705	unclassified
7.08263	-5.36593	MPP
5.43196	-4.68214	unclassified
12.0871	0.577119	B - PBMC
7.1944	-5.25333	MPP
7.37155	-5.38409	MPP
6.58988	-5.37824	MPP
7.52536	-5.08735	MPP
7.75284	-5.18444	MPP
5.43539	-4.69823	unclassified
11.284	-0.482792	B - PBMC
11.9107	0.137729	B - PBMC
11.6725	-0.391262	B - PBMC
6.14699	-4.81231	unclassified
10.1105	-2.50455	CLP
12.6706	-0.163342	B - PBMC
6.25701	-5.32282	MPP
11.6649	-0.351289	B - PBMC
6.38806	-5.35843	MPP
10.1777	-2.43835	CLP
7.52185	-5.06201	MPP
11.9779	0.10763	B - PBMC
12.435	2.32145	B - PBMC
7.79795	-5.16646	MPP
6.26848	-4.88957	CLP
6.32311	-5.31668	MPP
5.83231	-5.21881	unclassified
7.24805	-5.31818	MPP
11.4473	-0.261416	B - PBMC
7.17133	-5.24773	MPP
11.8359	-0.110234	B - PBMC
10.9425	-1.46495	Pre-B Cell
11.1637	0.294934	B - PBMC
11.1059	-1.11084	Pre-B Cell
7.50568	-4.9184	MPP
7.56477	-4.99873	MPP
7.23666	-4.90031	MPP
7.10514	-5.38723	MPP
6.14025	-4.8585	unclassified
7.21084	-5.20596	MPP
7.38446	-4.92881	MPP
11.3085	-0.675048	B - PBMC
11.2103	-0.227515	B - PBMC
11.0272	-0.0227287	B - PBMC
7.45111	-5.23588	MPP
11.6141	1.25773	B - PBMC
10.6567	-1.86412	Pre-B Cell
11.1112	-0.142809	B - PBMC
11.6694	2.44463	B - PBMC
11.5009	-0.175389	B - PBMC
7.30609	-5.28858	MPP
11.6485	1.63506	B - PBMC
5.70895	-4.71695	unclassified
7.40187	-5.21992	MPP
10.7331	-1.7644	Pre-B Cell
7.53863	-5.10155	MPP
7.37129	-5.04694	MPP
11.2822	0.437349	B - PBMC
11.7757	1.8363	B - PBMC
10.0168	-2.58281	CLP
11.842	2.2739	B - PBMC
7.58538	-5.14719	MPP
11.8762	2.55065	B - PBMC
11.0349	-1.25748	Pre-B Cell
11.0763	0.330386	B - PBMC
11.698	1.87561	B - PBMC
7.43319	-5.19966	MPP
6.00912	-4.78988	unclassified
11.128	-0.024361	B - PBMC
6.58919	-5.07144	MPP
11.3121	-0.213879	B - PBMC

## Sheet: Fig. 2F
UMAP_1	UMAP_2	pseudotime
11.4467	0.242507	7.81939
12.6234	2.54563	10.9558
12.6799	-0.829203	7.58154
12.7512	0.0818189	8.06156
12.428	-0.440893	7.13863
12.1788	1.68105	10.0504
11.5733	-1.21103	6.49701
12.9323	0.0644258	8.08343
12.1388	-0.837905	6.85474
12.7064	-0.729799	7.58694
12.4858	-0.499071	7.6677
12.6271	-0.469058	7.57166
11.8929	0.907713	8.93961
12.2759	1.80048	10.0591
12.7797	-0.405678	7.59443
11.9209	0.166534	7.25323
12.7847	-0.681965	7.6403
7.76337	-5.2232	0.124497
12.6819	-0.18412	8.05787
12.7297	-0.659803	7.59432
6.11253	-4.8247	0.00379473
12.4704	-0.332917	7.13328
12.5736	-0.620045	7.58932
12.2822	-0.361627	6.97922
12.9892	1.27497	10.121
11.6923	-0.215513	7.06295
12.3263	-0.564666	6.85474
12.4198	2.97465	11.1997
12.4341	1.80571	10.1079
12.0194	2.02397	10.221
12.1785	-0.389461	6.8491
12.0347	1.65249	10.1658
12.5325	2.86689	10.9473
12.6062	-0.66657	7.55714
10.9227	0.620524	7.46973
12.0862	2.75774	11.4829
12.2188	-0.646225	6.85474
12.5622	-0.54431	7.6098
12.2923	-0.919575	6.85475
13.0772	0.500967	7.83554
11.753	-0.167328	6.95424
11.8591	1.28129	8.90021
12.1008	-0.597754	6.83195
5.49887	-4.66108	0.00379618
12.5705	0.0899493	8.02378
12.6243	0.984822	8.91589
10.4353	-2.13108	4.34672
11.6467	-0.412045	6.37594
12.9576	-0.323321	7.93199
11.6848	-0.533071	6.27072
12.652	2.51503	10.9457
12.3353	1.26621	8.9159
12.9145	-0.0258975	7.88974
12.5505	2.33334	10.665
12.0496	0.708912	8.49753
12.4178	2.35464	10.5503
6.96107	-5.44806	0.00379763
12.7831	0.764629	7.87387
12.2346	2.3959	10.526
6.51297	-5.23977	0.00379908
13.1244	-0.147515	7.87395
10.0718	-2.52688	3.90285
12.2554	3.01436	11.1997
12.8802	1.4757	10.121
11.0372	-1.41354	5.20699
12.7126	1.05389	8.9159
10.5267	-2.03068	5.38577
12.8016	1.99883	10.121
11.5701	0.523123	8.23998
12.4105	0.676329	7.87387
12.6011	2.24347	10.6287
13.0788	-0.526263	7.66938
12.8974	-0.565793	7.66938
7.12854	-5.243	0.00380053
12.3306	2.5391	11.0481
12.6242	2.29323	10.701
11.8358	0.391871	7.39616
12.9429	1.29349	10.121
12.8604	0.667642	7.87387
13.0695	1.04323	7.87388
12.6057	1.05665	8.9159
13.1388	0.48558	7.85654
11.7873	0.33771	7.49654
11.3339	-1.28199	5.66254
13.0213	1.25301	10.121
10.1834	-2.42772	4.89582
11.0423	-1.3517	5.9776
5.34615	-4.73961	0.00380198
7.79849	-5.15831	0.187288
12.3374	0.646929	7.81185
12.9331	1.28837	10.121
7.65044	-5.00119	0.0629727
10.3582	-2.22071	4.51357
11.1406	0.413179	7.57977
13.0873	-0.013904	7.87928
10.4397	-2.13358	4.34523
12.7278	-0.00088568	8.1003
11.6852	0.389509	7.51841
10.4643	-2.10406	4.29101
12.6628	2.66382	10.9277
5.37346	-4.72068	0.00380343
7.82196	-5.19983	0.201574
12.6387	0.83195	7.87388
12.7009	-0.650637	7.57066
13.1639	0.407933	7.90353
6.27142	-5.31226	0.00380488
13.0265	0.875077	7.87388
12.6756	-0.0889784	8.08338
12.7386	1.31621	10.121
10.6368	-1.89694	5.14219
11.8041	-0.383271	6.50683
10.988	0.535439	7.48658
7.2881	-5.3449	0.00380633
12.9826	0.695434	7.87388
10.7447	-1.76085	4.89798
11.568	0.802979	8.11653
12.6503	2.2887	10.7232
13.1502	0.670441	7.87388
7.75417	-5.14669	0.138528
12.6774	-0.995072	7.60481
7.73037	-5.24518	0.0781969
12.2887	0.308316	7.70214
12.8382	1.19008	10.121
12.3074	2.84252	11.1997
12.9247	1.00462	7.87388
11.4845	0.864043	8.05497
12.5842	2.42946	11.089
11.0948	-1.23235	5.79953
12.1811	0.675865	7.84113
10.4675	-2.10148	4.28536
12.7384	2.83338	10.9473
7.81063	-5.15358	0.203215
12.7292	0.746607	7.87388
12.0619	0.83023	8.91921
13.1352	0.265512	8.10721
12.8439	1.42042	10.121
12.2397	-0.675102	6.85475
13.0234	0.948466	7.87389
6.12394	-4.81866	0.00380779
7.72426	-5.2203	0.0790651
11.2861	0.00753704	6.77763
12.4173	-0.751942	7.6677
12.0062	0.581496	7.28252
7.74427	-5.20742	0.106998
10.5757	-1.96659	5.27234
11.8705	0.695647	8.42065
12.761	0.936815	7.87389
5.77733	-4.70288	0.00380924
13.2106	0.0846639	7.87864
13.0557	1.30953	10.121
13.1194	1.10782	10.121
10.1353	-2.47842	4.99441
12.7538	2.34385	10.9568
12.8713	0.871238	7.87389
12.5407	0.613591	7.87389
10.122	-2.49657	5.02601
5.75006	-5.23005	0.00381069
13.1173	0.98356	7.87389
12.9521	1.54155	10.121
12.6573	-0.510649	7.54201
12.6984	1.27409	10.121
12.9795	0.662138	7.87389
12.4202	-0.557939	7.66771
12.2045	0.211983	7.54929
6.25679	-5.31052	0.00381214
6.25966	-5.31244	0.00381359
6.15979	-4.82365	0.00381504
6.09581	-4.82072	0.00381649
5.36276	-4.73773	0.00381794
11.7492	0.30301	7.56647
11.5232	0.492632	8.31748
12.3685	2.94214	11.1997
10.9855	-1.36905	5.20161
12.8643	0.710805	7.87389
11.8868	1.53137	9.48064
12.8306	0.910117	7.8739
12.0684	0.459404	7.86818
12.9446	1.16159	10.121
13.0756	0.205926	8.10006
6.89598	-5.40978	0.00381939
11.3256	-1.19344	5.5686
12.0379	0.920519	8.82798
11.8129	1.04031	8.83533
12.6809	1.17205	10.121
12.7872	1.24623	10.121
10.4491	-2.12104	4.3232
11.9457	1.15772	8.91101
12.5469	1.06753	8.9159
11.6073	-0.216669	6.46679
12.2153	1.08272	8.9159
6.0957	-4.80489	0.00382084
12.6892	1.29033	10.121
12.8027	1.40449	10.121
5.36563	-4.79403	0.00382229
10.5371	-2.01321	5.35749
12.9443	0.94748	7.8739
13.1611	0.671343	7.8739
12.7709	0.939907	7.8739
7.32804	-5.1734	0.00382374
12.8598	0.96762	7.8739
12.5611	2.30596	10.649
12.5157	0.190302	7.88717
12.2736	-0.500315	6.85475
12.3999	1.34116	10.121
10.8528	-1.6129	5.58618
5.45518	-4.6468	0.00382519
7.60069	-5.20124	0.00382664
12.8379	0.713487	7.8739
12.6932	0.936833	7.8739
7.13281	-5.54069	0.00382809
11.3569	0.579394	8.39922
12.8692	2.00525	10.121
13.215	-0.0437466	7.87395
12.9844	0.307555	8.02555
10.9101	-1.53883	5.45484
12.9086	-0.0078039	8.06615
6.07746	-5.30252	0.00382955
12.4674	0.438368	7.85399
12.1026	1.08741	8.9159
12.2063	1.15048	8.9159
6.26641	-5.35782	0.003831
12.9175	1.05185	7.87391
12.9249	1.28921	10.121
12.9701	1.48787	10.121
13.0347	1.43451	10.121
12.9567	0.100907	8.08994
13.063	0.197214	8.09971
12.8506	-0.744516	7.66938
12.7826	1.74262	10.121
12.9783	-0.222745	7.87395
12.222	-0.332726	6.95251
12.2037	3.02519	11.1997
12.7089	-0.965998	7.62474
12.5874	-0.409512	7.61134
13.2023	-0.0337036	7.87396
12.7384	-0.714801	7.6094
12.8624	-0.601184	7.66938
12.5479	-0.90586	7.56479
12.5604	-0.741107	7.58076
12.7675	0.710332	7.87391
13.0632	-0.212592	7.87396
12.4882	0.925288	8.91591
12.536	-0.779543	7.59351
12.9825	-0.623842	7.66938
12.7305	-0.703466	7.60155
12.6222	2.42206	11.0504
12.235	-0.777157	6.85475
12.6451	-0.758308	7.54377
13.2105	-0.192652	7.87396
12.791	-0.395905	7.60171
12.1916	-0.301779	6.95607
12.5973	-0.353331	7.61249
12.4518	-0.718118	7.66763
11.8565	-0.918072	6.2858
12.3611	1.99184	10.1663
12.7374	-0.665378	7.60117
12.1964	-0.507337	6.85475
13.0947	-0.029098	7.87763
12.7096	-0.605734	7.57051
12.8562	-0.385165	8.00135
12.3456	0.0341671	7.60961
12.586	-0.41711	7.61121
12.5605	-0.457404	7.62457
12.3251	-0.94226	6.85475
12.7145	-0.507478	7.55944
12.1647	-0.467852	6.85346
12.9319	-0.176541	7.87715
12.8188	-0.711916	7.66938
13.0276	-0.660935	7.66939
12.9137	-0.300856	7.91063
12.6235	-0.867575	7.54369
12.8189	-0.764949	7.66939
12.4522	2.61588	10.9473
12.1768	-0.722663	6.85476
13.1165	-0.15324	7.87396
11.7515	-0.566514	6.28798
12.4819	2.68221	10.9473
12.9315	-0.466266	7.66939
12.088	-0.496452	6.80491
12.3753	-0.349876	7.12337
12.58	-0.453248	7.61022
12.3509	-0.518599	6.85476
12.9939	0.439411	7.85153
12.7388	-0.624534	7.59602
13.0674	-0.447646	7.66939
12.2868	2.9838	11.1997
12.5143	-0.870301	7.59614
12.021	-0.245103	6.72889
13.1866	-0.209523	7.87396
12.6989	2.36105	11.0075
12.7066	-0.339818	7.53064
12.0633	-0.338791	6.7595
13.2127	-0.0134661	7.87396
12.3661	-0.116572	7.1867
12.025	-0.350872	6.74337
12.5431	-0.615236	7.61352
12.8572	-0.354771	7.96958
12.5314	-0.262857	7.13388
12.1617	-0.122747	7.11536
12.1504	0.0228618	7.36887
12.5572	-0.517173	7.61783
12.6857	-0.593559	7.5502
12.0848	2.85978	11.3745
12.6485	-0.661538	7.53175
12.7415	-0.405133	7.56474
12.7819	-0.140016	7.88981
12.3358	-0.684794	6.85476
12.3567	1.74786	10.0941
11.9478	-0.221108	6.79138
12.6643	0.124016	8.02965
12.301	-0.697689	6.85476
13.0059	-0.154027	7.87399
12.4915	-0.585686	7.65763
12.7516	0.00459622	8.09771
12.6757	-0.389445	7.5467
12.3821	-0.671133	7.66771
12.3801	-0.528418	7.14133
12.9038	-0.423619	8.03921
12.7172	-0.950543	7.6288
12.6325	-0.924478	7.55928
12.1487	-0.611757	6.85476
12.6586	-0.449827	7.5505
12.4861	-0.639061	7.65357
12.9141	-0.196222	7.87683
13.0416	-0.204382	7.87396
11.6789	-0.276932	6.4294
12.5606	-0.654263	7.59404
12.8598	0.209118	8.03684
12.5348	-0.725884	7.60277
10.4083	-2.16356	4.40625
7.84607	-5.22853	0.220805
7.67514	-5.23696	0.0153975
11.2376	-1.1783	5.6226
6.77936	-5.31893	0.00383245
11.061	-1.42881	5.20368
5.40288	-4.71639	0.0038339
11.316	-1.00692	6.37445
6.58016	-5.13548	0.00383535
5.18419	-5.052	0.0038368
10.9847	-1.48868	5.33539
5.71326	-4.64217	0.00383825
7.57552	-5.13166	0.0038397
10.1418	-2.46735	4.97657
10.0562	-2.53522	3.87934
7.56552	-5.11265	0.00384115
6.00441	-4.75693	0.0038426
10.5671	-1.97936	5.29389
5.41971	-4.70256	0.00384405
6.09264	-4.79743	0.0038455
10.1564	-2.45528	4.95016
11.5861	-0.744302	6.12442
7.16004	-4.79845	0.00384695
12.1212	0.00523067	7.32305
11.0906	-1.05348	5.59966
12.3394	-0.159883	7.1867
11.7637	-0.352414	6.46608
11.8283	-0.486122	6.524
5.52939	-4.69344	0.0038484
12.1667	-0.622068	6.85476
7.12764	-5.37642	0.00384986
11.6961	-0.576673	6.23088
11.6668	-0.346563	6.40493
11.8775	-0.322784	6.90918
12.2059	0.254645	7.74275
11.6081	-0.539895	6.31757
13.2726	0.06711	7.87397
5.84176	-5.26505	0.00385131
10.1492	-2.46124	4.96319
5.18685	-5.04539	0.00385276
11.9989	-0.31347	6.76178
6.09759	-4.8744	0.00385421
11.4712	-0.199586	6.46818
5.99448	-4.77271	0.00385566
7.3706	-5.18504	0.00385711
11.7237	-0.329997	6.42506
12.0124	-0.993111	6.31758
12.245	2.13676	10.3111
9.8007	-2.78012	3.38098
12.5927	-0.0733447	8.10274
12.5225	-0.425393	7.6587
11.8406	0.400558	7.38238
11.8457	-0.412492	6.54895
7.01876	-5.31643	0.00385856
5.49877	-4.70165	0.00386001
5.37793	-4.75719	0.00386146
11.5124	-0.474334	6.26436
11.5982	-0.60745	6.25119
11.8995	2.2958	9.78109
12.6819	-0.470193	7.5294
6.29077	-5.20308	0.00386291
7.76726	-5.09903	0.169577
11.86	-0.257196	6.90781
11.271	-0.0656307	6.77869
11.835	-0.432881	6.53575
11.5185	-0.362922	6.32571
11.6486	-0.113857	7.00299
6.0895	-4.81779	0.00386436
10.8635	-0.150047	6.77312
11.8975	0.2853	7.46902
11.571	-0.385084	6.344
11.4347	-0.574889	6.09364
11.6222	-0.273905	6.44177
5.39472	-4.71636	0.00386581
11.6624	-0.121373	6.99693
12.4136	-0.745886	7.66771
11.9891	-0.418094	6.80871
11.7812	2.66217	11.513
11.7151	-0.102305	6.9257
7.72523	-5.20342	0.0857252
6.97829	-5.3974	0.00386726
11.2288	-0.199221	6.35404
11.5975	-0.34586	6.41892
12.0101	0.0223224	7.23987
11.7094	-0.369968	6.4064
11.7818	-0.406826	6.48084
11.9124	-0.400277	6.89379
11.7945	2.13792	9.62616
12.1467	2.39122	10.5261
12.122	-0.350392	6.80258
11.6095	-0.208624	7.13762
10.136	-2.4781	4.99337
7.11053	-5.11191	0.00386871
11.4048	-0.2579	6.46818
10.1465	-2.46203	4.96656
6.08097	-4.81587	0.00387017
11.7882	-0.75725	6.31758
12.2829	0.215055	7.64505
12.0101	-0.416487	6.78314
7.58431	-5.13208	0.00387162
12.0699	-0.57482	6.80623
12.3084	1.86124	10.0583
12.0135	2.51324	11.0022
12.1059	-0.572421	6.83097
11.5444	-0.396116	6.30961
11.9482	-0.26501	6.80564
7.87798	-5.13419	0.266424
12.1889	0.481956	7.79807
11.9034	0.0860508	7.03168
7.70489	-5.19995	0.0627365
5.39924	-4.80282	0.00387307
10.1476	-2.47123	4.97532
11.462	-0.357197	6.28564
11.6501	-0.500425	6.27899
11.8707	1.87906	9.65749
11.2785	0.571724	8.48595
11.9775	2.58743	11.513
10.9071	0.145215	7.10268
10.9802	0.112764	7.10539
11.6263	2.35424	9.59857
11.2044	-0.209294	6.35351
10.871	0.172245	7.10105
11.0304	0.414833	7.45126
10.9323	0.0826956	7.10498
10.9826	0.294405	7.47413
11.8424	2.41032	11.0009
11.1356	-0.452415	6.23386
11.6836	1.66053	9.35006
10.9966	0.195193	7.48418
10.9218	0.0320685	7.10607
11.3515	0.941317	8.05497
10.9168	0.169915	7.10226
11.8435	2.64213	11.513
10.9964	0.0991094	7.10618
11.312	0.249919	7.66612
11.1661	0.545062	7.7029
11.5937	1.76208	9.38124
10.8199	0.0774326	7.10228
10.9852	0.0408823	6.77179
11.4604	1.21213	9.13928
11.0007	0.081329	7.10676
11.2305	-0.109583	6.38163
11.0656	-1.24864	5.84161
10.9166	-0.0204154	6.7717
10.9364	-0.0362705	6.77233
11.1913	-0.568515	6.02597
11.6594	1.8931	9.56341
11.0976	-0.0435496	6.77527
11.7832	2.55552	11.513
11.3605	-0.292252	6.27581
11.6402	1.97276	9.59857
11.0592	-0.0530804	6.77478
11.0176	-0.410729	6.28102
11.0208	-0.183488	6.77646
11.18	0.158653	7.44637
11.0029	0.174955	7.10431
11.267	-0.0876999	6.38164
11.1486	0.0989262	6.77359
11.2007	0.225126	7.51764
11.8413	2.25776	9.70603
10.8374	0.176051	7.10009
11.0275	0.260506	7.43071
12.5895	2.92038	10.9473
10.957	0.260509	7.51302
11.6895	2.53239	11.513
11.299	-0.465244	6.04562
11.1221	0.395676	7.54563
11.7001	1.6842	9.32886
10.9711	0.010732	6.77209
11.6175	2.39818	9.59857
11.022	-0.0374709	6.77385
13.1853	0.496156	7.86042
10.8522	0.159924	7.1009
11.8832	2.35568	11.022
10.9497	0.0846984	7.10537
6.10861	-5.39928	0.00387452
11.7222	1.65356	9.35768
11.5315	0.901265	8.12776
11.1669	-0.520275	6.05009
11.5703	1.39371	9.1093
11.5893	1.53123	9.47461
10.8705	0.110641	7.10268
11.8089	2.52546	11.513
11.0183	0.354356	7.41643
11.89	1.86966	9.67763
11.6995	2.39707	9.57349
10.9277	0.261506	7.547
11.6509	2.21678	9.59857
11.6047	1.88421	9.53175
11.7567	1.88692	9.59343
10.9347	-0.0728011	6.77296
10.9186	0.227323	7.56673
11.6901	2.54488	11.513
10.9591	-0.0691393	6.77332
11.688	1.88412	9.56367
11.7372	1.48478	9.52313
10.8844	-0.00717041	7.10617
11.0132	0.250841	7.44998
10.7671	0.275249	7.73078
10.9601	0.178798	7.10313
11.3291	0.534256	8.47198
11.8353	1.84773	9.61003
10.8	0.181523	7.09901
11.5581	1.77818	9.38685
11.565	2.32793	9.59858
11.0342	-0.265919	6.35731
10.8765	0.0613845	7.10414
10.9488	0.0669688	7.10582
10.9074	0.0388804	7.10552
11.1472	-0.257139	6.33893
11.5648	-0.167875	6.46818
11.0811	-0.248353	6.35734
11.053	-0.0312283	6.77428
11.0342	-0.0661896	6.77458
11.6656	1.8362	9.49766
11.9246	2.50703	10.9891
11.6031	2.00284	9.59858
11.6378	1.28138	9.15024
11.6304	2.06279	9.59858
11.1058	-0.136446	6.77709
11.1281	-0.320819	6.30781
11.6516	2.32023	9.59858
11.5843	1.51013	9.49516
11.7177	1.96328	9.59858
10.8881	0.237886	7.59953
11.5237	1.523	9.48131
11.2056	-0.333109	6.28514
10.8966	0.141894	7.1025
11.0121	0.0192313	6.77265
10.9339	0.0562007	7.10573
10.9922	-0.192746	6.77613
10.9285	0.0106214	7.10682
7.48841	-5.27023	0.00387597
10.925	0.0825537	7.1048
11.4475	-0.140236	6.46819
11.7685	1.93434	9.55207
10.9386	-0.0159983	6.77201
11.3394	-0.376655	6.2337
10.8643	0.172575	7.10087
11.0737	0.173547	7.40007
10.9495	0.257337	7.52262
11.1313	-0.180632	6.77833
11.2457	-0.151237	6.37699
11.3101	-0.114285	6.38164
10.9172	0.159618	7.10255
10.8886	0.00453375	7.10596
11.0827	-0.0933805	6.77591
11.7816	2.47954	11.513
11.6798	2.38833	9.54893
11.8294	1.89417	9.61336
13.1652	0.372522	8.03712
12.2095	-0.580044	6.85476
12.5604	0.612691	7.87391
12.6869	0.0215481	8.11424
12.6749	-0.377972	7.54908
11.8896	0.214001	7.55674
12.7071	0.181724	8.0172
12.7737	0.0240881	8.09958
6.07993	-4.91055	0.00387742
11.8121	0.165541	7.07676
12.1941	-0.434002	6.85477
7.20596	-5.29097	0.00387887
13.1235	-0.222435	7.87397
10.9938	-1.36024	5.1847
12.6663	0.516595	7.87391
12.1441	1.20995	8.91591
12.0084	-0.172002	6.72889
13.0161	1.56737	10.121
12.3648	-0.947148	7.66771
11.9304	0.0313534	7.24364
12.6058	2.76882	10.9473
12.7964	2.2123	11.0066
12.9046	-0.279932	7.88922
12.3417	2.00603	10.1794
12.8887	2.24258	10.8769
12.8245	-0.353951	7.97028
12.3761	2.38553	10.5258
12.9369	-0.160174	7.87807
12.2341	2.84375	11.2554
12.5369	-0.331266	7.14121
12.6283	-0.370075	7.58606
6.00734	-4.78577	0.00388032
12.0077	-0.313332	6.75133
12.8513	2.49849	10.8769
12.341	2.68737	11.3258
12.5865	2.22552	10.5963
12.2523	2.14828	10.3192
12.8216	-0.647396	7.6636
12.3184	-0.0708257	7.18671
12.5348	2.01003	10.1023
12.3488	0.237568	7.73781
12.4806	2.23814	10.5823
12.9555	2.05395	10.9416
12.7815	2.24183	11.0016
12.6145	-0.275748	7.61126
12.9578	-0.275104	7.88165
12.6061	2.65192	10.9342
10.5048	-2.05246	5.42895
5.5876	-4.6178	0.00388177
12.6027	-0.0436536	8.1098
12.2473	-0.712657	6.85477
6.88982	-5.52093	0.00388322
11.3014	-1.23345	5.63363
12.2414	-0.28025	7.02585
12.1388	-0.00928272	7.33522
13.1833	-0.159527	7.87397
12.5308	0.303907	7.82908
12.3944	2.20242	10.691
12.3714	-0.0128447	7.18671
12.2428	1.57889	10.0891
12.691	0.0753943	8.05227
12.5615	2.63059	10.9346
12.3971	1.45132	10.121
12.3153	0.106175	7.61735
12.6374	0.0473437	8.05197
12.003	-0.18859	6.72889
12.1415	-0.135742	7.08264
12.755	2.66531	10.9098
12.2123	1.87439	10.0659
12.5816	0.286366	7.849
12.6322	2.71926	10.9473
13.0368	0.106675	8.07744
12.2623	2.30781	10.674
12.0554	-0.0174741	7.23987
11.8775	-0.239819	6.88116
12.7968	2.30658	10.935
12.6334	2.22342	10.6422
12.2014	2.35625	10.526
12.1178	1.20104	8.91591
12.7442	0.328602	7.85977
12.1176	0.291595	7.80464
12.2001	-0.277827	6.98923
12.307	1.90676	10.0495
12.5259	0.544244	7.87391
11.923	0.0468057	7.24522
13.0064	-0.27078	7.87483
12.7035	0.403406	7.87391
5.8595	-4.72606	0.00388467
12.2843	0.134335	7.5974
12.5563	0.0584814	8.03233
12.3749	2.83871	11.1997
12.5817	-0.902722	7.53939
12.5509	2.52836	11.0529
5.65714	-4.66267	0.00388612
6.8388	-5.52866	0.00388757
12.9259	1.89893	10.121
12.8016	1.31227	10.121
12.0587	0.0309137	7.26388
12.035	0.196345	7.33651
12.6641	-0.302823	7.569
12.3204	-0.19013	7.18671
12.4765	2.44248	10.696
11.2011	-1.26651	5.75238
12.5383	0.467437	7.87391
12.3784	2.35173	10.5257
12.7508	2.53342	10.8769
12.8139	0.0351859	8.09575
12.8875	2.4954	10.8769
12.8242	2.49038	10.8769
12.1189	0.0976997	7.37687
11.8624	0.00447506	6.91064
5.42416	-4.66527	0.00388902
12.3694	0.248632	7.7692
12.3554	-0.242888	7.11055
12.5046	0.551858	7.87392
11.9341	0.00237738	7.24146
12.1416	2.10622	10.2644
12.675	0.259032	7.88297
12.808	-0.394462	7.61467
11.6703	-0.478579	6.32031
12.5629	2.74726	10.9473
12.3434	-0.0642051	7.18671
12.8005	-0.531757	7.62967
12.5299	0.0621368	8.02593
13.0344	-0.23818	7.87397
6.78847	-4.89186	0.00389048
12.6907	2.75522	10.9473
12.3395	2.65152	11.0201
12.9321	1.15669	10.121
12.7592	2.48213	10.8769
12.4915	1.99822	10.0909
12.6346	-0.310858	7.59037
11.986	0.472681	7.28252
12.6937	2.64543	10.914
12.8621	0.188014	8.04485
12.5297	2.05957	10.7485
12.25	-0.342921	6.96834
12.0395	-0.312949	6.73826
12.0706	-0.156056	6.73194
12.5818	2.44198	11.0822
12.7873	1.1188	10.121
12.7299	2.40892	10.9354
11.9701	-0.00771736	7.23987
12.3767	2.09273	10.2792
12.6894	1.78164	10.121
12.0958	2.67479	11.513
12.9007	-0.490296	7.66939
12.3051	2.45871	10.526
12.8687	2.21979	10.9171
11.0532	0.129767	7.1068
12.5529	0.648733	7.87392
12.5156	2.668	10.9473
12.8212	-0.176222	7.88447
13.0256	-0.109235	7.87609
12.9077	1.40178	10.121
12.088	2.81602	11.4186
6.3699	-5.31196	0.00389193
12.5698	2.34878	10.6997
12.9669	0.00504129	7.88864
12.1708	2.48893	11.0348
11.9786	0.102409	7.24466
12.1616	0.288431	7.77679
12.7996	2.61507	10.8805
12.3052	1.96377	10.1283
13.0175	0.011967	7.88583
12.959	-0.0796441	7.88273
12.5135	2.3015	10.596
11.633	-0.154823	7.05984
12.8632	2.41143	10.8769
13.0584	-0.294806	7.89743
11.962	2.49195	10.9993
12.6555	0.103639	8.03528
12.6969	2.22025	10.7039
12.8738	-0.312121	7.92429
12.6731	2.27576	10.7338
12.4014	2.34501	10.5257
12.287	0.25323	7.69229
12.2963	-0.0695606	7.18671
12.6936	-0.371361	7.53578
13.0571	-0.0257201	7.88036
12.8195	2.57267	10.8769
11.9696	-0.22339	6.76626
12.3119	2.87441	11.1997
12.1434	2.19314	10.3192
12.8507	-0.220318	7.87918
12.1715	-0.0279575	7.363
12.2057	-0.321365	6.94892
12.156	-0.505162	6.85398
11.851	-0.255261	6.91796
12.4758	0.179364	7.72192
12.8949	0.0252823	8.07843
12.5205	-0.187289	7.1252
12.4302	-0.285291	7.12376
12.4841	-0.379719	7.1395
12.4536	2.80591	11.1997
12.1938	1.88919	10.0824
6.26731	-4.88497	0.00389338
6.33042	-4.90411	0.00389483
12.14	2.80395	11.3841
7.12119	-5.47812	0.00389628
12.6278	2.19982	10.6133
12.5441	2.26175	10.5884
11.86	2.62793	11.513
12.8215	0.0162622	8.08877
12.8821	-0.167075	7.88116
12.5523	2.72058	10.9473
12.4978	2.10129	10.7257
12.7872	-0.443261	7.60594
11.7861	-0.0681978	6.82111
12.5931	-0.540061	7.58673
7.89039	-5.15738	0.266423
12.1784	-0.544065	6.85477
10.6013	-1.93937	5.21992
7.61523	-5.20503	0.00389773
6.21582	-4.82475	0.00389918
12.2559	2.20539	10.7964
11.9028	0.312231	7.43402
12.2055	2.79668	11.3321
11.8338	-0.483486	6.53015
6.27117	-5.15564	0.00390063
12.5543	0.391845	7.87392
10.1106	-2.50895	3.95833
4.32911	3.1597	7.7649
12.0891	2.62163	10.9863
12.557	2.10587	10.674
7.79834	-5.14726	0.190708
12.1389	-0.307279	6.80676
12.2794	-0.952997	6.85477
5.42038	-4.68675	0.00390208
12.2968	-0.353896	7.00123
12.385	2.42821	10.5258
7.71032	-5.15284	0.0845286
12.5414	0.535562	7.87392
12.4858	1.75208	10.121
12.7963	0.0876394	8.11448
12.6913	2.30084	11.0617
12.3434	-0.022242	7.18671
13.0307	0.305222	8.03533
12.5739	0.334599	7.82142
12.5944	0.827673	7.87392
12.5215	-0.460311	7.65406
12.7279	-0.0701184	8.0797
12.4147	-0.176249	7.11126
12.1023	0.335399	7.82275
13.0162	-0.27021	7.87397
12.8806	2.09502	10.9975
12.2053	2.50716	11.0357
13.2476	0.219202	7.88642
12.9732	-0.0168954	7.88656
12.3268	-0.221007	7.16883
13.0233	-0.381771	7.98986
12.3673	0.294768	7.6508
12.6694	0.69508	7.87392
12.0079	2.67383	11.513
12.5877	0.0702764	8.03415
12.9251	-0.282868	7.89131
12.6336	1.18972	10.121
12.7809	-0.515979	7.61215
11.6853	-0.769234	6.21574
12.9855	-0.453786	7.66939
12.5833	2.77959	10.9473
12.9462	-0.438046	7.66939
12.6588	2.55725	10.906
12.6054	-0.607721	7.56686
12.0886	-0.00108069	7.28013
11.9544	0.210974	7.50878
12.8527	-0.360484	7.97576
12.2713	0.351132	7.72134
12.7788	-0.170465	7.8877
12.6302	0.0916943	8.03468
13.177	0.0420734	7.87761
12.6848	0.563231	7.87392
12.7654	-0.419054	7.58536
12.8248	-0.175905	7.88426
12.5348	0.190615	7.89094
12.8812	-0.185929	7.87978
12.374	2.56876	11.0475
13.1155	0.00504866	7.87886
12.699	0.604429	7.87393
12.4318	-0.278937	7.12333
12.7676	-0.702555	7.63014
12.6327	2.67353	10.9376
12.3471	-0.607211	6.85477
12.1974	-0.17667	7.09268
12.7422	2.65577	10.9085
12.7998	1.49115	10.121
12.859	-0.0714176	7.88995
12.2004	2.59785	11.0111
12.6015	2.08786	10.6597
13.0039	-0.397804	8.00751
12.9825	1.02347	7.87393
12.8415	2.38953	10.8769
12.8503	-0.296226	7.90882
12.8272	1.62122	10.121
12.4527	2.48707	10.7153
13.0583	-0.113863	7.87397
12.982	-0.144426	7.87629
12.1656	2.71061	11.461
12.3468	-0.783136	6.85477
12.1465	2.82246	11.3583
12.5114	-0.239381	7.12916
12.8649	1.41874	10.121
12.2555	-0.922496	6.85477
11.9327	-0.865613	6.31758
5.34088	-4.76687	0.00390353
11.9712	0.871792	8.93018
12.1573	-0.767928	6.85478
6.49219	-5.29253	0.00390498
12.6898	2.54762	10.8772
12.5478	0.862506	7.87393
13.231	0.263645	8.08964
12.191	-0.61631	6.85478
11.7854	-0.457546	6.4804
10.1319	-2.47263	4.99145
12.8511	-0.621611	7.6694
7.86842	-5.13639	0.266421
7.1752	-5.27506	0.00390643
12.4155	2.35036	10.5437
5.93732	-4.75921	0.00390788
12.7299	2.53408	10.8769
7.72049	-5.24166	0.0676391
11.9865	0.296833	7.38514
12.534	2.1416	10.6511
12.2807	-0.316137	7.0255
12.3857	2.38145	10.5257
12.5078	-0.583078	7.64554
12.3348	0.567625	7.76509
12.4766	0.267958	7.77147
12.4704	2.48804	10.7344
12.1764	-0.503413	6.85478
7.64957	-5.028	0.0532041
10.4697	-2.09767	4.27923
10.735	-1.76772	4.91405
12.3013	-0.806712	6.85478
12.4455	2.69239	10.9473
12.325	2.18133	10.7697
7.58482	-5.11664	0.00390933
12.1034	1.58373	10.1028
12.951	1.24614	10.121
12.353	-0.393597	7.01284
12.6906	0.124331	8.03461
12.6871	0.0340968	8.06633
12.0997	1.22519	8.91484
12.5472	-0.247566	7.13431
12.8926	1.27467	10.121
12.4099	2.93124	11.1997
12.555	2.52659	11.0495
7.27923	-5.33092	0.00391078
12.3928	-0.450422	7.13529
12.5552	-0.661879	7.59698
12.3917	0.293281	7.68305
12.009	-0.745326	6.89525
12.7935	-0.298186	7.91356
11.6355	-0.316872	6.42258
12.5455	1.87885	10.1211
12.2273	1.72955	10.0568
11.792	1.44846	9.12836
12.1608	2.32374	10.526
12.2891	1.68729	10.0839
11.8559	-0.759071	6.31758
12.2895	1.82848	10.0583
12.4347	2.25304	10.6012
12.748	-0.4034	7.56957
12.5766	2.69288	10.9473
12.455	0.342114	7.78616
12.0367	1.87933	10.2002
12.2884	2.42082	10.526
12.7409	2.45141	10.8906
11.0178	-1.49436	5.3135
12.7046	2.61118	10.898
12.1557	2.10639	10.2664
7.39908	-5.40374	0.00391224
7.74855	-5.04447	0.165189
11.4074	-0.0499385	6.46819
12.3453	2.18671	10.7476
7.61589	-4.95673	0.0365061
12.7012	-0.79638	7.59298
12.6396	2.39915	11.0476
12.1532	2.18457	10.3192
12.1131	-0.223821	6.77382
12.0138	-0.702602	6.87515
10.4337	-2.13774	4.35524
7.43642	-4.9995	0.00391369
12.2245	2.43419	10.5261
11.8355	0.737867	8.40221
12.2493	2.8376	11.2482
12.1138	2.00433	10.1613
6.16974	-4.82647	0.00391514
12.3889	-0.608507	7.66771
12.3536	2.06389	10.2446
12.7996	1.37703	10.1211
12.4505	1.35998	10.1211
12.7637	-0.197131	7.88667
12.1795	1.5197	10.08
5.76274	-5.38293	0.00391659
12.557	0.36479	7.87393
12.5353	2.44803	10.7615
13.1169	0.41859	7.88811
12.534	1.53816	10.1211
12.0555	-0.442151	6.77246
12.6607	-0.168241	8.06245
7.86687	-5.12455	0.26642
11.6656	0.244419	7.0905
11.8907	0.868687	8.98742
12.0392	1.8801	10.1983
12.6384	1.13102	8.91591
12.1854	-0.564888	6.85478
7.69027	-5.25549	0.0272976
12.0887	1.86576	10.1585
12.3384	2.08527	10.2662
6.53723	-5.28247	0.00391804
12.8627	-0.58079	7.6694
12.2908	2.99084	11.1997
12.6264	-0.298465	7.5986
12.3651	1.08799	8.91591
11.0814	-1.40349	6.00483
12.5154	0.51724	7.87393
7.63609	-5.30034	0.00391949
12.1947	1.48949	10.0903
11.9727	2.62425	11.5131
12.3732	-0.315145	7.11974
12.0287	2.14745	10.221
12.3637	-0.124209	7.18671
12.6855	0.256135	7.8867
12.2828	-0.21898	7.12927
12.1435	2.60656	10.9993
12.8745	0.792808	7.87393
6.3425	-5.33939	0.00392094
12.5396	-0.0404768	8.06462
12.391	2.4622	10.5259
12.6982	2.63083	10.9072
12.4974	2.06822	10.764
12.6488	-0.434491	7.56035
12.3167	2.54091	11.0453
7.84814	-5.13375	0.254157
10.882	-1.56849	5.51186
11.9132	-0.245353	6.84068
12.1093	1.56751	10.0958
10.9005	-1.56087	5.48757
12.5223	2.44113	10.7415
12.654	1.59986	10.1211
11.9939	1.05698	8.6952
7.85322	-5.11926	0.264903
12.6834	-0.347715	7.54724
12.5901	1.09408	8.91591
12.401	1.66896	10.1211
10.7695	-1.73058	4.84291
12.7371	0.790955	7.87393
12.4104	0.714373	7.87394
12.8088	2.20501	10.9978
12.7605	-0.40612	7.57965
10.3644	-2.21032	4.49671
12.0026	1.94159	9.82248
12.5023	2.53209	11.1065
12.1957	1.0784	8.91591
10.9077	-1.58023	5.50292
7.67401	-5.22043	0.0194537
11.1607	-1.02417	6.45688
7.85087	-5.1749	0.243972
10.4929	-2.06318	5.45115
12.7789	1.10958	10.1211
12.1388	-0.818319	6.85478
7.33205	-5.32352	0.00392239
6.13134	-4.83352	0.00392384
12.118	0.220786	7.45098
11.7534	2.71811	11.5131
12.1629	2.40676	10.5261
12.4416	2.84601	11.1997
10.9199	-1.53461	5.44182
12.191	2.74748	11.3982
5.54243	-5.11546	0.00392529
12.6348	2.58432	10.9012
7.7049	-5.0714	0.104657
11.6785	0.294347	7.25769
12.6558	1.15986	10.1211
12.8215	1.27799	10.1211
12.1164	-0.370008	6.80219
12.0306	1.09926	8.91592
12.2731	2.7106	11.3628
11.7114	-0.441936	6.3955
12.279	2.287	10.6847
6.56593	-5.25615	0.00392674
12.5682	-0.00528082	8.05751
6.17528	-4.8295	0.00392819
12.0648	1.9679	10.1928
12.807	1.5081	10.1211
12.2938	-0.197463	7.16223
12.3367	2.78025	11.2299
7.62211	-5.29914	0.00392964
12.2968	2.81716	11.2267
12.498	1.70929	10.1211
7.68489	-5.20735	0.0366176
11.9926	-0.432317	6.80932
12.8659	-0.426593	7.66438
7.51685	-5.30266	0.00393109
12.5302	0.179419	7.89602
12.8669	2.16262	10.9624
12.3371	3.04119	11.1997
12.4131	0.52993	7.83881
10.9124	-1.48898	5.39738
11.7642	-0.397204	6.46281
5.3505	-4.78376	0.00393255
12.2385	-0.0516218	7.18672
12.4968	2.11295	10.7132
12.8874	2.27786	10.8769
7.70254	-5.12206	0.0853505
12.5785	1.08309	8.91592
6.09119	-4.8161	0.003934
12.6746	2.49563	10.9342
7.23176	-5.30043	0.00393545
11.9018	-0.399031	6.90602
7.8232	-5.20956	0.199871
9.94154	-2.63264	3.66883
10.4706	-2.09124	4.27155
12.5956	1.02836	8.91592
6.0002	-5.27111	0.0039369
12.4929	0.0539246	8.02174
12.2559	2.19359	10.8099
12.5914	0.0809443	8.03105
12.3241	2.18397	10.7674
11.8185	-0.0209109	6.85564
12.372	-0.0350445	7.18672
12.9823	-0.139182	7.87667
11.9504	1.09327	8.68099
7.21172	-5.32832	0.00393835
12.7684	2.70349	10.9225
7.62697	-5.109	0
7.76158	-5.17034	0.139605
11.8213	2.41336	10.9965
11.9036	0.199232	7.56256
11.9828	1.07005	8.68705
12.406	0.281002	7.69359
11.9858	-0.32319	6.78059
12.129	0.507099	7.84009
12.6852	-0.934426	7.60163
12.4388	2.84017	11.1997
12.6548	2.62851	10.915
12.5191	2.11297	10.6956
6.44248	-5.33372	0.0039398
12.4092	-0.18398	7.11136
12.4041	2.24715	10.6321
11.7777	-0.443252	6.47335
12.1566	3.02122	11.1997
12.3691	-0.394913	7.127
6.81735	-5.27987	0.00394125
7.72473	-5.16818	0.0966199
12.8539	-0.500259	7.6663
10.6729	-1.84838	5.05719
12.4058	2.27618	10.5974
6.54413	-5.22765	0.0039427
12.4867	2.27534	10.543
12.3578	2.54636	10.526
12.0534	2.76784	11.5019
6.04422	-5.2804	0.00394415
12.3177	-0.201404	7.1808
12.7528	2.7741	10.9473
12.1361	-0.231015	6.79118
12.8593	0.460325	7.87394
12.4449	2.67574	10.9473
7.25362	-5.49849	0.0039456
11.9428	2.6467	11.5131
7.04692	-5.44859	0.00394705
11.7548	-0.300727	6.46099
12.5749	-0.175479	8.07552
10.3361	-2.25362	4.56899
7.82755	-5.15829	0.221749
12.7556	-0.105212	8.06434
12.5377	0.358977	7.87394
10.1531	-2.46264	4.96105
7.12477	-5.36009	0.0039485
12.8389	2.29119	10.8978
12.9349	-0.00997294	7.88961
12.5042	0.246263	7.85464
12.2006	-0.133153	7.14128
12.079	2.79272	11.4518
12.1278	0.078978	7.376
12.8019	1.16967	10.1211
13.0425	-0.356589	7.96266
11.5487	-0.221218	6.46819
11.9146	0.241244	7.50575
10.0986	-2.51484	3.9408
12.2335	-0.136864	7.16859
11.8743	-0.126143	6.8057
5.42775	-4.68826	0.00394995
10.9591	-1.43412	5.29657
11.7269	1.96782	9.59858
12.132	-0.77224	6.85478
7.12225	-4.78387	0.0039514
12.0815	2.20141	10.3192
11.9469	2.10724	9.79453
11.9404	-0.410269	6.86395
6.64492	-5.26829	0.00395286
11.8396	0.214824	7.25769
10.7939	-1.68469	4.77115
12.0177	2.67953	11.5131
7.62801	-5.01011	0.0334781
11.4437	-0.270625	6.46819
5.5746	-4.7001	0.00395431
7.5271	-5.28246	0.00395576
10.0947	-2.5218	3.9298
11.4637	-0.24199	6.46819
12.42	-0.607063	7.66771
6.50647	-5.28633	0.00395721
10.8758	-0.000360027	7.10577
7.15073	-5.28256	0.00395866
7.64824	-5.22184	0.00396011
10.1421	-2.46348	4.97222
11.7609	-0.464727	6.45357
6.23692	-4.82359	0.00396156
11.1072	-1.28096	5.8447
11.9565	1.55603	9.45795
11.584	-0.335346	6.42563
6.07632	-4.83692	0.00396301
7.57654	-4.9693	0.00396446
12.0612	2.73038	11.5131
7.82635	-5.14759	0.223805
12.1101	-0.36379	6.79666
10.5497	-1.99886	5.33062
7.44763	-5.25342	0.00396591
6.21962	-5.08705	0.00396736
7.08263	-5.36593	0.00396881
5.43196	-4.68214	0.00397026
12.0871	0.577119	7.87981
7.1944	-5.25333	0.00397171
7.37155	-5.38409	0.00397317
6.58988	-5.37824	0.00397462
7.52536	-5.08735	0.00397607
7.75284	-5.18444	0.124646
5.43539	-4.69823	0.00397752
11.284	-0.482792	6.04163
11.9107	0.137729	7.25211
11.6725	-0.391262	6.42069
6.14699	-4.81231	0.00397897
10.1105	-2.50455	5.04518
12.6706	-0.163342	8.06214
6.25701	-5.32282	0.00398042
11.6649	-0.351289	6.40348
6.38806	-5.35843	0.00398187
10.1777	-2.43835	4.91241
7.52185	-5.06201	0.00398332
11.9779	0.10763	7.24505
12.435	2.32145	10.5353
7.79795	-5.16646	0.183987
6.26848	-4.88957	0.00398477
6.32311	-5.31668	0.00398622
5.83231	-5.21881	0.00398767
7.24805	-5.31818	0.00398912
11.4473	-0.261416	6.46819
7.17133	-5.24773	0.00399057
11.8359	-0.110234	6.8147
10.9425	-1.46495	5.34501
11.1637	0.294934	7.52344
11.1059	-1.11084	5.65248
7.50568	-4.9184	0.00399202
7.56477	-4.99873	0.00399347
7.23666	-4.90031	0.00399493
7.10514	-5.38723	0.00399638
6.14025	-4.8585	0.00399783
7.21084	-5.20596	0.00399928
7.38446	-4.92881	0.00400073
11.3085	-0.675048	5.96009
11.2103	-0.227515	6.34228
11.0272	-0.0227287	6.77367
7.45111	-5.23588	0.00400218
11.6141	1.25773	9.153
10.6567	-1.86412	5.08871
11.1112	-0.142809	6.7773
11.6694	2.44463	11.5131
11.5009	-0.175389	6.46819
7.30609	-5.28858	0.00400363
11.6485	1.63506	9.37425
5.70895	-4.71695	0.00400508
7.40187	-5.21992	0.00400653
10.7331	-1.7644	4.91213
7.53863	-5.10155	0.00400798
7.37129	-5.04694	0.00400943
11.2822	0.437349	7.76346
11.7757	1.8363	9.54008
10.0168	-2.58281	3.79222
11.842	2.2739	9.71025
7.58538	-5.14719	0.00401088
11.8762	2.55065	11.5131
11.0349	-1.25748	5.87653
11.0763	0.330386	7.44564
11.698	1.87561	9.5573
7.43319	-5.19966	0.00401233
6.00912	-4.78988	0.00401378
11.128	-0.024361	6.77546
6.58919	-5.07144	0.00401524
11.3121	-0.213879	6.32887

## Sheet: Fig. 2G
UMAP_1	UMAP_2	condition
11.4467	0.242507	TC
12.6234	2.54563	TC
12.6799	-0.829203	MNG
12.7512	0.0818189	MNG
12.428	-0.440893	HC
12.1788	1.68105	MNG
11.5733	-1.21103	TC
12.9323	0.0644258	HC
12.1388	-0.837905	TC
12.7064	-0.729799	TC
12.4858	-0.499071	MNG
12.6271	-0.469058	MNG
11.8929	0.907713	TC
12.2759	1.80048	HC
12.7797	-0.405678	MNG
11.9209	0.166534	HC
12.7847	-0.681965	HC
7.76337	-5.2232	TC
12.6819	-0.18412	TC
12.7297	-0.659803	HC
6.11253	-4.8247	TC
12.4704	-0.332917	HC
12.5736	-0.620045	HC
12.2822	-0.361627	MNG
12.9892	1.27497	MNG
11.6923	-0.215513	MNG
12.3263	-0.564666	HC
12.4198	2.97465	MNG
12.4341	1.80571	HC
12.0194	2.02397	HC
12.1785	-0.389461	HC
12.0347	1.65249	MNG
12.5325	2.86689	TC
12.6062	-0.66657	TC
10.9227	0.620524	TC
12.0862	2.75774	MNG
12.2188	-0.646225	HC
12.5622	-0.54431	HC
12.2923	-0.919575	HC
13.0772	0.500967	MNG
11.753	-0.167328	MNG
11.8591	1.28129	HC
12.1008	-0.597754	HC
5.49887	-4.66108	TC
12.5705	0.0899493	HC
12.6243	0.984822	MNG
10.4353	-2.13108	TC
11.6467	-0.412045	HC
12.9576	-0.323321	MNG
11.6848	-0.533071	HC
12.652	2.51503	MNG
12.3353	1.26621	MNG
12.9145	-0.0258975	HC
12.5505	2.33334	HC
12.0496	0.708912	TC
12.4178	2.35464	HC
6.96107	-5.44806	HC
12.7831	0.764629	TC
12.2346	2.3959	TC
6.51297	-5.23977	HC
13.1244	-0.147515	HC
10.0718	-2.52688	TC
12.2554	3.01436	HC
12.8802	1.4757	TC
11.0372	-1.41354	HC
12.7126	1.05389	TC
10.5267	-2.03068	TC
12.8016	1.99883	HC
11.5701	0.523123	TC
12.4105	0.676329	TC
12.6011	2.24347	HC
13.0788	-0.526263	HC
12.8974	-0.565793	HC
7.12854	-5.243	HC
12.3306	2.5391	TC
12.6242	2.29323	HC
11.8358	0.391871	TC
12.9429	1.29349	TC
12.8604	0.667642	TC
13.0695	1.04323	TC
12.6057	1.05665	TC
13.1388	0.48558	TC
11.7873	0.33771	TC
11.3339	-1.28199	TC
13.0213	1.25301	TC
10.1834	-2.42772	HC
11.0423	-1.3517	TC
5.34615	-4.73961	TC
7.79849	-5.15831	TC
12.3374	0.646929	TC
12.9331	1.28837	TC
7.65044	-5.00119	TC
10.3582	-2.22071	TC
11.1406	0.413179	TC
13.0873	-0.013904	TC
10.4397	-2.13358	TC
12.7278	-0.00088568	HC
11.6852	0.389509	TC
10.4643	-2.10406	TC
12.6628	2.66382	TC
5.37346	-4.72068	TC
7.82196	-5.19983	TC
12.6387	0.83195	TC
12.7009	-0.650637	HC
13.1639	0.407933	TC
6.27142	-5.31226	TC
13.0265	0.875077	TC
12.6756	-0.0889784	HC
12.7386	1.31621	TC
10.6368	-1.89694	HC
11.8041	-0.383271	HC
10.988	0.535439	TC
7.2881	-5.3449	HC
12.9826	0.695434	TC
10.7447	-1.76085	TC
11.568	0.802979	TC
12.6503	2.2887	HC
13.1502	0.670441	TC
7.75417	-5.14669	HC
12.6774	-0.995072	HC
7.73037	-5.24518	TC
12.2887	0.308316	TC
12.8382	1.19008	TC
12.3074	2.84252	HC
12.9247	1.00462	TC
11.4845	0.864043	TC
12.5842	2.42946	HC
11.0948	-1.23235	TC
12.1811	0.675865	TC
10.4675	-2.10148	TC
12.7384	2.83338	HC
7.81063	-5.15358	HC
12.7292	0.746607	TC
12.0619	0.83023	TC
13.1352	0.265512	TC
12.8439	1.42042	TC
12.2397	-0.675102	HC
13.0234	0.948466	TC
6.12394	-4.81866	TC
7.72426	-5.2203	HC
11.2861	0.00753704	HC
12.4173	-0.751942	HC
12.0062	0.581496	TC
7.74427	-5.20742	HC
10.5757	-1.96659	HC
11.8705	0.695647	TC
12.761	0.936815	TC
5.77733	-4.70288	TC
13.2106	0.0846639	TC
13.0557	1.30953	TC
13.1194	1.10782	TC
10.1353	-2.47842	HC
12.7538	2.34385	HC
12.8713	0.871238	TC
12.5407	0.613591	TC
10.122	-2.49657	TC
5.75006	-5.23005	HC
13.1173	0.98356	TC
12.9521	1.54155	TC
12.6573	-0.510649	HC
12.6984	1.27409	TC
12.9795	0.662138	TC
12.4202	-0.557939	HC
12.2045	0.211983	TC
6.25679	-5.31052	TC
6.25966	-5.31244	TC
6.15979	-4.82365	TC
6.09581	-4.82072	TC
5.36276	-4.73773	TC
11.7492	0.30301	HC
11.5232	0.492632	TC
12.3685	2.94214	HC
10.9855	-1.36905	TC
12.8643	0.710805	TC
11.8868	1.53137	TC
12.8306	0.910117	TC
12.0684	0.459404	TC
12.9446	1.16159	TC
13.0756	0.205926	TC
6.89598	-5.40978	TC
11.3256	-1.19344	TC
12.0379	0.920519	TC
11.8129	1.04031	TC
12.6809	1.17205	TC
12.7872	1.24623	TC
10.4491	-2.12104	TC
11.9457	1.15772	TC
12.5469	1.06753	TC
11.6073	-0.216669	TC
12.2153	1.08272	TC
6.0957	-4.80489	TC
12.6892	1.29033	TC
12.8027	1.40449	TC
5.36563	-4.79403	TC
10.5371	-2.01321	TC
12.9443	0.94748	TC
13.1611	0.671343	TC
12.7709	0.939907	TC
7.32804	-5.1734	HC
12.8598	0.96762	TC
12.5611	2.30596	TC
12.5157	0.190302	TC
12.2736	-0.500315	HC
12.3999	1.34116	TC
10.8528	-1.6129	TC
5.45518	-4.6468	TC
7.60069	-5.20124	TC
12.8379	0.713487	TC
12.6932	0.936833	HC
7.13281	-5.54069	TC
11.3569	0.579394	TC
12.8692	2.00525	TC
13.215	-0.0437466	HC
12.9844	0.307555	TC
10.9101	-1.53883	TC
12.9086	-0.0078039	HC
6.07746	-5.30252	HC
12.4674	0.438368	HC
12.1026	1.08741	TC
12.2063	1.15048	TC
6.26641	-5.35782	TC
12.9175	1.05185	TC
12.9249	1.28921	TC
12.9701	1.48787	TC
13.0347	1.43451	TC
12.9567	0.100907	TC
13.063	0.197214	TC
12.8506	-0.744516	TC
12.7826	1.74262	TC
12.9783	-0.222745	TC
12.222	-0.332726	TC
12.2037	3.02519	TC
12.7089	-0.965998	TC
12.5874	-0.409512	TC
13.2023	-0.0337036	TC
12.7384	-0.714801	TC
12.8624	-0.601184	TC
12.5479	-0.90586	TC
12.5604	-0.741107	TC
12.7675	0.710332	TC
13.0632	-0.212592	TC
12.4882	0.925288	TC
12.536	-0.779543	TC
12.9825	-0.623842	TC
12.7305	-0.703466	TC
12.6222	2.42206	TC
12.235	-0.777157	TC
12.6451	-0.758308	TC
13.2105	-0.192652	TC
12.791	-0.395905	TC
12.1916	-0.301779	TC
12.5973	-0.353331	TC
12.4518	-0.718118	TC
11.8565	-0.918072	TC
12.3611	1.99184	TC
12.7374	-0.665378	TC
12.1964	-0.507337	TC
13.0947	-0.029098	TC
12.7096	-0.605734	TC
12.8562	-0.385165	TC
12.3456	0.0341671	TC
12.586	-0.41711	TC
12.5605	-0.457404	TC
12.3251	-0.94226	TC
12.7145	-0.507478	TC
12.1647	-0.467852	TC
12.9319	-0.176541	TC
12.8188	-0.711916	TC
13.0276	-0.660935	TC
12.9137	-0.300856	TC
12.6235	-0.867575	TC
12.8189	-0.764949	TC
12.4522	2.61588	TC
12.1768	-0.722663	TC
13.1165	-0.15324	TC
11.7515	-0.566514	TC
12.4819	2.68221	TC
12.9315	-0.466266	TC
12.088	-0.496452	TC
12.3753	-0.349876	TC
12.58	-0.453248	TC
12.3509	-0.518599	TC
12.9939	0.439411	TC
12.7388	-0.624534	TC
13.0674	-0.447646	TC
12.2868	2.9838	TC
12.5143	-0.870301	TC
12.021	-0.245103	TC
13.1866	-0.209523	TC
12.6989	2.36105	TC
12.7066	-0.339818	TC
12.0633	-0.338791	TC
13.2127	-0.0134661	TC
12.3661	-0.116572	TC
12.025	-0.350872	TC
12.5431	-0.615236	TC
12.8572	-0.354771	TC
12.5314	-0.262857	TC
12.1617	-0.122747	TC
12.1504	0.0228618	TC
12.5572	-0.517173	TC
12.6857	-0.593559	TC
12.0848	2.85978	TC
12.6485	-0.661538	TC
12.7415	-0.405133	TC
12.7819	-0.140016	TC
12.3358	-0.684794	TC
12.3567	1.74786	TC
11.9478	-0.221108	TC
12.6643	0.124016	TC
12.301	-0.697689	TC
13.0059	-0.154027	TC
12.4915	-0.585686	TC
12.7516	0.00459622	TC
12.6757	-0.389445	TC
12.3821	-0.671133	TC
12.3801	-0.528418	TC
12.9038	-0.423619	TC
12.7172	-0.950543	TC
12.6325	-0.924478	TC
12.1487	-0.611757	TC
12.6586	-0.449827	TC
12.4861	-0.639061	TC
12.9141	-0.196222	TC
13.0416	-0.204382	TC
11.6789	-0.276932	TC
12.5606	-0.654263	TC
12.8598	0.209118	TC
12.5348	-0.725884	TC
10.4083	-2.16356	TC
7.84607	-5.22853	TC
7.67514	-5.23696	TC
11.2376	-1.1783	TC
6.77936	-5.31893	TC
11.061	-1.42881	TC
5.40288	-4.71639	TC
11.316	-1.00692	TC
6.58016	-5.13548	TC
5.18419	-5.052	TC
10.9847	-1.48868	TC
5.71326	-4.64217	TC
7.57552	-5.13166	TC
10.1418	-2.46735	TC
10.0562	-2.53522	TC
7.56552	-5.11265	TC
6.00441	-4.75693	TC
10.5671	-1.97936	TC
5.41971	-4.70256	TC
6.09264	-4.79743	TC
10.1564	-2.45528	TC
11.5861	-0.744302	HC
7.16004	-4.79845	MNG
12.1212	0.00523067	HC
11.0906	-1.05348	MNG
12.3394	-0.159883	HC
11.7637	-0.352414	HC
11.8283	-0.486122	HC
5.52939	-4.69344	MNG
12.1667	-0.622068	HC
7.12764	-5.37642	MNG
11.6961	-0.576673	HC
11.6668	-0.346563	HC
11.8775	-0.322784	HC
12.2059	0.254645	HC
11.6081	-0.539895	HC
13.2726	0.06711	HC
5.84176	-5.26505	MNG
10.1492	-2.46124	MNG
5.18685	-5.04539	MNG
11.9989	-0.31347	HC
6.09759	-4.8744	MNG
11.4712	-0.199586	HC
5.99448	-4.77271	MNG
7.3706	-5.18504	MNG
11.7237	-0.329997	HC
12.0124	-0.993111	HC
12.245	2.13676	HC
9.8007	-2.78012	MNG
12.5927	-0.0733447	HC
12.5225	-0.425393	HC
11.8406	0.400558	HC
11.8457	-0.412492	HC
7.01876	-5.31643	MNG
5.49877	-4.70165	MNG
5.37793	-4.75719	MNG
11.5124	-0.474334	HC
11.5982	-0.60745	HC
11.8995	2.2958	HC
12.6819	-0.470193	HC
6.29077	-5.20308	MNG
7.76726	-5.09903	MNG
11.86	-0.257196	HC
11.271	-0.0656307	HC
11.835	-0.432881	HC
11.5185	-0.362922	HC
11.6486	-0.113857	HC
6.0895	-4.81779	MNG
10.8635	-0.150047	HC
11.8975	0.2853	HC
11.571	-0.385084	HC
11.4347	-0.574889	HC
11.6222	-0.273905	HC
5.39472	-4.71636	MNG
11.6624	-0.121373	HC
12.4136	-0.745886	HC
11.9891	-0.418094	HC
11.7812	2.66217	HC
11.7151	-0.102305	HC
7.72523	-5.20342	MNG
6.97829	-5.3974	MNG
11.2288	-0.199221	HC
11.5975	-0.34586	HC
12.0101	0.0223224	HC
11.7094	-0.369968	HC
11.7818	-0.406826	HC
11.9124	-0.400277	HC
11.7945	2.13792	HC
12.1467	2.39122	HC
12.122	-0.350392	HC
11.6095	-0.208624	HC
10.136	-2.4781	MNG
7.11053	-5.11191	MNG
11.4048	-0.2579	HC
10.1465	-2.46203	MNG
6.08097	-4.81587	MNG
11.7882	-0.75725	HC
12.2829	0.215055	HC
12.0101	-0.416487	HC
7.58431	-5.13208	MNG
12.0699	-0.57482	HC
12.3084	1.86124	HC
12.0135	2.51324	HC
12.1059	-0.572421	HC
11.5444	-0.396116	HC
11.9482	-0.26501	HC
7.87798	-5.13419	MNG
12.1889	0.481956	HC
11.9034	0.0860508	HC
7.70489	-5.19995	MNG
5.39924	-4.80282	MNG
10.1476	-2.47123	MNG
11.462	-0.357197	HC
11.6501	-0.500425	HC
11.8707	1.87906	HC
11.2785	0.571724	TC
11.9775	2.58743	TC
10.9071	0.145215	TC
10.9802	0.112764	TC
11.6263	2.35424	TC
11.2044	-0.209294	TC
10.871	0.172245	TC
11.0304	0.414833	TC
10.9323	0.0826956	TC
10.9826	0.294405	HC
11.8424	2.41032	TC
11.1356	-0.452415	TC
11.6836	1.66053	HC
10.9966	0.195193	TC
10.9218	0.0320685	TC
11.3515	0.941317	TC
10.9168	0.169915	HC
11.8435	2.64213	HC
10.9964	0.0991094	TC
11.312	0.249919	TC
11.1661	0.545062	TC
11.5937	1.76208	HC
10.8199	0.0774326	TC
10.9852	0.0408823	HC
11.4604	1.21213	TC
11.0007	0.081329	TC
11.2305	-0.109583	TC
11.0656	-1.24864	HC
10.9166	-0.0204154	TC
10.9364	-0.0362705	HC
11.1913	-0.568515	TC
11.6594	1.8931	TC
11.0976	-0.0435496	TC
11.7832	2.55552	TC
11.3605	-0.292252	TC
11.6402	1.97276	HC
11.0592	-0.0530804	TC
11.0176	-0.410729	TC
11.0208	-0.183488	TC
11.18	0.158653	TC
11.0029	0.174955	TC
11.267	-0.0876999	HC
11.1486	0.0989262	TC
11.2007	0.225126	TC
11.8413	2.25776	HC
10.8374	0.176051	TC
11.0275	0.260506	TC
12.5895	2.92038	TC
10.957	0.260509	TC
11.6895	2.53239	TC
11.299	-0.465244	TC
11.1221	0.395676	TC
11.7001	1.6842	HC
10.9711	0.010732	TC
11.6175	2.39818	TC
11.022	-0.0374709	TC
13.1853	0.496156	HC
10.8522	0.159924	TC
11.8832	2.35568	HC
10.9497	0.0846984	HC
6.10861	-5.39928	HC
11.7222	1.65356	TC
11.5315	0.901265	TC
11.1669	-0.520275	TC
11.5703	1.39371	HC
11.5893	1.53123	HC
10.8705	0.110641	TC
11.8089	2.52546	TC
11.0183	0.354356	TC
11.89	1.86966	HC
11.6995	2.39707	TC
10.9277	0.261506	TC
11.6509	2.21678	TC
11.6047	1.88421	TC
11.7567	1.88692	HC
10.9347	-0.0728011	TC
10.9186	0.227323	TC
11.6901	2.54488	TC
10.9591	-0.0691393	TC
11.688	1.88412	TC
11.7372	1.48478	HC
10.8844	-0.00717041	HC
11.0132	0.250841	TC
10.7671	0.275249	TC
10.9601	0.178798	TC
11.3291	0.534256	HC
11.8353	1.84773	TC
10.8	0.181523	TC
11.5581	1.77818	HC
11.565	2.32793	TC
11.0342	-0.265919	TC
10.8765	0.0613845	TC
10.9488	0.0669688	TC
10.9074	0.0388804	TC
11.1472	-0.257139	TC
11.5648	-0.167875	TC
11.0811	-0.248353	TC
11.053	-0.0312283	TC
11.0342	-0.0661896	TC
11.6656	1.8362	HC
11.9246	2.50703	TC
11.6031	2.00284	HC
11.6378	1.28138	HC
11.6304	2.06279	TC
11.1058	-0.136446	TC
11.1281	-0.320819	TC
11.6516	2.32023	TC
11.5843	1.51013	HC
11.7177	1.96328	HC
10.8881	0.237886	TC
11.5237	1.523	HC
11.2056	-0.333109	TC
10.8966	0.141894	TC
11.0121	0.0192313	TC
10.9339	0.0562007	TC
10.9922	-0.192746	TC
10.9285	0.0106214	TC
7.48841	-5.27023	HC
10.925	0.0825537	HC
11.4475	-0.140236	TC
11.7685	1.93434	TC
10.9386	-0.0159983	HC
11.3394	-0.376655	TC
10.8643	0.172575	TC
11.0737	0.173547	HC
10.9495	0.257337	HC
11.1313	-0.180632	TC
11.2457	-0.151237	TC
11.3101	-0.114285	TC
10.9172	0.159618	TC
10.8886	0.00453375	TC
11.0827	-0.0933805	TC
11.7816	2.47954	TC
11.6798	2.38833	TC
11.8294	1.89417	HC
13.1652	0.372522	HC
12.2095	-0.580044	MNG
12.5604	0.612691	MNG
12.6869	0.0215481	MNG
12.6749	-0.377972	TC
11.8896	0.214001	TC
12.7071	0.181724	HC
12.7737	0.0240881	MNG
6.07993	-4.91055	HC
11.8121	0.165541	HC
12.1941	-0.434002	TC
7.20596	-5.29097	HC
13.1235	-0.222435	HC
10.9938	-1.36024	HC
12.6663	0.516595	MNG
12.1441	1.20995	TC
12.0084	-0.172002	HC
13.0161	1.56737	HC
12.3648	-0.947148	HC
11.9304	0.0313534	MNG
12.6058	2.76882	TC
12.7964	2.2123	HC
12.9046	-0.279932	MNG
12.3417	2.00603	MNG
12.8887	2.24258	HC
12.8245	-0.353951	HC
12.3761	2.38553	TC
12.9369	-0.160174	MNG
12.2341	2.84375	HC
12.5369	-0.331266	HC
12.6283	-0.370075	HC
6.00734	-4.78577	HC
12.0077	-0.313332	MNG
12.8513	2.49849	HC
12.341	2.68737	HC
12.5865	2.22552	TC
12.2523	2.14828	TC
12.8216	-0.647396	MNG
12.3184	-0.0708257	MNG
12.5348	2.01003	TC
12.3488	0.237568	MNG
12.4806	2.23814	HC
12.9555	2.05395	HC
12.7815	2.24183	TC
12.6145	-0.275748	MNG
12.9578	-0.275104	MNG
12.6061	2.65192	HC
10.5048	-2.05246	HC
5.5876	-4.6178	HC
12.6027	-0.0436536	TC
12.2473	-0.712657	TC
6.88982	-5.52093	HC
11.3014	-1.23345	HC
12.2414	-0.28025	TC
12.1388	-0.00928272	MNG
13.1833	-0.159527	HC
12.5308	0.303907	MNG
12.3944	2.20242	HC
12.3714	-0.0128447	MNG
12.2428	1.57889	MNG
12.691	0.0753943	MNG
12.5615	2.63059	HC
12.3971	1.45132	MNG
12.3153	0.106175	MNG
12.6374	0.0473437	MNG
12.003	-0.18859	TC
12.1415	-0.135742	MNG
12.755	2.66531	TC
12.2123	1.87439	HC
12.5816	0.286366	MNG
12.6322	2.71926	HC
13.0368	0.106675	HC
12.2623	2.30781	TC
12.0554	-0.0174741	MNG
11.8775	-0.239819	TC
12.7968	2.30658	TC
12.6334	2.22342	HC
12.2014	2.35625	MNG
12.1178	1.20104	TC
12.7442	0.328602	TC
12.1176	0.291595	TC
12.2001	-0.277827	TC
12.307	1.90676	HC
12.5259	0.544244	TC
11.923	0.0468057	MNG
13.0064	-0.27078	MNG
12.7035	0.403406	TC
5.8595	-4.72606	HC
12.2843	0.134335	MNG
12.5563	0.0584814	MNG
12.3749	2.83871	HC
12.5817	-0.902722	HC
12.5509	2.52836	HC
5.65714	-4.66267	HC
6.8388	-5.52866	HC
12.9259	1.89893	TC
12.8016	1.31227	HC
12.0587	0.0309137	MNG
12.035	0.196345	MNG
12.6641	-0.302823	TC
12.3204	-0.19013	TC
12.4765	2.44248	HC
11.2011	-1.26651	HC
12.5383	0.467437	TC
12.3784	2.35173	HC
12.7508	2.53342	TC
12.8139	0.0351859	TC
12.8875	2.4954	HC
12.8242	2.49038	HC
12.1189	0.0976997	MNG
11.8624	0.00447506	TC
5.42416	-4.66527	HC
12.3694	0.248632	TC
12.3554	-0.242888	TC
12.5046	0.551858	MNG
11.9341	0.00237738	TC
12.1416	2.10622	TC
12.675	0.259032	TC
12.808	-0.394462	TC
11.6703	-0.478579	MNG
12.5629	2.74726	HC
12.3434	-0.0642051	MNG
12.8005	-0.531757	HC
12.5299	0.0621368	HC
13.0344	-0.23818	HC
6.78847	-4.89186	HC
12.6907	2.75522	HC
12.3395	2.65152	TC
12.9321	1.15669	TC
12.7592	2.48213	TC
12.4915	1.99822	TC
12.6346	-0.310858	HC
11.986	0.472681	TC
12.6937	2.64543	TC
12.8621	0.188014	TC
12.5297	2.05957	MNG
12.25	-0.342921	HC
12.0395	-0.312949	MNG
12.0706	-0.156056	TC
12.5818	2.44198	HC
12.7873	1.1188	TC
12.7299	2.40892	HC
11.9701	-0.00771736	MNG
12.3767	2.09273	HC
12.6894	1.78164	HC
12.0958	2.67479	HC
12.9007	-0.490296	MNG
12.3051	2.45871	MNG
12.8687	2.21979	HC
11.0532	0.129767	HC
12.5529	0.648733	TC
12.5156	2.668	HC
12.8212	-0.176222	HC
13.0256	-0.109235	TC
12.9077	1.40178	TC
12.088	2.81602	HC
6.3699	-5.31196	HC
12.5698	2.34878	HC
12.9669	0.00504129	TC
12.1708	2.48893	MNG
11.9786	0.102409	TC
12.1616	0.288431	TC
12.7996	2.61507	HC
12.3052	1.96377	HC
13.0175	0.011967	TC
12.959	-0.0796441	TC
12.5135	2.3015	HC
11.633	-0.154823	MNG
12.8632	2.41143	TC
13.0584	-0.294806	HC
11.962	2.49195	MNG
12.6555	0.103639	TC
12.6969	2.22025	TC
12.8738	-0.312121	TC
12.6731	2.27576	HC
12.4014	2.34501	TC
12.287	0.25323	HC
12.2963	-0.0695606	TC
12.6936	-0.371361	MNG
13.0571	-0.0257201	HC
12.8195	2.57267	HC
11.9696	-0.22339	HC
12.3119	2.87441	TC
12.1434	2.19314	HC
12.8507	-0.220318	MNG
12.1715	-0.0279575	TC
12.2057	-0.321365	TC
12.156	-0.505162	MNG
11.851	-0.255261	MNG
12.4758	0.179364	TC
12.8949	0.0252823	TC
12.5205	-0.187289	HC
12.4302	-0.285291	MNG
12.4841	-0.379719	HC
12.4536	2.80591	TC
12.1938	1.88919	TC
6.26731	-4.88497	HC
6.33042	-4.90411	HC
12.14	2.80395	HC
7.12119	-5.47812	HC
12.6278	2.19982	HC
12.5441	2.26175	MNG
11.86	2.62793	HC
12.8215	0.0162622	TC
12.8821	-0.167075	TC
12.5523	2.72058	TC
12.4978	2.10129	HC
12.7872	-0.443261	MNG
11.7861	-0.0681978	MNG
12.5931	-0.540061	MNG
7.89039	-5.15738	HC
12.1784	-0.544065	MNG
10.6013	-1.93937	HC
7.61523	-5.20503	HC
6.21582	-4.82475	HC
12.2559	2.20539	MNG
11.9028	0.312231	MNG
12.2055	2.79668	MNG
11.8338	-0.483486	MNG
6.27117	-5.15564	HC
12.5543	0.391845	MNG
10.1106	-2.50895	HC
4.32911	3.1597	MNG
12.0891	2.62163	MNG
12.557	2.10587	MNG
7.79834	-5.14726	HC
12.1389	-0.307279	MNG
12.2794	-0.952997	MNG
5.42038	-4.68675	HC
12.2968	-0.353896	MNG
12.385	2.42821	MNG
7.71032	-5.15284	HC
12.5414	0.535562	MNG
12.4858	1.75208	MNG
12.7963	0.0876394	MNG
12.6913	2.30084	MNG
12.3434	-0.022242	MNG
13.0307	0.305222	MNG
12.5739	0.334599	MNG
12.5944	0.827673	MNG
12.5215	-0.460311	MNG
12.7279	-0.0701184	MNG
12.4147	-0.176249	MNG
12.1023	0.335399	MNG
13.0162	-0.27021	MNG
12.8806	2.09502	MNG
12.2053	2.50716	MNG
13.2476	0.219202	MNG
12.9732	-0.0168954	MNG
12.3268	-0.221007	MNG
13.0233	-0.381771	MNG
12.3673	0.294768	MNG
12.6694	0.69508	MNG
12.0079	2.67383	MNG
12.5877	0.0702764	MNG
12.9251	-0.282868	MNG
12.6336	1.18972	MNG
12.7809	-0.515979	MNG
11.6853	-0.769234	MNG
12.9855	-0.453786	MNG
12.5833	2.77959	MNG
12.9462	-0.438046	MNG
12.6588	2.55725	MNG
12.6054	-0.607721	MNG
12.0886	-0.00108069	MNG
11.9544	0.210974	MNG
12.8527	-0.360484	MNG
12.2713	0.351132	MNG
12.7788	-0.170465	MNG
12.6302	0.0916943	MNG
13.177	0.0420734	MNG
12.6848	0.563231	MNG
12.7654	-0.419054	MNG
12.8248	-0.175905	MNG
12.5348	0.190615	MNG
12.8812	-0.185929	MNG
12.374	2.56876	MNG
13.1155	0.00504866	MNG
12.699	0.604429	MNG
12.4318	-0.278937	MNG
12.7676	-0.702555	MNG
12.6327	2.67353	MNG
12.3471	-0.607211	MNG
12.1974	-0.17667	MNG
12.7422	2.65577	MNG
12.7998	1.49115	MNG
12.859	-0.0714176	MNG
12.2004	2.59785	MNG
12.6015	2.08786	MNG
13.0039	-0.397804	MNG
12.9825	1.02347	MNG
12.8415	2.38953	MNG
12.8503	-0.296226	MNG
12.8272	1.62122	MNG
12.4527	2.48707	MNG
13.0583	-0.113863	MNG
12.982	-0.144426	MNG
12.1656	2.71061	MNG
12.3468	-0.783136	MNG
12.1465	2.82246	MNG
12.5114	-0.239381	MNG
12.8649	1.41874	MNG
12.2555	-0.922496	MNG
11.9327	-0.865613	MNG
5.34088	-4.76687	TC
11.9712	0.871792	MNG
12.1573	-0.767928	MNG
6.49219	-5.29253	TC
12.6898	2.54762	MNG
12.5478	0.862506	MNG
13.231	0.263645	MNG
12.191	-0.61631	MNG
11.7854	-0.457546	MNG
10.1319	-2.47263	TC
12.8511	-0.621611	MNG
7.86842	-5.13639	TC
7.1752	-5.27506	TC
12.4155	2.35036	MNG
5.93732	-4.75921	TC
12.7299	2.53408	MNG
7.72049	-5.24166	TC
11.9865	0.296833	MNG
12.534	2.1416	MNG
12.2807	-0.316137	MNG
12.3857	2.38145	MNG
12.5078	-0.583078	MNG
12.3348	0.567625	MNG
12.4766	0.267958	MNG
12.4704	2.48804	MNG
12.1764	-0.503413	MNG
7.64957	-5.028	TC
10.4697	-2.09767	TC
10.735	-1.76772	TC
12.3013	-0.806712	MNG
12.4455	2.69239	MNG
12.325	2.18133	MNG
7.58482	-5.11664	TC
12.1034	1.58373	MNG
12.951	1.24614	MNG
12.353	-0.393597	MNG
12.6906	0.124331	MNG
12.6871	0.0340968	MNG
12.0997	1.22519	MNG
12.5472	-0.247566	MNG
12.8926	1.27467	MNG
12.4099	2.93124	MNG
12.555	2.52659	MNG
7.27923	-5.33092	TC
12.3928	-0.450422	MNG
12.5552	-0.661879	MNG
12.3917	0.293281	MNG
12.009	-0.745326	MNG
12.7935	-0.298186	MNG
11.6355	-0.316872	MNG
12.5455	1.87885	MNG
12.2273	1.72955	MNG
11.792	1.44846	MNG
12.1608	2.32374	MNG
12.2891	1.68729	MNG
11.8559	-0.759071	MNG
12.2895	1.82848	MNG
12.4347	2.25304	MNG
12.748	-0.4034	MNG
12.5766	2.69288	MNG
12.455	0.342114	MNG
12.0367	1.87933	MNG
12.2884	2.42082	MNG
12.7409	2.45141	MNG
11.0178	-1.49436	TC
12.7046	2.61118	MNG
12.1557	2.10639	MNG
7.39908	-5.40374	TC
7.74855	-5.04447	TC
11.4074	-0.0499385	MNG
12.3453	2.18671	MNG
7.61589	-4.95673	TC
12.7012	-0.79638	MNG
12.6396	2.39915	MNG
12.1532	2.18457	MNG
12.1131	-0.223821	MNG
12.0138	-0.702602	MNG
10.4337	-2.13774	TC
7.43642	-4.9995	TC
12.2245	2.43419	MNG
11.8355	0.737867	MNG
12.2493	2.8376	MNG
12.1138	2.00433	MNG
6.16974	-4.82647	TC
12.3889	-0.608507	MNG
12.3536	2.06389	MNG
12.7996	1.37703	MNG
12.4505	1.35998	MNG
12.7637	-0.197131	MNG
12.1795	1.5197	MNG
5.76274	-5.38293	TC
12.557	0.36479	MNG
12.5353	2.44803	MNG
13.1169	0.41859	MNG
12.534	1.53816	MNG
12.0555	-0.442151	MNG
12.6607	-0.168241	MNG
7.86687	-5.12455	TC
11.6656	0.244419	MNG
11.8907	0.868687	MNG
12.0392	1.8801	MNG
12.6384	1.13102	MNG
12.1854	-0.564888	MNG
7.69027	-5.25549	TC
12.0887	1.86576	MNG
12.3384	2.08527	MNG
6.53723	-5.28247	TC
12.8627	-0.58079	MNG
12.2908	2.99084	MNG
12.6264	-0.298465	MNG
12.3651	1.08799	MNG
11.0814	-1.40349	TC
12.5154	0.51724	MNG
7.63609	-5.30034	TC
12.1947	1.48949	MNG
11.9727	2.62425	MNG
12.3732	-0.315145	MNG
12.0287	2.14745	MNG
12.3637	-0.124209	MNG
12.6855	0.256135	MNG
12.2828	-0.21898	MNG
12.1435	2.60656	MNG
12.8745	0.792808	MNG
6.3425	-5.33939	TC
12.5396	-0.0404768	MNG
12.391	2.4622	MNG
12.6982	2.63083	MNG
12.4974	2.06822	MNG
12.6488	-0.434491	MNG
12.3167	2.54091	MNG
7.84814	-5.13375	TC
10.882	-1.56849	TC
11.9132	-0.245353	MNG
12.1093	1.56751	MNG
10.9005	-1.56087	TC
12.5223	2.44113	MNG
12.654	1.59986	MNG
11.9939	1.05698	MNG
7.85322	-5.11926	TC
12.6834	-0.347715	MNG
12.5901	1.09408	MNG
12.401	1.66896	MNG
10.7695	-1.73058	TC
12.7371	0.790955	MNG
12.4104	0.714373	MNG
12.8088	2.20501	MNG
12.7605	-0.40612	MNG
10.3644	-2.21032	TC
12.0026	1.94159	MNG
12.5023	2.53209	MNG
12.1957	1.0784	MNG
10.9077	-1.58023	TC
7.67401	-5.22043	TC
11.1607	-1.02417	TC
7.85087	-5.1749	TC
10.4929	-2.06318	TC
12.7789	1.10958	MNG
12.1388	-0.818319	MNG
7.33205	-5.32352	TC
6.13134	-4.83352	TC
12.118	0.220786	MNG
11.7534	2.71811	TC
12.1629	2.40676	MNG
12.4416	2.84601	MNG
10.9199	-1.53461	TC
12.191	2.74748	TC
5.54243	-5.11546	TC
12.6348	2.58432	MNG
7.7049	-5.0714	HC
11.6785	0.294347	MNG
12.6558	1.15986	TC
12.8215	1.27799	TC
12.1164	-0.370008	TC
12.0306	1.09926	TC
12.2731	2.7106	TC
11.7114	-0.441936	MNG
12.279	2.287	MNG
6.56593	-5.25615	TC
12.5682	-0.00528082	TC
6.17528	-4.8295	TC
12.0648	1.9679	MNG
12.807	1.5081	TC
12.2938	-0.197463	MNG
12.3367	2.78025	MNG
7.62211	-5.29914	TC
12.2968	2.81716	MNG
12.498	1.70929	MNG
7.68489	-5.20735	HC
11.9926	-0.432317	MNG
12.8659	-0.426593	MNG
7.51685	-5.30266	HC
12.5302	0.179419	TC
12.8669	2.16262	TC
12.3371	3.04119	MNG
12.4131	0.52993	TC
10.9124	-1.48898	TC
11.7642	-0.397204	MNG
5.3505	-4.78376	TC
12.2385	-0.0516218	MNG
12.4968	2.11295	MNG
12.8874	2.27786	TC
7.70254	-5.12206	HC
12.5785	1.08309	MNG
6.09119	-4.8161	TC
12.6746	2.49563	MNG
7.23176	-5.30043	TC
11.9018	-0.399031	MNG
7.8232	-5.20956	TC
9.94154	-2.63264	TC
10.4706	-2.09124	TC
12.5956	1.02836	MNG
6.0002	-5.27111	HC
12.4929	0.0539246	TC
12.2559	2.19359	MNG
12.5914	0.0809443	TC
12.3241	2.18397	MNG
11.8185	-0.0209109	MNG
12.372	-0.0350445	TC
12.9823	-0.139182	MNG
11.9504	1.09327	MNG
7.21172	-5.32832	HC
12.7684	2.70349	MNG
7.62697	-5.109	TC
7.76158	-5.17034	HC
11.8213	2.41336	MNG
11.9036	0.199232	MNG
11.9828	1.07005	MNG
12.406	0.281002	MNG
11.9858	-0.32319	MNG
12.129	0.507099	MNG
12.6852	-0.934426	MNG
12.4388	2.84017	TC
12.6548	2.62851	TC
12.5191	2.11297	TC
6.44248	-5.33372	HC
12.4092	-0.18398	MNG
12.4041	2.24715	TC
11.7777	-0.443252	MNG
12.1566	3.02122	TC
12.3691	-0.394913	MNG
6.81735	-5.27987	HC
7.72473	-5.16818	TC
12.8539	-0.500259	MNG
10.6729	-1.84838	TC
12.4058	2.27618	MNG
6.54413	-5.22765	HC
12.4867	2.27534	TC
12.3578	2.54636	MNG
12.0534	2.76784	MNG
6.04422	-5.2804	HC
12.3177	-0.201404	MNG
12.7528	2.7741	TC
12.1361	-0.231015	MNG
12.8593	0.460325	TC
12.4449	2.67574	TC
7.25362	-5.49849	HC
11.9428	2.6467	TC
7.04692	-5.44859	HC
11.7548	-0.300727	TC
12.5749	-0.175479	MNG
10.3361	-2.25362	TC
7.82755	-5.15829	TC
12.7556	-0.105212	MNG
12.5377	0.358977	MNG
10.1531	-2.46264	TC
7.12477	-5.36009	TC
12.8389	2.29119	TC
12.9349	-0.00997294	MNG
12.5042	0.246263	TC
12.2006	-0.133153	TC
12.079	2.79272	TC
12.1278	0.078978	MNG
12.8019	1.16967	TC
13.0425	-0.356589	MNG
11.5487	-0.221218	TC
11.9146	0.241244	MNG
10.0986	-2.51484	MNG
12.2335	-0.136864	MNG
11.8743	-0.126143	MNG
5.42775	-4.68826	MNG
10.9591	-1.43412	MNG
11.7269	1.96782	MNG
12.132	-0.77224	MNG
7.12225	-4.78387	TC
12.0815	2.20141	MNG
11.9469	2.10724	MNG
11.9404	-0.410269	MNG
6.64492	-5.26829	MNG
11.8396	0.214824	MNG
10.7939	-1.68469	MNG
12.0177	2.67953	MNG
7.62801	-5.01011	TC
11.4437	-0.270625	MNG
5.5746	-4.7001	MNG
7.5271	-5.28246	TC
10.0947	-2.5218	TC
11.4637	-0.24199	MNG
12.42	-0.607063	MNG
6.50647	-5.28633	MNG
10.8758	-0.000360027	MNG
7.15073	-5.28256	MNG
7.64824	-5.22184	MNG
10.1421	-2.46348	TC
11.7609	-0.464727	MNG
6.23692	-4.82359	MNG
11.1072	-1.28096	TC
11.9565	1.55603	MNG
11.584	-0.335346	MNG
6.07632	-4.83692	MNG
7.57654	-4.9693	TC
12.0612	2.73038	MNG
7.82635	-5.14759	TC
12.1101	-0.36379	MNG
10.5497	-1.99886	MNG
7.44763	-5.25342	MNG
6.21962	-5.08705	MNG
7.08263	-5.36593	MNG
5.43196	-4.68214	TC
12.0871	0.577119	MNG
7.1944	-5.25333	TC
7.37155	-5.38409	TC
6.58988	-5.37824	MNG
7.52536	-5.08735	TC
7.75284	-5.18444	MNG
5.43539	-4.69823	MNG
11.284	-0.482792	MNG
11.9107	0.137729	MNG
11.6725	-0.391262	MNG
6.14699	-4.81231	MNG
10.1105	-2.50455	MNG
12.6706	-0.163342	MNG
6.25701	-5.32282	TC
11.6649	-0.351289	MNG
6.38806	-5.35843	TC
10.1777	-2.43835	MNG
7.52185	-5.06201	TC
11.9779	0.10763	MNG
12.435	2.32145	MNG
7.79795	-5.16646	MNG
6.26848	-4.88957	MNG
6.32311	-5.31668	MNG
5.83231	-5.21881	MNG
7.24805	-5.31818	MNG
11.4473	-0.261416	TC
7.17133	-5.24773	MNG
11.8359	-0.110234	TC
10.9425	-1.46495	MNG
11.1637	0.294934	TC
11.1059	-1.11084	MNG
7.50568	-4.9184	MNG
7.56477	-4.99873	MNG
7.23666	-4.90031	MNG
7.10514	-5.38723	MNG
6.14025	-4.8585	MNG
7.21084	-5.20596	MNG
7.38446	-4.92881	MNG
11.3085	-0.675048	TC
11.2103	-0.227515	TC
11.0272	-0.0227287	TC
7.45111	-5.23588	MNG
11.6141	1.25773	TC
10.6567	-1.86412	MNG
11.1112	-0.142809	TC
11.6694	2.44463	TC
11.5009	-0.175389	TC
7.30609	-5.28858	MNG
11.6485	1.63506	TC
5.70895	-4.71695	MNG
7.40187	-5.21992	MNG
10.7331	-1.7644	MNG
7.53863	-5.10155	MNG
7.37129	-5.04694	MNG
11.2822	0.437349	TC
11.7757	1.8363	TC
10.0168	-2.58281	MNG
11.842	2.2739	TC
7.58538	-5.14719	MNG
11.8762	2.55065	TC
11.0349	-1.25748	MNG
11.0763	0.330386	TC
11.698	1.87561	TC
7.43319	-5.19966	MNG
6.00912	-4.78988	MNG
11.128	-0.024361	TC
6.58919	-5.07144	MNG
11.3121	-0.213879	TC

## Sheet: Fig. 2H
p_val	avg_log2FC	pct.1	pct.2	p_val_adj	gene	comparison
3.92301e-08	-0.531473	0.983	1	0.000675424	RPL36A	TC vs HC
1.54497e-07	-3.1026	0.207	0.829	0.00265998	AREG	TC vs HC
1.36828e-05	-0.46639	1	1	0.235577	RPL27A	TC vs HC
7.96236e-05	0.647474	0.259	0.029	1	GPM6B	TC vs HC
0.000120841	0.384403	0.207	0	1	DHRS1	TC vs HC
0.000157106	-1.19493	0.431	0.829	1	CXCR4	TC vs HC
0.000172566	-0.0942524	0.983	1	1	RPLP2	TC vs HC
0.000197913	-0.138911	0.483	0.457	1	NSRP1	TC vs HC
0.000200815	-1.1735	0.431	0.914	1	CD69	TC vs HC
0.0002752	-0.0701737	1	0.971	1	RPL37A	TC vs HC
0.000297586	0.127575	0.69	0.8	1	MGST3	TC vs HC
0.000970105	0.246187	0.759	0.657	1	NENF	TC vs HC
0.000989303	0.0664082	0.603	0.314	1	TIPRL	TC vs HC
0.00110416	0.320597	0.328	0.143	1	MXI1	TC vs HC
0.00119685	0.615179	0.621	0.343	1	SF3A2	TC vs HC
0.0014201	-0.254535	0.207	0.343	1	HLA-DQA2	TC vs HC
0.0016235	-1.65692	0.638	0.971	1	TSC22D3	TC vs HC
0.00167192	-0.745888	0.155	0.486	1	MAP3K8	TC vs HC
0.00169399	-0.27036	0.103	0.286	1	PPP1R12C	TC vs HC
0.00169691	0.700523	0.138	0.029	1	EPHX1	TC vs HC
0.00195066	-0.434055	0.81	0.971	1	NDUFA1	TC vs HC
0.00209641	-0.772246	0.276	0.714	1	STK17B	TC vs HC
0.00233	0.271005	0.448	0.143	1	STK11	TC vs HC
0.00237206	0.609588	0.621	0.514	1	FHL1	TC vs HC
0.0025304	-0.270778	0.362	0.486	1	TOMM5	TC vs HC
0.00298109	-0.488773	0.069	0.371	1	PLEKHF2	TC vs HC
0.00302324	0.369829	0.845	0.971	1	HIST1H4C	TC vs HC
0.00313949	0.280598	0.466	0.286	1	EDEM2	TC vs HC
0.00321804	0.469074	0.741	0.686	1	PSMB2	TC vs HC
0.00326299	-0.35201	0.379	0.514	1	SMAP2	TC vs HC
0.00339433	-0.0360508	0.103	0.229	1	MIR29B2CHG	TC vs HC
0.00345957	0.274005	0.172	0	1	RAB35	TC vs HC
0.00374235	0.183793	0.879	0.971	1	PRSS57	TC vs HC
0.00412114	0.369254	0.655	0.714	1	CTSC	TC vs HC
0.00430622	0.259552	0.172	0.086	1	MYBBP1A	TC vs HC
0.00434671	0.843944	0.5	0.2	1	S100A11	TC vs HC
0.00439178	-0.0637484	0.397	0.543	1	CFAP97	TC vs HC
0.00446749	0.180937	0.103	0	1	PXDN	TC vs HC
0.0046702	0.20403	0.121	0	1	AC120053.1	TC vs HC
0.00483323	0.223025	0.534	0.2	1	ZCCHC7	TC vs HC
0.0048433	0.479694	0.431	0.114	1	UNC50	TC vs HC
0.00533461	0.248186	0.155	0.029	1	PLA2G4A	TC vs HC
0.00551946	-0.153693	0.207	0.4	1	PRKCH	TC vs HC
0.0057686	-0.00500402	0.552	0.714	1	CYTOR	TC vs HC
0.00587326	0.255193	0.362	0.2	1	SLC39A1	TC vs HC
0.00614115	-0.335862	0	0.2	1	MAFF	TC vs HC
0.00619946	-0.23347	0	0.143	1	FAM84B	TC vs HC
0.00621527	-0.0250821	0.569	0.743	1	JUN	TC vs HC
0.00648092	-0.0574778	0.138	0.171	1	AC015982.1	TC vs HC
0.00659981	0.327221	0.241	0.029	1	KIF1BP	TC vs HC
0.00670593	0.196824	0.534	0.4	1	UTP6	TC vs HC
0.00677011	0.0764545	0.207	0.543	1	JUNB	TC vs HC
0.00714536	-0.457613	0.707	0.886	1	ANKRD28	TC vs HC
0.00742116	1.72326	0.155	0.143	1	CFD	TC vs HC
0.0074281	0.64429	0.19	0.114	1	HLA-DRB5	TC vs HC
0.00771191	0.116157	0.31	0.171	1	TRAPPC6B	TC vs HC
0.00795361	0.270331	0.207	0	1	ESRRA	TC vs HC
0.00819368	-0.200655	0.724	0.886	1	ZCRB1	TC vs HC
0.00822632	0.218805	0.69	0.8	1	ANXA7	TC vs HC
0.00837296	0.244838	0.224	0.057	1	SYVN1	TC vs HC
0.00901684	-0.421348	0.328	0.514	1	UTRN	TC vs HC
0.00904277	-0.15662	0.172	0.286	1	KLRG1	TC vs HC
0.00923423	0.253818	0.121	0	1	EPOR	TC vs HC
0.00926166	-0.136503	0.086	0.2	1	C1RL-AS1	TC vs HC
0.00930192	-0.455994	0.621	0.829	1	LARS	TC vs HC
0.00949023	0.13218	0.31	0.2	1	UBQLN2	TC vs HC
0.00963002	-0.0933972	0.19	0.171	1	ZMAT5	TC vs HC
0.00978064	0.303464	0.897	0.886	1	AP2M1	TC vs HC
0.0100716	0.350213	0.448	0.229	1	ARL8B	TC vs HC
0.0101031	-0.20404	0.121	0.314	1	ZNF362	TC vs HC
0.0102881	0.146346	0.207	0.057	1	ZNF143	TC vs HC
0.0103317	0.296074	0.293	0.114	1	CHMP7	TC vs HC
0.0105894	-0.224045	0.259	0.486	1	ATG5	TC vs HC
0.0106729	0.330711	0.103	0.229	1	EGR1	TC vs HC
0.0108576	-0.613633	0.328	0.543	1	MIR181A1HG	TC vs HC
0.010859	-0.288327	0.224	0.371	1	FHL3	TC vs HC
0.0110786	-0.0887247	0.345	0.257	1	NSMAF	TC vs HC
0.0112218	0.282652	0.138	0	1	SLC1A6	TC vs HC
0.0118285	-0.387153	0.948	0.971	1	JUND	TC vs HC
0.0118325	0.254529	0.345	0.229	1	RALB	TC vs HC
0.0123452	0.417714	0.207	0	1	BCL2L1	TC vs HC
0.0124342	-0.0961993	0.241	0.229	1	CPSF4	TC vs HC
0.0126491	0.202004	0.517	0.457	1	SNCA	TC vs HC
0.0127031	-0.163852	0.172	0.343	1	ADGRE5	TC vs HC
0.0127479	0.12746	0.293	0.257	1	ZNF219	TC vs HC
0.0130363	0.260427	0.103	0.114	1	CEBPD	TC vs HC
0.013238	0.261644	0.448	0.257	1	PLRG1	TC vs HC
0.0132726	0.235852	0.241	0.171	1	ZNF12	TC vs HC
0.0133152	-0.257406	0.431	0.543	1	RHOH	TC vs HC
0.0134392	0.232419	0.517	0.314	1	KRCC1	TC vs HC
0.013491	-0.273133	0.603	0.714	1	HOPX	TC vs HC
0.0136493	0.0802113	0.276	0.314	1	C11orf54	TC vs HC
0.0136828	-0.0935432	0.069	0.171	1	RELT	TC vs HC
0.0139808	-0.283669	0.224	0.4	1	CERK	TC vs HC
0.0139935	-0.378289	0.897	0.857	1	C6orf48	TC vs HC
0.0141718	-0.262928	0.569	0.686	1	LGALS9	TC vs HC
0.0143978	0.255665	0.224	0.086	1	MBNL2	TC vs HC
0.0144951	-0.102684	0.034	0.114	1	SPIB	TC vs HC
0.0145758	0.297083	0.379	0.2	1	ARRB1	TC vs HC
0.0147583	0.123041	0.103	0.029	1	TMEM53	TC vs HC
0.014966	0.216083	0.328	0.286	1	C5orf15	TC vs HC
0.0151576	0.0834519	0.448	0.486	1	FH	TC vs HC
0.0157249	0.395882	0.328	0.086	1	TMEM216	TC vs HC
0.0159297	0.409509	0.379	0.2	1	C19orf66	TC vs HC
0.0160037	0.298165	0.638	0.486	1	EIF4A3	TC vs HC
0.0160801	0.362969	0.552	0.371	1	SNRPN	TC vs HC
0.0164184	-0.18878	0.276	0.171	1	ALDOA	TC vs HC
0.0167327	0.208208	0.103	0	1	EFNA1	TC vs HC
0.0167764	-0.235845	0.5	0.629	1	WAS	TC vs HC
0.0173851	-0.00410347	0.707	0.657	1	RILPL2	TC vs HC
0.0174681	-0.181145	0.052	0.171	1	PDE4B	TC vs HC
0.0175128	0.137318	0.328	0.2	1	UBE4B	TC vs HC
0.0175917	-0.451845	0.845	1	1	CELF2	TC vs HC
0.0176031	0.396453	0.379	0.171	1	DCAF11	TC vs HC
0.0177793	0.625561	0.517	0.6	1	IFITM3	TC vs HC
0.0178073	-0.342936	0.897	0.971	1	HSPD1	TC vs HC
0.017828	0.146903	0.328	0.171	1	PARP10	TC vs HC
0.0179268	0.365878	0.172	0	1	APOL1	TC vs HC
0.0180722	0.890432	0.655	0.343	1	FERMT3	TC vs HC
0.0183581	0.218655	0.362	0.229	1	TRNT1	TC vs HC
0.0184587	0.238355	0.103	0.086	1	COL18A1	TC vs HC
0.0184825	-0.441434	0.293	0.429	1	NAMPT	TC vs HC
0.0188758	0.200874	0.155	0.029	1	HAGHL	TC vs HC
0.018882	0.00112506	0.517	0.4	1	PCF11	TC vs HC
0.0189576	-0.182183	0.448	0.571	1	TLK1	TC vs HC
0.019042	-0.00962354	1	1	1	RPL35A	TC vs HC
0.0192289	0.168321	0.224	0.114	1	TMEM161B	TC vs HC
0.0193043	0.0751258	0.983	1	1	RPL23A	TC vs HC
0.0193218	0.285453	0.172	0	1	NKAIN2	TC vs HC
0.0195222	0.0361294	1	1	1	COMMD6	TC vs HC
0.0195473	0.263702	0.569	0.486	1	AHCYL1	TC vs HC
0.0197945	0.232088	0.793	0.8	1	SCAF11	TC vs HC
0.0200925	0.46299	0.81	0.886	1	DAD1	TC vs HC
0.020131	0.179459	0.224	0.143	1	DEPDC5	TC vs HC
0.0202082	-0.212562	0.397	0.571	1	DUSP6	TC vs HC
0.0202128	-0.0178598	0.138	0.2	1	PPP1R15B	TC vs HC
0.0202196	-0.464091	0.138	0.429	1	PIK3IP1	TC vs HC
0.0206142	0.209433	0.172	0.057	1	WBP1L	TC vs HC
0.0207612	-0.096711	0.328	0.457	1	CHCHD7	TC vs HC
0.0210741	-0.0824842	0.983	1	1	TOMM7	TC vs HC
0.0214736	-0.361581	0.879	1	1	CCT4	TC vs HC
0.0216148	0.0952282	0.103	0.114	1	GRASP	TC vs HC
0.0218489	0.404867	0.638	0.4	1	MTA1	TC vs HC
0.022097	0.188598	0.172	0.029	1	EPM2A	TC vs HC
0.022155	0.137373	0.224	0.114	1	PDHX	TC vs HC
0.0224352	0.344701	0.345	0.086	1	CPVL	TC vs HC
0.0225422	-0.663972	0.069	0.229	1	IRF8	TC vs HC
0.0227081	-0.478787	0.379	0.629	1	SERTAD2	TC vs HC
0.0227791	0.273997	0.172	0	1	EPHX2	TC vs HC
0.0228559	-0.160577	0.017	0.114	1	AC087190.1	TC vs HC
0.0228617	-0.3102	0.241	0.457	1	MYO1F	TC vs HC
0.0229835	0.158232	0.569	0.429	1	CCDC90B	TC vs HC
0.0231556	-0.022324	0.086	0.114	1	NR4A2	TC vs HC
0.0232845	-0.278841	0.207	0.371	1	DOCK10	TC vs HC
0.0233035	0.151747	0.845	0.943	1	PSMA1	TC vs HC
0.0233403	-0.118708	0.259	0.2	1	MAN2C1	TC vs HC
0.0234825	-0.160032	0.052	0.114	1	SELENOI	TC vs HC
0.0234934	0.164066	0.276	0.143	1	ABCF3	TC vs HC
0.0235813	0.279007	0.586	0.371	1	CTDSP2	TC vs HC
0.0237434	0.150521	0.448	0.4	1	ZCCHC17	TC vs HC
0.0239004	-0.578486	0.345	0.714	1	HIST1H1D	TC vs HC
0.0239818	0.110614	0.431	0.286	1	ZNF721	TC vs HC
0.0240288	-0.209617	0.138	0.2	1	CEP192	TC vs HC
0.0243184	0.0216448	0.259	0.171	1	LZTS2	TC vs HC
0.0243561	0.338509	0.345	0.2	1	TM2D2	TC vs HC
0.0244198	-0.134347	0.621	0.543	1	RNF115	TC vs HC
0.0244228	0.328229	0.224	0	1	POC5	TC vs HC
0.024468	-0.218023	0.259	0.4	1	PIBF1	TC vs HC
0.0250797	-0.0312607	0.69	0.657	1	SDCCAG8	TC vs HC
0.025187	-0.32155	0.069	0.171	1	GLE1	TC vs HC
0.0252602	0.102523	0.638	0.629	1	PRDX4	TC vs HC
0.0253077	-0.55149	0.086	0.343	1	AC114760.2	TC vs HC
0.0254941	0.160532	0.293	0.229	1	HGS	TC vs HC
0.0255522	-0.499131	0.362	0.686	1	BORCS7	TC vs HC
0.0256209	0.0309451	0.448	0.314	1	C14orf119	TC vs HC
0.0256267	0.161433	0.121	0	1	ZBTB6	TC vs HC
0.0257145	0.156331	0.259	0.171	1	ZNF557	TC vs HC
0.0258085	-0.192315	0.121	0.314	1	RUFY2	TC vs HC
0.0259525	-0.290073	0.19	0.343	1	DHX32	TC vs HC
0.0263627	-0.332022	0.379	0.571	1	HERC1	TC vs HC
0.026645	-0.13753	0.052	0.171	1	IGFLR1	TC vs HC
0.0266534	0.314883	0.362	0.171	1	PGAP2	TC vs HC
0.0266724	0.163182	0.19	0.086	1	RINT1	TC vs HC
0.026685	0.35975	0.69	0.486	1	PSAP	TC vs HC
0.0266877	0.22926	0.138	0	1	PIAS3	TC vs HC
0.0267898	-0.319719	0.431	0.543	1	PPP2R5E	TC vs HC
0.0268455	-0.0962418	0.707	0.629	1	ARL6IP1	TC vs HC
0.0274884	-0.0958842	1	1	1	ATP5F1E	TC vs HC
0.0275066	0.621605	0.5	0.6	1	GSN	TC vs HC
0.0281367	0.194918	0.241	0.114	1	UBE3D	TC vs HC
0.0284673	0.0541994	0.207	0.057	1	MIGA2	TC vs HC
0.0286344	0.220022	0.241	0.057	1	KBTBD4	TC vs HC
0.0287257	0.0141272	0.414	0.343	1	PCDH9	TC vs HC
0.028942	-0.218287	0.241	0.429	1	PHF6	TC vs HC
0.0289543	0.104631	0.259	0.2	1	NAT10	TC vs HC
0.0294784	-0.0907811	0.414	0.371	1	SMARCD2	TC vs HC
0.0297433	-0.0957676	0.086	0.2	1	SGSM3	TC vs HC
0.0298837	-0.145412	0.103	0.143	1	ACY3	TC vs HC
0.0302849	0.321432	0.397	0.286	1	GLUD1	TC vs HC
0.0303059	1.3118	0.172	0.057	1	MARCKS	TC vs HC
0.0303266	-0.12925	0.017	0.114	1	AC116407.2	TC vs HC
0.0309514	-0.0314704	0.914	1	1	UXT	TC vs HC
0.0309561	0.197078	0.103	0	1	ATP7A	TC vs HC
0.0309682	0.281667	0.138	0	1	GSTO2	TC vs HC
0.0312059	-0.141253	0.259	0.229	1	ZNF264	TC vs HC
0.0314501	0.0966045	0.448	0.314	1	ZNF766	TC vs HC
0.0316481	-0.486208	0.741	0.943	1	SELL	TC vs HC
0.0317123	-0.140636	0.034	0.114	1	NAT1	TC vs HC
0.0317634	0.924512	0.638	0.343	1	MEST	TC vs HC
0.0319062	0.197818	0.19	0.029	1	MMD	TC vs HC
0.03199	0.410259	0.552	0.343	1	TXNDC9	TC vs HC
0.03207	0.330356	0.466	0.286	1	COQ4	TC vs HC
0.0321253	-0.0181581	0.259	0.343	1	IL27RA	TC vs HC
0.0321418	-0.153882	0.345	0.571	1	A1BG	TC vs HC
0.0322634	-0.110656	0.466	0.686	1	CEBPZ	TC vs HC
0.0322923	0.487894	0.362	0.2	1	TMC6	TC vs HC
0.0323387	0.0390909	0.362	0.371	1	SNX1	TC vs HC
0.0325456	-0.0932924	0.621	0.771	1	TMEM165	TC vs HC
0.0327224	-0.264542	0.328	0.429	1	RNF125	TC vs HC
0.0328698	0.212462	0.741	0.771	1	LEPROT	TC vs HC
0.0330176	-0.355813	0.414	0.571	1	CDCA7	TC vs HC
0.0330552	0.274139	0.362	0.314	1	C12orf45	TC vs HC
0.0334098	-0.114729	0.793	0.8	1	PDIA3	TC vs HC
0.033433	-0.187792	0.776	0.914	1	GRK2	TC vs HC
0.0334797	0.236305	0.103	0	1	PLS3	TC vs HC
0.0335381	0.122275	0.621	0.6	1	TMEM50A	TC vs HC
0.0336149	-0.012842	0.552	0.657	1	RNASET2	TC vs HC
0.0336629	0.483397	0.466	0.171	1	EP300	TC vs HC
0.033681	-0.250633	0.034	0.143	1	SIRT3	TC vs HC
0.0337475	0.430103	0.586	0.371	1	PIN1	TC vs HC
0.0337553	-0.139151	0.155	0.286	1	SPIDR	TC vs HC
0.0337579	-0.0330764	0.466	0.486	1	CAVIN2	TC vs HC
0.0338068	-0.0818116	0.776	0.914	1	FXR1	TC vs HC
0.0341277	0.205121	0.224	0.171	1	EMILIN1	TC vs HC
0.0343999	0.15407	0.362	0.229	1	MED21	TC vs HC
0.034422	-0.301985	0.224	0.343	1	STAG1	TC vs HC
0.0350262	-0.00154063	0.966	0.971	1	UQCRH	TC vs HC
0.0351557	0.0829517	0.448	0.543	1	ATF7IP2	TC vs HC
0.0353971	-0.109734	0.069	0.171	1	ARL17B	TC vs HC
0.0354316	0.192183	0.448	0.257	1	TM2D3	TC vs HC
0.0355365	-0.297122	0.103	0.2	1	TAF6L	TC vs HC
0.0355398	-0.00449703	0.362	0.343	1	SPPL3	TC vs HC
0.0364509	0.148972	0.345	0.229	1	GALK2	TC vs HC
0.036511	0.236623	0.103	0.029	1	DEPP1	TC vs HC
0.0366327	-1.41007	0.517	0.914	1	NFKBIA	TC vs HC
0.0366588	-0.173225	0.569	0.714	1	VPS36	TC vs HC
0.0369233	-0.177784	0.207	0.343	1	IFT74	TC vs HC
0.0370714	-0.150222	0.155	0.257	1	ZDHHC7	TC vs HC
0.037179	-0.0817701	0.103	0.2	1	RPRD1B	TC vs HC
0.0371993	0.202512	0.103	0	1	KSR1	TC vs HC
0.0372963	-0.278267	0.621	0.8	1	PSMA3-AS1	TC vs HC
0.0375291	-0.159326	0.017	0.114	1	BBS5	TC vs HC
0.0377537	0.0871435	0.086	0.114	1	HGF	TC vs HC
0.0378196	0.872315	0.31	0.286	1	ZFP36L1	TC vs HC
0.0378934	0.0935592	0.138	0.114	1	MTG1	TC vs HC
0.0379468	0.113384	0.259	0.143	1	UBE2Q2	TC vs HC
0.0382238	0.32777	0.362	0.286	1	GMDS	TC vs HC
0.0382713	-0.230926	0.707	0.629	1	AKR1C3	TC vs HC
0.0385767	0.410337	0.81	0.6	1	NDUFB9	TC vs HC
0.038595	0.229351	0.293	0.114	1	MED7	TC vs HC
0.0386851	0.178089	0.121	0	1	BBS4	TC vs HC
0.0390232	0.185274	0.121	0.029	1	CNPY4	TC vs HC
0.0390441	0.31966	0.655	0.4	1	MRPS18B	TC vs HC
0.0391348	-0.0535323	0.276	0.171	1	MZF1	TC vs HC
0.0392974	-0.188658	0.345	0.429	1	STAMBP	TC vs HC
0.0393419	-0.0549126	0.276	0.343	1	UBN2	TC vs HC
0.0395369	0.0189602	0.224	0.086	1	UBAP1	TC vs HC
0.0395848	-0.176872	0.017	0.143	1	C2orf92	TC vs HC
0.0398919	0.13653	0.345	0.229	1	AIMP2	TC vs HC
0.0399321	0.146441	0.138	0.057	1	FADS3	TC vs HC
0.0400488	0.210739	0.103	0	1	PARD6B	TC vs HC
0.0400801	0.039345	0.345	0.143	1	TMEM223	TC vs HC
0.0402098	-0.048862	0.448	0.486	1	EHMT1	TC vs HC
0.0402351	-0.0271518	0.862	0.771	1	TMEM256	TC vs HC
0.0406887	0.311223	0.81	0.714	1	AKAP9	TC vs HC
0.0409767	-0.476737	0.31	0.571	1	AFF4	TC vs HC
0.0410399	-0.0767509	0.828	0.686	1	TMEM14C	TC vs HC
0.0417409	0.299739	0.983	0.971	1	HLA-C	TC vs HC
0.0418932	0.259694	0.293	0.086	1	MRNIP	TC vs HC
0.0419438	0.472292	0.19	0.029	1	KCNK6	TC vs HC
0.0420312	0.390275	0.431	0.171	1	SURF6	TC vs HC
0.0420333	0.467125	0.603	0.486	1	APH1A	TC vs HC
0.0421012	0.143749	0.103	0.029	1	GRPEL2	TC vs HC
0.0421958	-0.327358	0.276	0.371	1	POU2F2	TC vs HC
0.0424092	0.170924	0.845	0.886	1	SPN	TC vs HC
0.0424663	0.315937	0.155	0.029	1	ZNF485	TC vs HC
0.0425302	-0.118798	1	1	1	RPL13A	TC vs HC
0.0426477	-0.202994	0.017	0.171	1	NECTIN1	TC vs HC
0.0427193	-0.918795	0.948	1	1	H1FX	TC vs HC
0.0428446	-0.0383316	0.707	0.857	1	CD44	TC vs HC
0.0428544	0.199055	0.19	0.114	1	SLC35B3	TC vs HC
0.0433804	-0.318274	0.483	0.543	1	EEF1G	TC vs HC
0.0435143	-0.12382	0.69	0.743	1	CHD9	TC vs HC
0.0437496	0.281397	0.345	0.171	1	FNDC3A	TC vs HC
0.0440001	0.225289	0.172	0.086	1	TTPAL	TC vs HC
0.0443051	-0.182943	0.207	0.343	1	PI4KA	TC vs HC
0.0445501	-0.386252	0.069	0.257	1	NIPAL2	TC vs HC
0.044812	0.0529913	0.103	0.057	1	TRAF4	TC vs HC
0.0448383	0.303273	0.379	0.2	1	LACTB2	TC vs HC
0.0448779	-0.121409	0.086	0.171	1	CSRNP1	TC vs HC
0.0448925	-0.111764	0.052	0.114	1	GNG10	TC vs HC
0.0451414	0.234384	0.224	0.057	1	ADCY7	TC vs HC
0.0452432	-0.148431	0.069	0.114	1	EFCAB11	TC vs HC
0.0452587	0.0941447	0.414	0.429	1	POGZ	TC vs HC
0.0452879	-0.28693	0.103	0.229	1	SYCE1L	TC vs HC
0.0454605	-0.0563447	0.19	0.229	1	KLHL5	TC vs HC
0.0455864	-0.0975	0.603	0.6	1	ZNF326	TC vs HC
0.0461018	-0.338293	0.81	1	1	HNRNPA3	TC vs HC
0.0465857	-0.476342	0.293	0.486	1	DMAP1	TC vs HC
0.0467171	0.10295	0.241	0.114	1	C1orf216	TC vs HC
0.0468537	-0.325386	0.379	0.543	1	TNPO1	TC vs HC
0.0468841	0.113284	0.259	0.114	1	ZNF136	TC vs HC
0.0470682	-0.301627	0.224	0.286	1	HLA-DMB	TC vs HC
0.0472553	-0.309378	0.259	0.457	1	SMYD3	TC vs HC
0.0473899	0.179144	0.276	0.257	1	BST1	TC vs HC
0.0475057	-0.044709	0.345	0.257	1	NPRL3	TC vs HC
0.0475939	-0.179909	0.103	0.257	1	CENPP	TC vs HC
0.0477377	0.218359	0.328	0.286	1	TOR1A	TC vs HC
0.0477748	0.192376	0.345	0.257	1	OAT	TC vs HC
0.0479745	0.205717	0.638	0.657	1	BTF3L4	TC vs HC
0.0480505	-0.19968	0.741	0.943	1	CAP1	TC vs HC
0.0480703	-0.260526	0.207	0.457	1	POLD4	TC vs HC
0.0480831	0.209327	0.414	0.314	1	TIMP1	TC vs HC
0.0481938	-0.273805	0.621	0.771	1	TNRC6B	TC vs HC
0.0483225	0.433791	0.776	0.629	1	NSD3	TC vs HC
0.0483317	-0.0782616	0.483	0.429	1	OTUB1	TC vs HC
0.0483532	0.466687	0.552	0.343	1	RRAGA	TC vs HC
0.0484595	0.181645	0.466	0.4	1	PITHD1	TC vs HC
0.0484928	0.119753	0.672	0.6	1	PGAM1	TC vs HC
0.0485892	-0.501779	0.517	0.571	1	MAP7	TC vs HC
0.0487315	0.159024	0.224	0.114	1	P3H1	TC vs HC
0.0489896	0.0569544	1	1	1	OAZ1	TC vs HC
0.049437	-0.527024	0.483	0.743	1	PHF20	TC vs HC
0.0494801	0.36881	0.345	0.171	1	C9orf85	TC vs HC
0.0495032	0.307637	0.362	0.143	1	PACS1	TC vs HC
0.0495046	0.273699	0.466	0.229	1	RAMMET	TC vs HC
0.0496425	0.485073	0.414	0.114	1	PDXDC1	TC vs HC
0.0496641	0.0518181	0.603	0.743	1	SUCLG1	TC vs HC
0.0501412	-0.570438	0.672	0.829	1	PLAC8	TC vs HC
0.0501703	-0.0122506	0.345	0.4	1	WDR11	TC vs HC
0.0504009	-1.08374	0.759	0.886	1	GLUL	TC vs HC
0.0511986	-0.507565	0.328	0.571	1	DR1	TC vs HC
0.0512375	-0.0746759	0.19	0.229	1	PPFIA1	TC vs HC
0.0512477	0.23141	0.155	0	1	PEX7	TC vs HC
0.0517336	-0.0947486	0.172	0.171	1	PUS1	TC vs HC
0.0517987	0.365751	0.448	0.229	1	PIGC	TC vs HC
0.0519195	0.180994	0.207	0.086	1	DAGLB	TC vs HC
0.0521812	-0.241269	0.776	0.771	1	CALM1	TC vs HC
0.0523607	-0.181547	0.328	0.486	1	CHD6	TC vs HC
0.0523621	0.300873	0.207	0.029	1	MON1A	TC vs HC
0.0524044	-0.164323	0.207	0.314	1	PRELID2	TC vs HC
0.0525828	0.104061	0.31	0.229	1	TMEM41B	TC vs HC
0.0527759	-0.12657	0.172	0.257	1	TMEM19	TC vs HC
0.0529355	0.3074	0.207	0.057	1	ERAP1	TC vs HC
0.0530361	-0.0153117	0.534	0.657	1	GNA15	TC vs HC
0.0534774	-0.835973	0.466	0.857	1	FKBP5	TC vs HC
0.0534816	0.240503	0.31	0.171	1	REEP5	TC vs HC
0.053638	-0.168053	0.052	0.143	1	ZNF318	TC vs HC
0.0536499	0.0213556	0.241	0.143	1	YAE1D1	TC vs HC
0.0537608	-0.581358	0.155	0.571	1	KLF9	TC vs HC
0.0538349	1.06299	0.224	0.029	1	IL6ST	TC vs HC
0.0538659	-0.293597	0.276	0.457	1	MLLT6	TC vs HC
0.0541315	0.191803	0.103	0	1	PRKCA	TC vs HC
0.0543971	-0.232783	0.69	0.743	1	BEX2	TC vs HC
0.0547229	0.234497	0.259	0.114	1	FRMD8	TC vs HC
0.0547772	-0.174939	0.052	0.143	1	SEC31B	TC vs HC
0.0550136	-0.187636	0.19	0.343	1	VPS35L	TC vs HC
0.0553985	-0.245701	0.259	0.457	1	G6PD	TC vs HC
0.0554962	0.0121011	0.379	0.257	1	BAZ2A	TC vs HC
0.0555972	0.0407313	0.276	0.371	1	GALNT7	TC vs HC
0.0560757	0.151459	0.103	0	1	PGBD2	TC vs HC
0.0562004	0.162878	0.534	0.514	1	OSGEP	TC vs HC
0.0562946	-0.0682884	0.017	0.114	1	RRM2B	TC vs HC
0.0564584	0.00830427	0.431	0.343	1	FAM173A	TC vs HC
0.0566372	0.247618	0.172	0.057	1	ZNF891	TC vs HC
0.0566736	0.306276	0.293	0.086	1	NAA60	TC vs HC
0.056682	-0.451241	0.207	0.314	1	GALNT2	TC vs HC
0.0567936	-0.188995	0.741	0.657	1	PNKD	TC vs HC
0.0571781	0.278483	0.276	0.143	1	CCNG2	TC vs HC
0.0574467	-0.313017	0.5	0.657	1	ATXN7L3B	TC vs HC
0.0575189	0.182822	0.172	0.029	1	PGM3	TC vs HC
0.0575816	0.168916	0.103	0	1	CDC14B	TC vs HC
0.057592	0.140378	0.121	0	1	FCHSD1	TC vs HC
0.0576146	0.0643033	0.19	0.171	1	NFRKB	TC vs HC
0.0576163	0.04394	0.793	0.857	1	MZT2A	TC vs HC
0.057919	0.183315	0.241	0.143	1	ZMYM4	TC vs HC
0.0579202	0.152107	0.224	0.086	1	MKKS	TC vs HC
0.0579374	-0.304668	0.621	0.886	1	PHB	TC vs HC
0.0579378	-0.388524	0.052	0.2	1	CA2	TC vs HC
0.0579801	-0.066301	0.5	0.486	1	NUDT3	TC vs HC
0.0579954	0.0121003	0.069	0.114	1	AC002464.1	TC vs HC
0.0581746	-0.0540553	0.328	0.257	1	NECAP1	TC vs HC
0.058225	-0.205291	0.224	0.257	1	RGL4	TC vs HC
0.0582629	0.298843	0.103	0	1	LINC02384	TC vs HC
0.0582935	0.15019	0.19	0.086	1	GFM2	TC vs HC
0.0583156	-0.192443	0.293	0.286	1	ATP2B1	TC vs HC
0.058329	-0.196961	0.224	0.343	1	MBD1	TC vs HC
0.0583584	0.0569707	0.31	0.2	1	IMPAD1	TC vs HC
0.0584713	-0.185639	0.241	0.343	1	TIMM44	TC vs HC
0.0585324	0.00127705	0.172	0.229	1	MR1	TC vs HC
0.058599	0.248241	0.121	0	1	MX2	TC vs HC
0.0587149	-0.120165	0.138	0.2	1	CLIP2	TC vs HC
0.0588376	-0.0122023	0.259	0.171	1	UBL7-AS1	TC vs HC
0.0592788	0.18599	0.155	0.057	1	LRIG2	TC vs HC
0.0593449	-0.0686121	1	1	1	FAU	TC vs HC
0.0593449	0.188891	0.155	0.029	1	AC008741.2	TC vs HC
0.0595351	0.105705	0.534	0.314	1	C12orf76	TC vs HC
0.0595479	0.218772	0.345	0.171	1	MCCC2	TC vs HC
0.0596952	-0.114717	0.448	0.457	1	TCERG1	TC vs HC
0.0596986	0.259941	0.552	0.429	1	ATP6AP1	TC vs HC
0.0599291	-0.244521	0.069	0.2	1	MDP1	TC vs HC
0.0600736	-0.0860696	0.017	0.114	1	PGAP3	TC vs HC
0.0600736	-0.144849	0.017	0.114	1	TNNI2	TC vs HC
0.0600923	-0.465471	0.534	0.714	1	LRRC75A	TC vs HC
0.0601346	-0.0921598	0.207	0.171	1	MLYCD	TC vs HC
0.0601492	-0.104973	0.259	0.2	1	RNF41	TC vs HC
0.0606371	0.0641984	0.293	0.229	1	MBOAT2	TC vs HC
0.0606545	0.145119	0.707	0.657	1	RTN3	TC vs HC
0.0608321	0.206469	0.138	0	1	METTL4	TC vs HC
0.0610553	0.0743012	0.138	0.086	1	HK2	TC vs HC
0.0614086	-0.117624	0.431	0.486	1	CYHR1	TC vs HC
0.0614146	0.031041	0.379	0.371	1	WRB	TC vs HC
0.0615832	-0.146719	0.052	0.143	1	ZNF487	TC vs HC
0.061596	-0.0688768	1	1	1	RPL18A	TC vs HC
0.0616208	-0.236284	0.569	0.771	1	LAT2	TC vs HC
0.0616583	0.115584	0.172	0.057	1	ABL1	TC vs HC
0.061815	-0.171321	0.431	0.486	1	NPM3	TC vs HC
0.0619523	0.301814	0.276	0.086	1	AGGF1	TC vs HC
0.0621279	-0.0920248	0.086	0.143	1	DPY19L2	TC vs HC
0.0621635	0.171127	0.19	0.086	1	L3HYPDH	TC vs HC
0.0623293	0.247891	0.138	0.029	1	C12orf4	TC vs HC
0.0623437	0.227227	0.931	0.914	1	SRSF9	TC vs HC
0.062402	0.0322318	0.224	0.114	1	ARHGEF3	TC vs HC
0.0624598	0.0349982	0.276	0.286	1	PILRB	TC vs HC
0.0624641	0.317679	1	1	1	B2M	TC vs HC
0.0626257	0.0166994	0.569	0.6	1	MRPL15	TC vs HC
0.0627259	0.270981	0.276	0.114	1	SLC25A45	TC vs HC
0.0627882	0.154599	0.328	0.229	1	TNRC6A	TC vs HC
0.0631527	0.318347	0.466	0.2	1	GORASP2	TC vs HC
0.0634668	0.0533228	0.103	0.057	1	NCOA5	TC vs HC
0.0636769	0.189765	0.293	0.171	1	PRAF2	TC vs HC
0.0637416	0.14447	0.5	0.686	1	CSF3R	TC vs HC
0.0637896	-0.204747	0.379	0.543	1	VPS25	TC vs HC
0.0638404	0.1392	0.121	0.029	1	FKRP	TC vs HC
0.0643236	0.0869367	0.931	0.971	1	COX5B	TC vs HC
0.0645672	0.151881	0.276	0.229	1	GTF2H1	TC vs HC
0.0646002	0.295474	0.19	0	1	DIXDC1	TC vs HC
0.0646183	0.263279	0.534	0.4	1	IFRD2	TC vs HC
0.0646723	-0.0310966	0.138	0.143	1	MEX3B	TC vs HC
0.065033	-0.109216	0.103	0.171	1	PODXL2	TC vs HC
0.0651341	0.214032	0.431	0.314	1	TNPO3	TC vs HC
0.06516	0.105319	0.155	0.171	1	ARL4C	TC vs HC
0.0652381	-0.0569156	0.431	0.4	1	NOC2L	TC vs HC
0.0655048	0.0412732	0.172	0.286	1	CEP83	TC vs HC
0.0657045	0.225333	0.586	0.486	1	CERS2	TC vs HC
0.0661272	-0.223496	0.138	0.229	1	MCTP1	TC vs HC
0.0662578	0.217158	0.155	0.057	1	HILPDA	TC vs HC
0.0663862	0.128652	0.103	0	1	ZNF391	TC vs HC
0.0664308	0.0782195	0.879	0.914	1	NDUFC2	TC vs HC
0.0666268	0.0984981	0.138	0.114	1	MRPL49	TC vs HC
0.066789	0.414013	0.759	0.771	1	PSMA3	TC vs HC
0.0671809	-0.309932	0.672	0.886	1	TOP2B	TC vs HC
0.0672379	0.0119545	0.138	0.086	1	MAK16	TC vs HC
0.0673247	-0.20129	0.345	0.429	1	HMGB3	TC vs HC
0.0675237	0.234411	0.5	0.514	1	LNPEP	TC vs HC
0.0677757	0.0444495	0.414	0.371	1	TES	TC vs HC
0.0678779	0.551463	0.414	0.314	1	PRCP	TC vs HC
0.067895	0.195269	0.638	0.514	1	GNB2	TC vs HC
0.0679291	0.0730444	0.121	0.086	1	PLD6	TC vs HC
0.0681395	0.213845	0.224	0.114	1	CRK	TC vs HC
0.0682677	-0.254061	0.19	0.371	1	ROBO3	TC vs HC
0.068322	-0.249748	0.586	0.543	1	CRHBP	TC vs HC
0.0683754	0.419227	0.328	0.171	1	NRBF2	TC vs HC
0.0683823	-0.076979	0.362	0.4	1	AGO3	TC vs HC
0.0684158	0.102689	0.172	0.229	1	UBE2H	TC vs HC
0.0684366	0.171076	0.466	0.314	1	SRP54	TC vs HC
0.0684408	-0.0167701	0.724	0.657	1	CCDC88A	TC vs HC
0.068481	0.241375	0.241	0.086	1	ANGEL2	TC vs HC
0.068731	0.135552	0.103	0.029	1	ZDHHC18	TC vs HC
0.068759	0.0248517	0.276	0.2	1	TMEM222	TC vs HC
0.0690738	0.0772976	0.31	0.371	1	PDLIM2	TC vs HC
0.0691141	0.153602	0.362	0.286	1	JKAMP	TC vs HC
0.0691262	-0.0292514	0.897	0.971	1	ELOB	TC vs HC
0.0692804	-0.129716	0.948	1	1	RPL36AL	TC vs HC
0.0693216	-0.0674123	0.448	0.371	1	ZNF493	TC vs HC
0.0694479	-0.250194	0.345	0.429	1	KLF13	TC vs HC
0.0697896	-0.183287	0.086	0.2	1	MTOR	TC vs HC
0.0699102	0.152041	0.276	0.171	1	RAB27B	TC vs HC
0.0699285	0.194387	0.379	0.314	1	NUDT16L1	TC vs HC
0.070335	-0.0766247	0.224	0.286	1	C18orf32	TC vs HC
0.0703742	0.131347	0.121	0	1	LAMC1	TC vs HC
0.0705018	-0.253577	0.052	0.171	1	C15orf41	TC vs HC
0.0705292	0.472447	0.431	0.343	1	SERPING1	TC vs HC
0.0707648	-0.310185	0.103	0.314	1	C16orf87	TC vs HC
0.0708745	-0.0033144	0.776	0.829	1	PRR13	TC vs HC
0.0708813	0.393333	0.603	0.314	1	INKA1	TC vs HC
0.0708949	0.117386	0.724	0.686	1	SCCPDH	TC vs HC
0.0710202	0.134531	0.121	0.029	1	THAP7-AS1	TC vs HC
0.0714167	0.151543	0.121	0	1	CCDC138	TC vs HC
0.0714639	0.153761	0.207	0.114	1	JADE2	TC vs HC
0.0714683	-0.0999571	0.086	0.143	1	USF1	TC vs HC
0.0716537	-0.188745	0.276	0.371	1	ECPAS	TC vs HC
0.0719541	0.361446	0.224	0.057	1	GFPT1	TC vs HC
0.0720263	0.129988	0.293	0.229	1	KCTD3	TC vs HC
0.0721555	0.295383	0.293	0.086	1	AL691432.2	TC vs HC
0.072425	0.0626437	0.086	0.114	1	SKIL	TC vs HC
0.0724475	0.0261685	0.466	0.371	1	PLD3	TC vs HC
0.0725911	0.217189	0.207	0.057	1	ZNF34	TC vs HC
0.0726363	0.334647	0.259	0.143	1	GEMIN7	TC vs HC
0.0728964	-0.194202	0.086	0.229	1	FUT7	TC vs HC
0.073004	-0.260751	0.017	0.2	1	ZBTB40	TC vs HC
0.0731513	-0.025006	0.362	0.6	1	MPHOSPH9	TC vs HC
0.0734614	-0.111302	0.776	0.8	1	COPS9	TC vs HC
0.0736097	0.125578	0.19	0.171	1	RNF144A	TC vs HC
0.0736695	-0.0944234	0.431	0.343	1	PHACTR2	TC vs HC
0.0738381	0.213575	0.793	0.657	1	DPP7	TC vs HC
0.0740605	-0.0576886	0.621	0.6	1	NIPBL	TC vs HC
0.0740607	-0.0345647	0.241	0.343	1	ELK3	TC vs HC
0.0741661	0.514889	0.207	0.057	1	FSTL1	TC vs HC
0.074252	-0.157054	0.034	0.143	1	RAB44	TC vs HC
0.0743807	0.292273	0.224	0.057	1	INPP5K	TC vs HC
0.0745064	0.169822	0.483	0.429	1	PGRMC1	TC vs HC
0.0745797	0.258238	0.207	0.029	1	NOD1	TC vs HC
0.0746518	0.305364	0.966	0.971	1	SH3BGRL	TC vs HC
0.0749323	0.14953	0.207	0.114	1	GABPA	TC vs HC
0.0750042	0.0386545	0.448	0.343	1	RPN1	TC vs HC
0.0750663	-0.0752862	0.517	0.6	1	COPB2	TC vs HC
0.0751618	0.174616	0.155	0.143	1	C2orf76	TC vs HC
0.0751932	0.131489	0.155	0.086	1	PIK3CB	TC vs HC
0.0752395	-0.280941	0.483	0.629	1	NAE1	TC vs HC
0.0753624	0.465156	0.707	0.571	1	ATF6B	TC vs HC
0.0755394	-0.308286	0.31	0.457	1	CIZ1	TC vs HC
0.0757309	0.0752944	0.259	0.343	1	SBDS	TC vs HC
0.0757316	-0.151279	0.293	0.257	1	GPATCH11	TC vs HC
0.0759155	0.0434455	0.276	0.2	1	CARF	TC vs HC
0.0759586	0.621773	0.534	0.229	1	F8A1	TC vs HC
0.0760475	-0.0997228	0.172	0.257	1	TUBGCP5	TC vs HC
0.076592	-0.220581	0.276	0.457	1	EFCAB2	TC vs HC
0.0765977	-0.526888	0.328	0.486	1	MTERF4	TC vs HC
0.0767551	0.134875	0.379	0.371	1	MYC	TC vs HC
0.0770359	0.148141	0.103	0.029	1	FAM234B	TC vs HC
0.0770438	-0.550132	0.259	0.543	1	IFRD1	TC vs HC
0.0771057	0.499549	0.362	0.114	1	DUS3L	TC vs HC
0.0772023	0.084372	0.138	0.143	1	MAP3K14	TC vs HC
0.0772444	-0.221846	0.483	0.686	1	DICER1	TC vs HC
0.0772961	-0.0830274	0.759	0.8	1	BZW2	TC vs HC
0.0773537	0.428634	0.69	0.543	1	NPR3	TC vs HC
0.0773554	-0.0663558	0.345	0.371	1	EPN1	TC vs HC
0.0773915	0.361998	0.379	0.171	1	IKBIP	TC vs HC
0.077838	-0.0614787	0.948	1	1	UQCRB	TC vs HC
0.0779221	0.230631	0.448	0.343	1	PGGT1B	TC vs HC
0.0780181	-0.374004	0.207	0.371	1	NCOA1	TC vs HC
0.0780241	0.195764	0.207	0.057	1	RFT1	TC vs HC
0.0781845	0.314752	0.845	0.657	1	NDUFB7	TC vs HC
0.0783394	0.296556	0.897	0.943	1	LAPTM5	TC vs HC
0.0788812	0.0628325	0.241	0.143	1	PREP	TC vs HC
0.078912	-0.063378	0.138	0.143	1	PIGN	TC vs HC
0.0790035	0.120058	0.172	0.086	1	C2orf88	TC vs HC
0.0790147	-0.285238	0.31	0.457	1	IVD	TC vs HC
0.0790243	0.222204	0.138	0.029	1	AMDHD2	TC vs HC
0.0794078	-0.0589388	1	1	1	RPS4X	TC vs HC
0.0794341	0.296168	0.379	0.229	1	THOC3	TC vs HC
0.0796858	0.0658082	0.207	0.171	1	ACTR1A	TC vs HC
0.0804823	-0.308959	0.276	0.514	1	EXOC6	TC vs HC
0.0806648	0.278509	0.741	0.771	1	CHST12	TC vs HC
0.0810931	0.103938	0.431	0.4	1	DCUN1D5	TC vs HC
0.0813824	-0.211844	0.569	0.6	1	HECTD1	TC vs HC
0.0813831	-0.0501394	0.31	0.257	1	TMEM131	TC vs HC
0.0817046	0.0290241	0.121	0.086	1	ZNF248	TC vs HC
0.0818177	0.410388	0.534	0.286	1	TIMMDC1	TC vs HC
0.081957	-0.14317	0.172	0.257	1	P2RX4	TC vs HC
0.0824003	0.164695	0.138	0	1	PHLDB3	TC vs HC
0.0824003	0.167627	0.138	0	1	BTBD10	TC vs HC
0.0825896	0.123756	0.138	0.086	1	KLHL13	TC vs HC
0.0828517	-0.0378579	0.19	0.314	1	ANTXR2	TC vs HC
0.0830972	-0.00129607	0.19	0.2	1	RALGAPA1	TC vs HC
0.083512	0.386529	0.69	0.514	1	GRHPR	TC vs HC
0.0836259	-0.140616	0.052	0.114	1	DNAJC27	TC vs HC
0.0837137	0.195927	0.121	0.029	1	ZNF117	TC vs HC
0.0837258	0.303538	0.293	0.114	1	RXRA	TC vs HC
0.0837699	-0.223992	0.362	0.514	1	VAV3	TC vs HC
0.0838019	-0.336386	0.448	0.571	1	LRPPRC	TC vs HC
0.0838742	-0.152848	0.138	0.2	1	CCDC189	TC vs HC
0.0840024	-0.298775	0.914	1	1	RBM39	TC vs HC
0.0841144	-0.0810816	0.759	0.914	1	PSMC5	TC vs HC
0.0842338	-0.262003	0.5	0.686	1	SMARCA4	TC vs HC
0.0844133	-0.110301	0.069	0.143	1	KDM4B	TC vs HC
0.0844298	0.0501774	0.224	0.114	1	THEM6	TC vs HC
0.0849309	-0.29575	0.259	0.371	1	RNF19A	TC vs HC
0.0853355	0.0298684	0.293	0.286	1	PES1	TC vs HC
0.0855339	-0.213788	0.276	0.286	1	TET2	TC vs HC
0.0856342	-0.198991	0.845	0.943	1	SNRPF	TC vs HC
0.0857811	-0.104867	0.276	0.4	1	PTTG1	TC vs HC
0.0859516	0.109489	0.19	0.086	1	L3MBTL2	TC vs HC
0.0860346	0.101371	0.224	0.171	1	ZBED5-AS1	TC vs HC
0.0860687	-0.118694	0.017	0.143	1	SMARCA1	TC vs HC
0.0865432	0.253394	0.31	0.2	1	RRP1	TC vs HC
0.0870134	-0.178965	0.31	0.457	1	MGAT2	TC vs HC
0.087107	0.187895	0.224	0.086	1	BAK1	TC vs HC
0.0872179	-0.0334452	0.466	0.6	1	TLE4	TC vs HC
0.0873122	-0.156862	0.569	0.514	1	CSNK1G2	TC vs HC
0.0874248	-0.0204559	0.466	0.6	1	ABI1	TC vs HC
0.0875472	0.164915	0.948	1	1	RHOA	TC vs HC
0.0875577	-0.268491	0.414	0.571	1	MED4	TC vs HC
0.087637	0.278308	0.121	0.029	1	LRP12	TC vs HC
0.087637	0.204603	0.121	0.029	1	SSPN	TC vs HC
0.087637	0.167009	0.121	0.029	1	HSD17B14	TC vs HC
0.08778	-0.38283	0.276	0.457	1	PQLC1	TC vs HC
0.087863	0.0758284	0.207	0.086	1	FBXL12	TC vs HC
0.0879627	0.135853	0.19	0.143	1	AL356275.1	TC vs HC
0.0882441	0.301427	0.948	0.943	1	SNX3	TC vs HC
0.088299	-0.0102208	0.103	0.086	1	INAFM1	TC vs HC
0.0883963	-0.109055	0.086	0.114	1	MGAT5	TC vs HC
0.0887434	0.256219	0.534	0.286	1	CCDC124	TC vs HC
0.0888247	-0.180348	0.086	0.143	1	NLRP3	TC vs HC
0.0888255	-0.16494	0.103	0.286	1	UHRF1BP1	TC vs HC
0.0888463	-0.276149	0.517	0.543	1	CGGBP1	TC vs HC
0.0888628	-0.406391	0.534	0.743	1	EPRS	TC vs HC
0.0888801	-0.100036	0.207	0.286	1	LRMDA	TC vs HC
0.0890518	0.255321	0.207	0.029	1	AL157938.3	TC vs HC
0.0890854	-0.104071	0.534	0.686	1	DNAJC2	TC vs HC
0.0892172	-0.201831	0.897	0.971	1	UFC1	TC vs HC
0.0893757	0.191296	0.138	0.029	1	IDUA	TC vs HC
0.0894229	-1.13104	0.414	0.6	1	EREG	TC vs HC
0.0894335	0.22608	0.276	0.2	1	EXT2	TC vs HC
0.0895438	0.28769	0.224	0.057	1	LIMK2	TC vs HC
0.0896606	-0.039589	0.776	0.771	1	NDUFB4	TC vs HC
0.0896625	0.133693	0.121	0.057	1	ZBTB4	TC vs HC
0.0896984	0.267747	0.345	0.143	1	NOP16	TC vs HC
0.0897269	-0.0886293	0.103	0.171	1	DLGAP1-AS1	TC vs HC
0.0899388	-0.0950807	0.448	0.6	1	LAP3	TC vs HC
0.089998	0.224987	0.362	0.257	1	RTCA	TC vs HC
0.0899995	-0.19358	0.121	0.229	1	HIVEP3	TC vs HC
0.0901046	0.146929	0.241	0.2	1	SMYD4	TC vs HC
0.0903861	0.0543667	0.448	0.343	1	NKIRAS2	TC vs HC
0.0904404	0.0292743	0.586	0.629	1	PPP2R1A	TC vs HC
0.090522	-0.0733681	0.172	0.143	1	TNFSF4	TC vs HC
0.090565	-0.16742	0.241	0.429	1	NFX1	TC vs HC
0.0907316	-0.135703	0.121	0.257	1	RBM27	TC vs HC
0.090766	0.165935	0.776	0.771	1	EIF4H	TC vs HC
0.0910523	-0.38252	0.655	0.771	1	TIAL1	TC vs HC
0.0910865	0.0692214	0.103	0.114	1	TRUB1	TC vs HC
0.0911338	-0.370607	0.362	0.543	1	ACSF3	TC vs HC
0.0915301	-0.300076	0.828	0.943	1	C8orf59	TC vs HC
0.0919187	0.235936	0.155	0	1	TMEM17	TC vs HC
0.0920351	0.0876715	0.466	0.486	1	VEZT	TC vs HC
0.0920543	0.766864	0.155	0.086	1	LHFPL6	TC vs HC
0.0923168	-0.212384	0.81	0.914	1	ZRANB2	TC vs HC
0.0923197	0.221551	0.103	0.029	1	PPP1R14A	TC vs HC
0.0923914	0.376792	0.81	0.686	1	RTF2	TC vs HC
0.0924236	-0.159336	0.776	0.886	1	ANKRD11	TC vs HC
0.0929241	0.211613	0.207	0.057	1	FUT8	TC vs HC
0.0929815	-0.211473	0.293	0.429	1	POLR3E	TC vs HC
0.0931811	0.0848433	0.103	0.057	1	MARC1	TC vs HC
0.0933572	-0.0109781	0.207	0.2	1	TPMT	TC vs HC
0.093502	-0.232155	0.069	0.171	1	AL683813.1	TC vs HC
0.093529	-0.258122	0.086	0.171	1	NCAPG	TC vs HC
0.0937084	0.00804285	0.121	0.086	1	AC004069.1	TC vs HC
0.0938453	0.0768735	0.431	0.514	1	PIAS1	TC vs HC
0.0939608	-0.394021	0.621	0.714	1	SREK1	TC vs HC
0.0940479	0.103162	0.586	0.6	1	RAB8A	TC vs HC
0.0941092	-0.00360586	0.552	0.4	1	TTC17	TC vs HC
0.0941619	0.201243	0.379	0.314	1	VAMP3	TC vs HC
0.0943252	0.0181578	1	1	1	RPL10A	TC vs HC
0.0944017	0.200343	0.138	0	1	AL080317.2	TC vs HC
0.0944609	0.209565	0.19	0.057	1	ZNF420	TC vs HC
0.0945219	0.247242	0.155	0.029	1	C6orf120	TC vs HC
0.0945744	0.293154	0.207	0.057	1	TNFAIP8L1	TC vs HC
0.094695	0.29964	0.276	0.086	1	DNASE2	TC vs HC
0.0948835	0.290754	0.414	0.2	1	CYTH2	TC vs HC
0.095158	0.200451	0.448	0.4	1	PPIH	TC vs HC
0.0954548	-0.30267	0.707	0.8	1	MEF2C	TC vs HC
0.0954617	-0.194952	0.207	0.143	1	SBF2	TC vs HC
0.0957638	0.0938461	0.121	0.057	1	POFUT2	TC vs HC
0.0957848	-0.0924831	0.121	0.171	1	AL050341.2	TC vs HC
0.0962669	-0.087722	0.207	0.343	1	SLC7A1	TC vs HC
0.096374	0.229697	0.224	0.029	1	SHANK3	TC vs HC
0.0964371	0.398112	0.121	0.143	1	FBN1	TC vs HC
0.096441	0.504261	0.379	0.4	1	TFPI	TC vs HC
0.0965114	-0.0752949	0.517	0.629	1	HPRT1	TC vs HC
0.0965773	-0.205227	0.31	0.514	1	BCL2	TC vs HC
0.0966764	-0.0341942	1	1	1	RPS15A	TC vs HC
0.0966894	-0.230964	0.19	0.371	1	CITED4	TC vs HC
0.0967	0.138442	0.207	0.086	1	C3orf62	TC vs HC
0.0968742	0.0868655	0.69	0.686	1	CSTB	TC vs HC
0.0969627	0.0467578	0.103	0.029	1	METRNL	TC vs HC
0.0970039	-0.0256578	0.724	0.8	1	METAP2	TC vs HC
0.0971508	0.136532	0.345	0.343	1	MAP4K4	TC vs HC
0.0972903	0.256875	0.31	0.286	1	INO80C	TC vs HC
0.097377	-0.218154	0.81	0.914	1	SPINK2	TC vs HC
0.097514	0.312307	0.31	0.143	1	RSPRY1	TC vs HC
0.0976795	0.234041	0.207	0.171	1	CD58	TC vs HC
0.097788	-0.420399	0.397	0.629	1	SECISBP2	TC vs HC
0.0985896	-0.00433818	0.138	0.086	1	LRRC45	TC vs HC
0.0988223	-0.480894	0.121	0.4	1	STK26	TC vs HC
0.0988348	0.350819	0.276	0.057	1	HSBP1L1	TC vs HC
0.0989209	0.4255	0.655	0.4	1	IRF1	TC vs HC
0.0989632	-0.162899	0.328	0.429	1	SHOC2	TC vs HC
0.098976	0.160359	0.19	0.143	1	PCYOX1	TC vs HC
0.0990459	-0.181846	0.517	0.686	1	ARPP19	TC vs HC
0.0992422	-0.177531	0.241	0.343	1	INSR	TC vs HC
0.0994196	-0.0131148	0.259	0.229	1	INO80E	TC vs HC
0.0995859	0.140764	0.241	0.143	1	PCYT1A	TC vs HC
0.0998648	0.0644881	0.534	0.429	1	SDHD	TC vs HC
0.100046	0.275038	0.19	0.057	1	CBFA2T2	TC vs HC
0.10048	-0.117619	0.155	0.286	1	DCUN1D1	TC vs HC
0.100505	0.288054	0.362	0.086	1	ZFYVE21	TC vs HC
0.100535	0.368432	0.276	0.114	1	CCSER2	TC vs HC
0.10064	-0.297222	0.362	0.514	1	RBM4	TC vs HC
0.100794	0.34431	0.345	0.114	1	TMEM60	TC vs HC
0.100868	-0.0362134	0.655	0.743	1	SNX17	TC vs HC
0.10099	0.124534	0.569	0.6	1	ZNHIT3	TC vs HC
0.101014	-0.502039	0.672	0.886	1	CCNL1	TC vs HC
0.101048	0.114182	0.241	0.257	1	ZNHIT6	TC vs HC
0.101776	0.193718	0.5	0.4	1	COPRS	TC vs HC
0.101823	-0.0315702	0.155	0.171	1	ASCC1	TC vs HC
0.102063	0.364441	0.431	0.143	1	VPS13A	TC vs HC
0.102074	0.179561	0.155	0.029	1	ZSCAN9	TC vs HC
0.102261	0.181643	0.138	0.029	1	ZNF549	TC vs HC
0.102439	0.126219	0.914	0.971	1	VIM	TC vs HC
0.102488	-0.125762	0.086	0.171	1	ABL2	TC vs HC
0.102493	0.269679	0.259	0.086	1	TCTA	TC vs HC
0.102683	-0.0366047	0.914	0.886	1	ZNF207	TC vs HC
0.102889	0.2186	0.586	0.429	1	CTSA	TC vs HC
0.103275	0.119192	0.19	0.171	1	TBCD	TC vs HC
0.103389	0.164448	0.362	0.343	1	ZNF609	TC vs HC
0.10341	0.115807	0.379	0.371	1	ZCCHC9	TC vs HC
0.103491	-0.300142	0.552	0.629	1	AIMP1	TC vs HC
0.103649	-0.0324268	0.293	0.429	1	ARIH2	TC vs HC
0.103672	0.254829	0.31	0.2	1	MFGE8	TC vs HC
0.103715	0.375293	0.155	0.029	1	DLC1	TC vs HC
0.10378	-0.203203	0.879	0.829	1	XRCC6	TC vs HC
0.104014	0.13744	0.103	0	1	AP003068.2	TC vs HC
0.104055	0.0498737	0.103	0.143	1	PARP16	TC vs HC
0.104145	-0.27094	0.172	0.286	1	NADK	TC vs HC
0.104329	0.141588	0.328	0.229	1	WDR45B	TC vs HC
0.104643	0.404855	0.638	0.429	1	C11orf1	TC vs HC
0.105142	-0.00160073	0.207	0.143	1	POLR3A	TC vs HC
0.105673	0.385197	0.293	0.114	1	ZBTB48	TC vs HC
0.105689	-0.238141	0.207	0.371	1	STARD3	TC vs HC
0.105765	-0.143803	0.741	0.886	1	RBX1	TC vs HC
0.105802	0.262108	0.155	0.029	1	ALOX12-AS1	TC vs HC
0.10601	0.371919	0.586	0.429	1	ICAM2	TC vs HC
0.10613	0.394139	0.5	0.314	1	CCS	TC vs HC
0.106259	-0.437979	0.345	0.457	1	HELLS	TC vs HC
0.106281	-0.0606667	0.603	0.543	1	PMF1	TC vs HC
0.106537	-0.162685	0.621	0.629	1	POLR2I	TC vs HC
0.10659	-0.167462	0.259	0.257	1	MDN1	TC vs HC
0.106644	0.254444	0.362	0.229	1	MAP2K3	TC vs HC
0.106763	0.261366	0.983	0.971	1	MYL12B	TC vs HC
0.106813	0.0257033	0.862	0.914	1	SON	TC vs HC
0.106971	-0.112972	0.397	0.429	1	ZNF106	TC vs HC
0.106997	0.13156	0.5	0.4	1	SLC25A11	TC vs HC
0.107038	-0.0168439	0.69	0.571	1	POLR2G	TC vs HC
0.107376	0.429356	0.414	0.143	1	MAST4	TC vs HC
0.10738	-0.40642	0.534	0.6	1	EPC1	TC vs HC
0.107401	0.181674	0.966	1	1	MORF4L1	TC vs HC
0.107683	0.0739506	0.655	0.686	1	M6PR	TC vs HC
0.10779	-0.0320662	0.19	0.143	1	ZNF681	TC vs HC
0.108049	0.308494	0.897	0.829	1	NPC2	TC vs HC
0.108062	0.136259	0.241	0.114	1	CCDC51	TC vs HC
0.108161	0.102963	0.431	0.4	1	BCCIP	TC vs HC
0.108284	-0.165342	0	0.114	1	NOMO3	TC vs HC
0.108284	-0.149868	0	0.114	1	VNN2	TC vs HC
0.108344	-0.172368	0.431	0.571	1	ITPA	TC vs HC
0.108533	0.000483668	0.172	0.2	1	STAU2	TC vs HC
0.108693	0.125649	0.155	0.086	1	TMEM64	TC vs HC
0.108772	-0.136372	0.155	0.229	1	PICK1	TC vs HC
0.108772	0.350351	0.241	0.114	1	BTN3A1	TC vs HC
0.108817	0.061812	0.345	0.314	1	TBC1D5	TC vs HC
0.108946	0.299642	0.241	0.114	1	VPS11	TC vs HC
0.109011	0.0316479	0.31	0.229	1	UBAP2L	TC vs HC
0.109117	-0.0711967	0.121	0.114	1	MTX3	TC vs HC
0.109164	-0.00487032	0.276	0.314	1	RNF145	TC vs HC
0.10955	-0.0587433	0.879	0.8	1	SRRM1	TC vs HC
0.109775	-0.0179583	0.19	0.314	1	SETDB1	TC vs HC
0.109824	0.115269	0.138	0.086	1	HERC6	TC vs HC
0.109843	0.110794	0.103	0.029	1	APTR	TC vs HC
0.109852	-0.0733119	0.034	0.114	1	AC245595.1	TC vs HC
0.110064	0.587602	0.897	0.8	1	TSPO	TC vs HC
0.110139	0.314842	0.328	0.114	1	MYCN	TC vs HC
0.110254	-0.124041	0.172	0.257	1	ZNF345	TC vs HC
0.11026	-0.180061	0.362	0.343	1	ZPR1	TC vs HC
0.110262	0.130374	0.121	0	1	PLS1	TC vs HC
0.110319	0.181537	0.172	0.057	1	C18orf54	TC vs HC
0.110486	-0.0655427	0.138	0.114	1	MNS1	TC vs HC
0.110549	0.0659969	0.759	0.857	1	DUSP1	TC vs HC
0.110597	0.125208	0.207	0.171	1	C6orf226	TC vs HC
0.110632	-0.434928	0.431	0.629	1	MRPL47	TC vs HC
0.110786	0.50125	0.448	0.314	1	AC020916.1	TC vs HC
0.110849	-0.318967	0.138	0.371	1	RNGTT	TC vs HC
0.11103	-0.137925	0.155	0.114	1	CEP104	TC vs HC
0.111129	-0.313766	0.948	0.971	1	LRRFIP1	TC vs HC
0.111153	0.419826	0.879	0.829	1	LAPTM4A	TC vs HC
0.111218	-0.572921	0.31	0.6	1	FLT3	TC vs HC
0.111227	-0.00928434	0.5	0.4	1	ZNF644	TC vs HC
0.111286	0.00864202	0.19	0.114	1	PRMT3	TC vs HC
0.111292	-0.106524	0.172	0.257	1	ZNF524	TC vs HC
0.111438	-0.142811	0.121	0.2	1	GALNT6	TC vs HC
0.11162	0.189885	0.5	0.429	1	KDSR	TC vs HC
0.111747	-0.216246	0.534	0.714	1	NOL8	TC vs HC
0.111752	-0.432737	0.414	0.771	1	ELMO1	TC vs HC
0.111938	0.311286	0.414	0.371	1	TMEM126B	TC vs HC
0.112077	-0.0867882	0.19	0.2	1	GOLGA8A	TC vs HC
0.112129	0.134599	0.448	0.4	1	CARD19	TC vs HC
0.112134	-0.496304	0.431	0.571	1	HACD4	TC vs HC
0.1123	0.134704	0.138	0.057	1	NDRG3	TC vs HC
0.112342	-0.226758	0.431	0.6	1	CTDSP1	TC vs HC
0.112528	0.0328397	0.879	0.943	1	HNRNPF	TC vs HC
0.112754	0.282137	0.259	0.057	1	BRF2	TC vs HC
0.112822	-0.135364	0.103	0.229	1	SLC37A4	TC vs HC
0.112823	-0.138824	0.069	0.229	1	NUDT7	TC vs HC
0.113073	-0.119815	0.121	0.143	1	BACE1	TC vs HC
0.113287	0.0756777	0.138	0.086	1	TSPAN2	TC vs HC
0.113402	-0.243913	0.069	0.114	1	RNASE6	TC vs HC
0.113638	-0.273194	0.879	0.914	1	EIF1AX	TC vs HC
0.113645	-0.145925	0.966	1	1	NUCB2	TC vs HC
0.11373	0.0946468	0.931	0.971	1	LSM7	TC vs HC
0.114127	0.129443	0.345	0.2	1	GATC	TC vs HC
0.114251	-0.000354049	0.293	0.286	1	NNT-AS1	TC vs HC
0.114407	0.0286218	0.586	0.571	1	MRPL52	TC vs HC
0.114498	0.299771	0.31	0.143	1	WASHC2A	TC vs HC
0.114703	0.285174	0.31	0.143	1	B3GALT6	TC vs HC
0.114803	0.0138089	0.724	0.686	1	ILF3	TC vs HC
0.114828	0.0740038	0.569	0.686	1	SEC31A	TC vs HC
0.114842	-0.0483979	0.431	0.486	1	ACYP1	TC vs HC
0.114886	0.119201	0.534	0.486	1	VMP1	TC vs HC
0.115127	0.223188	0.121	0	1	NR1D1	TC vs HC
0.115286	0.208767	0.621	0.6	1	MORF4L2	TC vs HC
0.115296	0.203662	0.517	0.6	1	MRPS6	TC vs HC
0.115507	-0.035657	1	1	1	RPLP1	TC vs HC
0.115644	0.147853	0.276	0.2	1	SPECC1	TC vs HC
0.115648	0.34767	0.69	0.6	1	PHPT1	TC vs HC
0.115858	0.0767435	0.121	0.057	1	CFAP70	TC vs HC
0.115865	-0.172543	0.034	0.114	1	CYBB	TC vs HC
0.115882	-0.00755929	0.724	0.629	1	DGUOK	TC vs HC
0.116321	-0.1158	0.103	0.171	1	SEMA4A	TC vs HC
0.116363	-0.259226	0.707	0.829	1	TCEA1	TC vs HC
0.116378	0.359776	0.603	0.429	1	TMEM259	TC vs HC
0.116535	-0.125999	0.552	0.6	1	HIBCH	TC vs HC
0.116612	0.0967077	0.517	0.371	1	ADSS	TC vs HC
0.116639	-0.237188	0	0.2	1	DEPDC1B	TC vs HC
0.117178	0.26842	0.259	0.114	1	DHX33	TC vs HC
0.11722	-0.217937	0.034	0.143	1	GPR171	TC vs HC
0.117411	0.165655	0.586	0.629	1	GMPS	TC vs HC
0.117431	0.106159	0.138	0.143	1	XXYLT1-AS2	TC vs HC
0.117632	-0.0574592	0.431	0.486	1	ZNF148	TC vs HC
0.118279	0.247073	0.172	0	1	ZNF846	TC vs HC
0.118409	-0.32702	0.155	0.314	1	IDNK	TC vs HC
0.118419	-0.0158338	0.241	0.314	1	AL391069.3	TC vs HC
0.118572	-0.0457213	0.19	0.314	1	ANXA2	TC vs HC
0.11883	0.294217	0.19	0.057	1	GPD1L	TC vs HC
0.118884	-0.224856	0.121	0.314	1	BAHCC1	TC vs HC
0.119007	-0.107802	0.397	0.457	1	SSBP3	TC vs HC
0.119169	0.000331901	0.103	0.086	1	TUT1	TC vs HC
0.119503	-0.308982	0.362	0.4	1	ARHGAP22	TC vs HC
0.119588	0.0899799	0.155	0.057	1	MRC2	TC vs HC
0.119627	0.312358	0.483	0.286	1	IDH1	TC vs HC
0.120115	0.196741	0.397	0.171	1	TOR1AIP1	TC vs HC
0.120157	0.169971	1	1	1	PFN1	TC vs HC
0.120287	0.0501786	0.466	0.4	1	EPB41	TC vs HC
0.121488	0.00382397	0.155	0.171	1	GOT1	TC vs HC
0.121793	0.273686	0.155	0.029	1	RABL2B	TC vs HC
0.121795	-0.180322	0.086	0.2	1	SP2	TC vs HC
0.122182	0.446072	0.31	0.086	1	CYB561D2	TC vs HC
0.122217	0.146507	0.414	0.371	1	BOD1	TC vs HC
0.122258	-0.167295	0.034	0.114	1	KLF5	TC vs HC
0.122262	-0.135039	0.466	0.514	1	HIPK1	TC vs HC
0.122339	-0.161842	0.345	0.543	1	ARMC10	TC vs HC
0.122401	0.20337	0.362	0.286	1	MYSM1	TC vs HC
0.122465	-0.207745	0.259	0.457	1	DMAC2	TC vs HC
0.122483	-0.124805	0.621	0.771	1	NCOA4	TC vs HC
0.122617	0.10273	0.138	0.057	1	TOP3B	TC vs HC
0.122723	-0.253671	0.155	0.314	1	FMR1	TC vs HC
0.122847	-0.32918	0.103	0.257	1	SLC35A5	TC vs HC
0.122858	0.444927	0.172	0.057	1	UGCG	TC vs HC
0.122905	0.33621	0.552	0.286	1	MRPS22	TC vs HC
0.123303	0.134613	0.138	0.057	1	FKBP7	TC vs HC
0.123407	-0.52235	0.414	0.6	1	STXBP3	TC vs HC
0.123501	0.181085	0.19	0.057	1	POLR1B	TC vs HC
0.123516	0.0665568	0.5	0.514	1	TTC1	TC vs HC
0.123572	0.0276966	0.121	0.114	1	MALT1	TC vs HC
0.12385	0.125939	0.207	0.143	1	CCDC71	TC vs HC
0.123905	-0.32487	0.31	0.343	1	SNRNP48	TC vs HC
0.12408	-0.118247	0.086	0.229	1	DROSHA	TC vs HC
0.124364	0.192109	0.552	0.629	1	JAGN1	TC vs HC
0.124536	0.179387	0.328	0.429	1	SMC5	TC vs HC
0.124672	-0.250212	0.034	0.171	1	ZNF543	TC vs HC
0.125163	-0.0493398	0.241	0.171	1	ATAD3A	TC vs HC
0.125623	-0.000650635	0.19	0.229	1	TARBP2	TC vs HC
0.125627	0.314259	0.966	0.743	1	HSD17B11	TC vs HC
0.125685	-0.126311	0.517	0.629	1	MCTS1	TC vs HC
0.125875	0.247081	0.276	0.257	1	KLF2	TC vs HC
0.126244	0.200553	0.552	0.457	1	CLK1	TC vs HC
0.12649	0.0816203	0.172	0.057	1	KBTBD7	TC vs HC
0.126495	-0.00719443	0.414	0.314	1	RPF2	TC vs HC
0.126583	-0.0472475	0.052	0.114	1	ADAM9	TC vs HC
0.126649	0.125182	0.121	0.029	1	ZBTB26	TC vs HC
0.126665	0.189705	0.224	0.171	1	RNFT1	TC vs HC
0.126816	0.141353	0.828	0.8	1	CCT5	TC vs HC
0.127114	0.0199538	0.345	0.286	1	SLC25A26	TC vs HC
0.127446	-0.153206	0.586	0.686	1	ZYX	TC vs HC
0.127609	-0.0572265	0.155	0.114	1	CATSPER2	TC vs HC
0.12777	0.258678	0.241	0.143	1	MRGBP	TC vs HC
0.127811	-0.176413	0.052	0.171	1	MS4A7	TC vs HC
0.127832	-0.135566	1	0.971	1	SRSF5	TC vs HC
0.128365	0.2173	0.793	0.771	1	TSC22D1	TC vs HC
0.128501	-0.360413	0.603	0.857	1	DENR	TC vs HC
0.128643	-0.39644	0.19	0.457	1	NCOR2	TC vs HC
0.128745	0.0664604	0.172	0.086	1	TWF1	TC vs HC
0.129092	0.334301	0.276	0.171	1	CTSO	TC vs HC
0.129099	-0.128449	0.207	0.171	1	LENG1	TC vs HC
0.12914	0.0995307	0.603	0.629	1	RSBN1L	TC vs HC
0.12916	-0.282541	0.172	0.257	1	MBNL3	TC vs HC
0.129207	-0.161806	0.414	0.6	1	STX10	TC vs HC
0.129414	-0.031313	0.517	0.486	1	HAUS1	TC vs HC
0.129427	0.0439126	0.276	0.2	1	C11orf68	TC vs HC
0.129517	-0.134706	0.224	0.314	1	NTAN1	TC vs HC
0.129688	0.039369	0.155	0.114	1	ENDOD1	TC vs HC
0.129776	0.162991	0.103	0	1	SEC24B-AS1	TC vs HC
0.129776	0.0935693	0.103	0	1	AC004982.2	TC vs HC
0.129776	0.173576	0.103	0	1	LIN7B	TC vs HC
0.129828	-0.0320926	0.155	0.286	1	RMND5A	TC vs HC
0.129942	-0.253262	0.052	0.171	1	DBN1	TC vs HC
0.13006	0.119881	0.172	0.143	1	ZFHX3	TC vs HC
0.130109	0.0638715	0.155	0.057	1	NAA30	TC vs HC
0.13011	-0.0178525	0.759	0.886	1	BEX3	TC vs HC
0.13028	-0.053032	0.19	0.143	1	JAKMIP2	TC vs HC
0.130456	0.321569	0.655	0.514	1	SRSF1	TC vs HC
0.130574	0.147013	0.259	0.114	1	SNAPC1	TC vs HC
0.130695	0.0908139	0.534	0.6	1	SHMT2	TC vs HC
0.130754	-0.154044	0.5	0.486	1	DDX50	TC vs HC
0.130927	0.195165	0.259	0.2	1	ZNF276	TC vs HC
0.130929	0.133618	0.121	0.114	1	ZBTB21	TC vs HC
0.131602	0.133547	0.414	0.371	1	PGRMC2	TC vs HC
0.131699	-0.0221578	0.207	0.343	1	QSOX1	TC vs HC
0.131894	-0.0859638	0.276	0.343	1	HSD17B8	TC vs HC
0.131929	-0.155823	0.017	0.143	1	HIST1H2AJ	TC vs HC
0.132091	-0.0477804	0.828	0.943	1	MRPS21	TC vs HC
0.132292	0.377579	0.828	0.629	1	STOML2	TC vs HC
0.132349	0.34751	0.19	0.029	1	GIMAP6	TC vs HC
0.132433	-0.0674971	0.69	0.571	1	FDPS	TC vs HC
0.132459	-0.32965	0.034	0.171	1	PAM16	TC vs HC
0.132528	-0.255091	0.362	0.457	1	ZNF581	TC vs HC
0.132767	0.0196083	0.621	0.457	1	GTF2H5	TC vs HC
0.133118	0.287365	0.414	0.257	1	USP47	TC vs HC
0.133307	0.276609	0.172	0.114	1	GATA1	TC vs HC
0.13364	-0.0390453	0.155	0.114	1	THAP3	TC vs HC
0.133663	-0.201544	0.414	0.543	1	SLC9A3R1	TC vs HC
0.133922	0.00641419	0.845	0.886	1	VAPA	TC vs HC
0.134311	-0.214135	0.448	0.571	1	DDX27	TC vs HC
0.134334	0.0895202	0.155	0.029	1	PROSER1	TC vs HC
0.134368	0.165291	0.207	0.171	1	INSIG2	TC vs HC
0.134684	0.288752	0.552	0.343	1	TRAPPC3	TC vs HC
0.134707	0.204042	0.138	0.029	1	C17orf49	TC vs HC
0.134774	0.510364	0.638	0.457	1	RER1	TC vs HC
0.134889	-0.207637	0.069	0.229	1	XYLT1	TC vs HC
0.135156	0.269688	0.586	0.514	1	SEPT11	TC vs HC
0.135156	-0.0986713	0.259	0.257	1	MSL1	TC vs HC
0.135396	-0.330211	0.69	0.886	1	FNBP1	TC vs HC
0.135415	0.151484	0.293	0.2	1	CDK9	TC vs HC
0.135639	0.151182	0.207	0.143	1	PER2	TC vs HC
0.135896	-0.315326	0.5	0.486	1	RPS6KA3	TC vs HC
0.135925	-0.36877	0.172	0.4	1	EFHC1	TC vs HC
0.136282	0.107598	0.414	0.571	1	ANXA5	TC vs HC
0.136539	0.245203	0.362	0.229	1	AGL	TC vs HC
0.136551	0.214794	0.5	0.286	1	CD302	TC vs HC
0.13683	0.106262	0.121	0.086	1	CAMKMT	TC vs HC
0.136873	0.103778	0.328	0.257	1	MKNK2	TC vs HC
0.136887	-0.00806662	0.207	0.229	1	FAM92A	TC vs HC
0.137091	0.166505	0.517	0.343	1	MAPK14	TC vs HC
0.137113	-0.409087	0.276	0.371	1	PLD4	TC vs HC
0.137196	-0.0578578	0.328	0.343	1	PIM3	TC vs HC
0.137391	-0.0593119	0.224	0.257	1	THAP4	TC vs HC
0.137533	-0.187241	0.052	0.171	1	AL445472.1	TC vs HC
0.137546	-0.291764	0.241	0.457	1	DAP	TC vs HC
0.137648	-0.120933	0.086	0.143	1	MYO5A	TC vs HC
0.137787	-0.21656	0	0.143	1	UHRF1BP1L	TC vs HC
0.13792	-0.165723	0.155	0.257	1	PDGFC	TC vs HC
0.138044	-0.267209	0.414	0.629	1	BRAF	TC vs HC
0.138242	0.136379	0.931	0.971	1	ICAM3	TC vs HC
0.138299	-0.200828	0.345	0.371	1	LEO1	TC vs HC
0.138352	-0.0751846	0.707	0.714	1	DSTN	TC vs HC
0.138466	0.525051	0.431	0.229	1	RHOC	TC vs HC
0.138474	-0.161641	0.017	0.114	1	RORA-AS1	TC vs HC
0.138864	0.0812098	0.948	0.943	1	SNHG8	TC vs HC
0.138875	0.0399738	0.345	0.257	1	RNF20	TC vs HC
0.138901	0.0489759	0.259	0.143	1	GCLM	TC vs HC
0.138975	0.284193	0.276	0.171	1	STRN3	TC vs HC
0.139433	0.200726	0.828	0.771	1	MPG	TC vs HC
0.139749	0.406326	0.534	0.429	1	CHPT1	TC vs HC
0.139865	0.0640044	0.293	0.257	1	VPS26C	TC vs HC
0.139982	-0.454177	0.241	0.314	1	MMS22L	TC vs HC
0.140106	0.647216	0.397	0.143	1	HIST1H2AC	TC vs HC
0.140197	0.221684	0.81	0.886	1	LIMD2	TC vs HC
0.140237	-0.0147147	0.5	0.514	1	SP110	TC vs HC
0.140299	0.202775	0.241	0.114	1	LNPK	TC vs HC
0.140316	0.285289	0.103	0	1	ZNF234	TC vs HC
0.140318	-0.182448	0.586	0.743	1	AKR7A2	TC vs HC
0.140351	-0.214915	0.259	0.229	1	POGLUT1	TC vs HC
0.140447	0.357289	0.121	0.143	1	RNASE2	TC vs HC
0.140476	-0.0586082	0.81	0.943	1	TUFM	TC vs HC
0.141108	-0.299308	0.172	0.286	1	SUPT3H	TC vs HC
0.14117	0.0643469	0.276	0.229	1	MUT	TC vs HC
0.141324	-0.0562883	0.155	0.171	1	MCEE	TC vs HC
0.141469	0.273197	0.276	0.2	1	CEP41	TC vs HC
0.141527	0.162511	0.224	0.257	1	CNP	TC vs HC
0.141575	0.106626	0.345	0.486	1	DERL2	TC vs HC
0.141721	0.24332	0.241	0.086	1	WHAMM	TC vs HC
0.141907	-0.0234503	0.431	0.486	1	WDR18	TC vs HC
0.141959	0.0112368	0.466	0.543	1	NMT1	TC vs HC
0.142004	0.280999	0.276	0.2	1	CBWD5	TC vs HC
0.14232	0.174924	0.155	0.2	1	DYRK2	TC vs HC
0.142363	0.3643	0.431	0.286	1	IGSF10	TC vs HC
0.14252	-0.518249	0.362	0.486	1	CD38	TC vs HC
0.142947	-0.0921912	0.138	0.229	1	MAN2A1	TC vs HC
0.143162	-0.22841	0.983	1	1	EEF1D	TC vs HC
0.143516	0.325224	0.724	0.686	1	IFITM2	TC vs HC
0.143566	-0.190484	0.19	0.314	1	NSUN4	TC vs HC
0.144192	0.043176	0.138	0.086	1	ATL2	TC vs HC
0.144226	0.403343	0.345	0.057	1	RBM4B	TC vs HC
0.14426	-0.395673	0.948	0.943	1	HNRNPDL	TC vs HC
0.144386	0.147368	0.19	0.171	1	ATF2	TC vs HC
0.144435	-0.0793446	0.259	0.429	1	ELK4	TC vs HC
0.144678	-0.0770896	0.707	0.857	1	NDUFS3	TC vs HC
0.144683	-0.204843	0.017	0.2	1	PHLPP1	TC vs HC
0.144779	-0.118866	0.293	0.371	1	ZFC3H1	TC vs HC
0.145184	-0.0583222	0.293	0.371	1	KIAA2013	TC vs HC
0.145371	0.0122982	0.328	0.257	1	ELAC2	TC vs HC
0.1454	0.077348	0.586	0.4	1	MPST	TC vs HC
0.145638	-0.264625	0.069	0.257	1	RAP1GAP2	TC vs HC
0.145812	-0.0465512	0.845	0.857	1	GNG5	TC vs HC
0.145964	0.132154	0.155	0.114	1	DUSP14	TC vs HC
0.145988	-0.213618	0.034	0.171	1	PIGA	TC vs HC
0.145996	0.0532902	0.776	0.743	1	ISCU	TC vs HC
0.146163	-0.0960902	0.155	0.2	1	NFATC1	TC vs HC
0.146335	-0.00422131	1	1	1	RPL7A	TC vs HC
0.146462	-0.0758675	0.103	0.171	1	ZSWIM6	TC vs HC
0.146636	0.494431	0.655	0.457	1	CSNK2A1	TC vs HC
0.146653	-0.0567034	0.207	0.314	1	C15orf39	TC vs HC
0.14674	0.119367	0.103	0.029	1	C5orf22	TC vs HC
0.146779	0.108525	0.138	0.029	1	STX11	TC vs HC
0.146788	0.281867	0.121	0	1	CD40	TC vs HC
0.146788	0.140154	0.121	0	1	KCTD13	TC vs HC
0.146886	-0.217482	0.414	0.514	1	MTURN	TC vs HC
0.147068	-0.290785	0.172	0.314	1	STK38	TC vs HC
0.14707	0.0683615	0.207	0.2	1	STAT2	TC vs HC
0.147087	-0.242304	0.534	0.771	1	DDX6	TC vs HC
0.14723	0.269935	0.345	0.171	1	TBRG1	TC vs HC
0.147262	-0.0154833	0.448	0.486	1	TACC3	TC vs HC
0.147303	0.182501	0.241	0.114	1	FECH	TC vs HC
0.14738	0.299792	0.328	0.343	1	IFI6	TC vs HC
0.147403	-0.0861828	0.086	0.114	1	RBSN	TC vs HC
0.147562	0.103641	0.19	0.143	1	RHBDD3	TC vs HC
0.147868	0.469767	0.672	0.371	1	IMP3	TC vs HC
0.14791	-0.0995305	0.31	0.229	1	NSUN5	TC vs HC
0.148345	-0.185454	0.276	0.343	1	NXF1	TC vs HC
0.148394	-0.0970089	0.586	0.486	1	SAFB	TC vs HC
0.148398	-0.0790132	0.052	0.143	1	PROSER2	TC vs HC
0.148449	0.110813	0.276	0.143	1	DPH7	TC vs HC
0.148671	0.112054	0.121	0.057	1	ASTE1	TC vs HC
0.149011	0.15115	0.138	0.057	1	AC103706.1	TC vs HC
0.14904	0.235812	0.655	0.714	1	MGST1	TC vs HC
0.149129	-0.256227	0.155	0.171	1	CRELD1	TC vs HC
0.149164	0.178274	0.121	0.057	1	TESK1	TC vs HC
0.149211	0.076222	0.603	0.571	1	GID8	TC vs HC
0.149431	-0.344908	0.621	0.714	1	SSBP4	TC vs HC
0.149446	0.318059	0.345	0.143	1	PIGM	TC vs HC
0.14962	-0.14136	0.19	0.343	1	TNKS	TC vs HC
0.14963	0.116266	0.603	0.629	1	NME1	TC vs HC
0.149738	0.191854	0.466	0.4	1	DTWD1	TC vs HC
0.149976	0.0433558	0.862	0.829	1	EBPL	TC vs HC
0.149978	0.0612185	0.948	0.971	1	ATP5MPL	TC vs HC
0.150219	-0.228035	0.293	0.4	1	FKBP11	TC vs HC
0.150418	-0.0868555	0.034	0.114	1	OSBPL11	TC vs HC
0.150435	0.403548	0.241	0.114	1	MAPK12	TC vs HC
0.150534	-0.125356	0.034	0.114	1	ADAMTS10	TC vs HC
0.15084	-0.0857984	0.069	0.143	1	FRAT1	TC vs HC
0.150982	-0.685142	0.086	0.343	1	NFIL3	TC vs HC
0.151001	0.287484	0.914	0.857	1	DDT	TC vs HC
0.151007	-0.877248	0.293	0.743	1	DDIT4	TC vs HC
0.151354	0.377558	0.121	0.057	1	C1R	TC vs HC
0.151379	0.141664	0.138	0.143	1	CTSG	TC vs HC
0.151882	-0.111044	0.259	0.371	1	IVNS1ABP	TC vs HC
0.151999	0.245654	0.259	0.086	1	HYAL3	TC vs HC
0.152018	0.151364	0.121	0.029	1	ATRN	TC vs HC
0.152038	-0.0468748	0.103	0.114	1	KHDRBS3	TC vs HC
0.152052	-0.129975	0.017	0.114	1	CDC25C	TC vs HC
0.152259	0.134789	0.776	0.714	1	ATP6V0B	TC vs HC
0.152307	0.102712	0.224	0.114	1	SLC27A2	TC vs HC
0.152332	0.0630235	0.31	0.229	1	NAGK	TC vs HC
0.152534	0.242882	0.259	0.057	1	SEL1L	TC vs HC
0.152648	0.247718	0.397	0.229	1	MAEA	TC vs HC
0.152862	0.145658	0.103	0.029	1	SNX18	TC vs HC
0.153003	0.0218379	0.103	0.114	1	RAD50	TC vs HC
0.153468	0.142634	0.552	0.429	1	AK6	TC vs HC
0.153593	0.154443	0.241	0.114	1	SLC39A9	TC vs HC
0.153722	0.1133	0.431	0.457	1	ERBIN	TC vs HC
0.153761	-0.40702	0.379	0.571	1	LONP2	TC vs HC
0.153768	0.213207	0.569	0.514	1	PPP1R10	TC vs HC
0.153776	0.211128	0.121	0.057	1	AC005726.5	TC vs HC
0.153808	0.114546	0.121	0.114	1	FKTN	TC vs HC
0.154354	0.0288588	0.534	0.6	1	CALHM6	TC vs HC
0.154532	0.194845	0.31	0.229	1	DERA	TC vs HC
0.154573	0.111416	0.431	0.371	1	CTSZ	TC vs HC
0.154704	1.35983	0.103	0.029	1	VCAN	TC vs HC
0.154988	0.246016	0.31	0.229	1	GTF3C2	TC vs HC
0.155036	-0.299332	0.172	0.314	1	COQ10A	TC vs HC
0.155197	-0.0633943	0.569	0.571	1	SMARCA5	TC vs HC
0.155594	-0.030031	0.155	0.114	1	SLC15A2	TC vs HC
0.155659	0.0940968	0.293	0.229	1	CLASRP	TC vs HC
0.155739	0.328016	0.81	0.743	1	CCDC85B	TC vs HC
0.156025	0.132985	0.207	0.143	1	CLCN7	TC vs HC
0.1561	0.0469389	0.276	0.2	1	TMEM251	TC vs HC
0.156138	0.0699262	0.293	0.371	1	FBXO3	TC vs HC
0.156162	-0.414107	0.603	0.6	1	VAMP5	TC vs HC
0.156315	0.199747	0.19	0.057	1	PPIL1	TC vs HC
0.156445	-0.0371377	0.534	0.6	1	DNAJC19	TC vs HC
0.156587	-0.300176	0.655	0.829	1	AKAP13	TC vs HC
0.15671	0.184293	0.293	0.143	1	GCNT1	TC vs HC
0.157084	-0.244606	0.448	0.629	1	FAM162A	TC vs HC
0.157174	-0.0912313	0.914	0.914	1	ATP5ME	TC vs HC
0.157176	0.159762	0.207	0.114	1	TPRG1L	TC vs HC
0.157309	-0.227476	0.017	0.114	1	SHCBP1	TC vs HC
0.157499	-0.254515	0.81	0.829	1	ATRX	TC vs HC
0.15759	-0.200256	0.362	0.429	1	ZDHHC2	TC vs HC
0.157593	-0.375124	0.448	0.657	1	CFAP298	TC vs HC
0.157792	-0.173909	0.931	0.971	1	HLA-DRB1	TC vs HC
0.157895	-0.376925	0.034	0.229	1	NEK8	TC vs HC
0.157919	0.0597042	0.897	0.943	1	PCBP1	TC vs HC
0.158176	0.18885	0.483	0.429	1	IMP4	TC vs HC
0.158196	-0.0973632	0.155	0.143	1	RNF146	TC vs HC
0.158264	-0.0769145	0.241	0.229	1	PMS1	TC vs HC
0.158465	-0.187294	0.534	0.571	1	NFIC	TC vs HC
0.158507	0.208119	0.966	1	1	TMA7	TC vs HC
0.158826	-0.0162753	0.328	0.257	1	IQCB1	TC vs HC
0.15888	0.269428	0.948	0.914	1	GPX4	TC vs HC
0.15889	-0.254993	0.155	0.314	1	ZNF793	TC vs HC
0.159055	-0.19712	0.086	0.229	1	ERCC2	TC vs HC
0.159168	0.314415	0.138	0	1	TMEM86B	TC vs HC
0.159168	0.210484	0.138	0	1	TPRN	TC vs HC
0.159215	0.160203	0.328	0.229	1	MCFD2	TC vs HC
0.15924	-0.144934	0.552	0.714	1	HCLS1	TC vs HC
0.159322	-0.187886	0.345	0.457	1	WDR46	TC vs HC
0.15953	-0.0820747	0.086	0.171	1	KDM1B	TC vs HC
0.159679	0.313919	0.362	0.143	1	STK16	TC vs HC
0.159723	0.222675	0.259	0.143	1	PIK3CA	TC vs HC
0.159989	0.196945	0.172	0.057	1	ZNF516	TC vs HC
0.160229	-0.175974	0.172	0.2	1	ARRDC4	TC vs HC
0.16025	0.117204	0.931	0.914	1	HSP90B1	TC vs HC
0.160392	0.149628	0.172	0.029	1	SCFD2	TC vs HC
0.160563	-0.29356	0.466	0.571	1	PDE7A	TC vs HC
0.160841	0.191457	0.362	0.286	1	SLC25A1	TC vs HC
0.160869	0.0861757	0.621	0.571	1	BBX	TC vs HC
0.161034	-0.218911	0.103	0.257	1	DTX3	TC vs HC
0.161262	-0.0149117	0.845	0.8	1	LAMTOR4	TC vs HC
0.161661	0.122884	0.121	0.057	1	EXOC2	TC vs HC
0.161802	-0.0740517	0.431	0.486	1	HIST3H2A	TC vs HC
0.161849	0.150473	0.362	0.371	1	FBRSL1	TC vs HC
0.161944	0.452373	0.776	0.743	1	SLC39A3	TC vs HC
0.161984	0.0922616	0.879	0.829	1	ATP5PD	TC vs HC
0.162161	0.325191	0.517	0.343	1	RAB10	TC vs HC
0.162173	-0.0176461	0.31	0.314	1	AGO2	TC vs HC
0.162202	0.0732212	0.741	0.829	1	CD52	TC vs HC
0.162345	-0.103278	0.448	0.457	1	EIF2D	TC vs HC
0.162379	0.13001	0.103	0.057	1	BMPR2	TC vs HC
0.162586	-0.187359	0.069	0.171	1	SPATA7	TC vs HC
0.162602	0.3163	0.259	0.114	1	RGS14	TC vs HC
0.162716	0.0276507	0.741	0.743	1	TECR	TC vs HC
0.162878	-0.328784	0.017	0.143	1	RPGRIP1L	TC vs HC
0.163047	-0.003438	0.224	0.229	1	MGME1	TC vs HC
0.163349	-0.061435	0.069	0.114	1	CCDC180	TC vs HC
0.163372	-0.144588	0.31	0.457	1	PPIL3	TC vs HC
0.163616	0.175854	0.19	0.114	1	SCLT1	TC vs HC
0.163619	0.221909	0.207	0.086	1	ATG13	TC vs HC
0.163742	-0.291861	0.034	0.171	1	IRF2BPL	TC vs HC
0.163793	-0.341993	0.103	0.371	1	TRRAP	TC vs HC
0.163931	0.378712	0.397	0.2	1	FAM13B	TC vs HC
0.163946	0.166597	0.121	0.029	1	NTNG2	TC vs HC
0.163978	-0.05215	0.103	0.171	1	ARHGEF7	TC vs HC
0.164005	-0.0962434	0.121	0.229	1	SRF	TC vs HC
0.164081	0.115535	0.155	0.086	1	RACGAP1	TC vs HC
0.164123	0.23012	0.207	0.057	1	ELAC1	TC vs HC
0.164163	-0.0786472	0.121	0.143	1	PRR34-AS1	TC vs HC
0.164216	0.011803	0.138	0.086	1	WDR35	TC vs HC
0.164322	-0.0530903	0.069	0.143	1	RAB24	TC vs HC
0.164537	-0.37039	0.5	0.6	1	BCR	TC vs HC
0.164555	-0.0133491	0.138	0.143	1	TPM2	TC vs HC
0.164704	-0.0253647	0.224	0.143	1	ULK3	TC vs HC
0.164744	0.172487	0.517	0.514	1	HOXA10	TC vs HC
0.165233	0.178602	0.121	0.029	1	ELOVL7	TC vs HC
0.165515	-0.132912	0.31	0.314	1	TRAF7	TC vs HC
0.165555	0.0611603	0.172	0.171	1	SKAP1	TC vs HC
0.165662	0.025165	0.224	0.171	1	STK3	TC vs HC
0.165721	-0.114679	0.155	0.229	1	MRRF	TC vs HC
0.165724	0.244551	0.621	0.543	1	PHF3	TC vs HC
0.165856	0.262024	0.621	0.6	1	CDK2AP1	TC vs HC
0.165971	-0.102109	0.31	0.429	1	ANKRD36C	TC vs HC
0.165978	0.108904	0.19	0.143	1	HIST1H2BG	TC vs HC
0.166168	-0.0603438	0.121	0.229	1	OSGIN2	TC vs HC
0.166403	0.164273	0.103	0	1	C10orf143	TC vs HC
0.166403	0.21028	0.103	0	1	C17orf67	TC vs HC
0.166574	-0.0453236	0.121	0.114	1	ELOVL6	TC vs HC
0.166632	-0.11784	0.414	0.486	1	GRINA	TC vs HC
0.166676	-0.206666	0.19	0.286	1	ABCD3	TC vs HC
0.166722	0.11634	0.19	0.086	1	MCAT	TC vs HC
0.167037	-0.328139	0.621	0.686	1	DYNLT1	TC vs HC
0.167099	0.286205	0.621	0.429	1	RNF24	TC vs HC
0.16711	0.203926	0.793	0.714	1	RPL7L1	TC vs HC
0.167164	0.307045	0.414	0.229	1	IFI44	TC vs HC
0.167279	0.274614	0.483	0.429	1	FLNA	TC vs HC
0.167301	-0.201725	0.966	0.971	1	ERP29	TC vs HC
0.167503	-0.0443278	0.552	0.486	1	SDHB	TC vs HC
0.167556	-0.0239683	0.345	0.371	1	SLC39A10	TC vs HC
0.167618	-0.348821	0.259	0.486	1	HSPA4	TC vs HC
0.167627	0.0608462	0.172	0.086	1	AEBP1	TC vs HC
0.167708	0.305458	0.241	0.086	1	CAAP1	TC vs HC
0.167719	0.178392	0.172	0.171	1	CSF2RB	TC vs HC
0.167748	0.12008	0.603	0.629	1	BRD2	TC vs HC
0.167791	0.210249	0.379	0.286	1	ARMC8	TC vs HC
0.16792	0.0968119	0.155	0.114	1	PPP1R21	TC vs HC
0.167985	0.190099	0.155	0.029	1	SLC25A12	TC vs HC
0.168085	-0.0304988	0.172	0.2	1	SCPEP1	TC vs HC
0.168116	0.160743	0.448	0.314	1	FADS1	TC vs HC
0.168231	-0.0122921	0.569	0.686	1	RBCK1	TC vs HC
0.168249	-0.368817	0.845	0.886	1	TRA2B	TC vs HC
0.168409	0.136604	0.241	0.229	1	CEPT1	TC vs HC
0.168418	0.327992	0.259	0.086	1	FBXO45	TC vs HC
0.168566	-0.12276	0.845	0.886	1	COX7A2	TC vs HC
0.168881	0.123651	0.948	0.886	1	FKBP1A	TC vs HC
0.16906	0.383357	0.569	0.371	1	CBFA2T3	TC vs HC
0.169096	-0.0594943	0.121	0.086	1	TEDC1	TC vs HC
0.16953	0.0611772	0.552	0.571	1	CELF1	TC vs HC
0.169929	-0.132025	0.586	0.714	1	PPP4C	TC vs HC
0.170041	0.0455127	0.31	0.343	1	SGTA	TC vs HC
0.17005	-0.12714	0.328	0.457	1	TEX30	TC vs HC
0.170074	-0.285547	0.362	0.571	1	HARS	TC vs HC
0.170235	-0.432243	0.879	0.857	1	SRSF2	TC vs HC
0.170294	0.135999	0.966	1	1	AIF1	TC vs HC
0.170333	0.0158536	0.224	0.257	1	CHKA	TC vs HC
0.170338	0.175257	0.707	0.629	1	ADH5	TC vs HC
0.170448	0.151116	0.655	0.429	1	MRPS34	TC vs HC
0.170529	0.114577	0.086	0.114	1	TENT4B	TC vs HC
0.170643	-0.321729	0.172	0.171	1	ASPM	TC vs HC
0.170687	0.169339	0.31	0.286	1	SLC17A9	TC vs HC
0.170834	0.569444	0.362	0.343	1	ZFP36	TC vs HC
0.171047	0.207749	0.138	0.029	1	PEA15	TC vs HC
0.17111	0.208131	0.845	0.914	1	TAGLN2	TC vs HC
0.171123	0.237301	0.19	0.029	1	ESAM	TC vs HC
0.171267	-0.153648	0.121	0.257	1	ADGRE2	TC vs HC
0.171303	-0.0972416	0.172	0.171	1	USF3	TC vs HC
0.171393	-0.0558862	0.414	0.4	1	SLC25A37	TC vs HC
0.171422	-0.00876439	0.414	0.343	1	ZBED3	TC vs HC
0.171427	-0.157631	0.155	0.2	1	TGIF1	TC vs HC
0.171441	-0.312556	0.121	0.2	1	ZBTB10	TC vs HC
0.171463	0.125353	0.362	0.4	1	DYM	TC vs HC
0.171509	-0.131309	0.017	0.114	1	ABAT	TC vs HC
0.171685	0.0780578	0.931	0.914	1	ARGLU1	TC vs HC
0.1717	-0.253861	0.034	0.2	1	RGPD5	TC vs HC
0.17186	0.0134572	0.759	0.686	1	PDCD4	TC vs HC
0.171902	-0.405267	0.621	0.771	1	ROCK1	TC vs HC
0.172065	0.109202	0.241	0.2	1	LIX1L	TC vs HC
0.17212	-0.421359	0.121	0.371	1	PPP6R2	TC vs HC
0.172501	0.0139913	0.155	0.086	1	ROGDI	TC vs HC
0.172536	0.241079	0.759	0.743	1	SCP2	TC vs HC
0.172593	-0.094958	0.121	0.229	1	UVSSA	TC vs HC
0.172763	0.155269	0.707	0.8	1	SMIM24	TC vs HC
0.172812	-0.186561	0.414	0.4	1	TMC8	TC vs HC
0.172992	0.165968	0.155	0.057	1	LRRC8C	TC vs HC
0.172994	-0.0475082	0.207	0.286	1	ACOT9	TC vs HC
0.172998	0.238008	0.31	0.143	1	DNAJC12	TC vs HC
0.173035	-0.0461418	0.069	0.114	1	WDR91	TC vs HC
0.173072	0.173326	0.138	0	1	SOCS7	TC vs HC
0.173089	0.0955389	0.328	0.2	1	LRRC8D	TC vs HC
0.173466	0.167724	0.155	0.029	1	NIPSNAP3B	TC vs HC
0.173489	0.124876	0.431	0.314	1	GTF2B	TC vs HC
0.17349	0.250193	0.81	0.543	1	SUPT4H1	TC vs HC
0.173699	0.202812	0.776	0.8	1	COMT	TC vs HC
0.173716	-0.0405589	0.397	0.4	1	WDR41	TC vs HC
0.173974	-0.0573409	0.569	0.514	1	CSK	TC vs HC
0.174086	-0.0235855	0.138	0.114	1	AP002495.2	TC vs HC
0.174315	-0.156269	0.741	0.886	1	SNRPC	TC vs HC
0.174541	0.101787	0.103	0.057	1	INTS2	TC vs HC
0.174699	-0.125798	0.138	0.2	1	KANSL1L	TC vs HC
0.174741	0.365938	0.586	0.429	1	DUS1L	TC vs HC
0.174821	0.0534895	0.69	0.714	1	MLEC	TC vs HC
0.174866	0.0347376	0.448	0.429	1	CENPC	TC vs HC
0.174993	-0.0208834	0.155	0.114	1	TOM1L2	TC vs HC
0.175045	0.154234	0.121	0.029	1	CST7	TC vs HC
0.175419	0.331661	0.414	0.171	1	ITFG2	TC vs HC
0.175565	0.01772	0.121	0.057	1	ZNF724	TC vs HC
0.175574	0.195206	0.172	0.057	1	SUSD1	TC vs HC
0.175602	-0.198654	0.172	0.257	1	TMEM164	TC vs HC
0.175634	0.268604	0.276	0.286	1	CEBPA	TC vs HC
0.175765	-0.142048	0	0.114	1	AL359513.1	TC vs HC
0.175981	0.300413	0.293	0.2	1	ZBTB1	TC vs HC
0.176071	-0.0952087	0.345	0.4	1	SPAG9	TC vs HC
0.176094	0.0672524	0.103	0.029	1	SLC2A10	TC vs HC
0.176188	0.235899	0.172	0.029	1	OSGEPL1	TC vs HC
0.176469	0.159914	0.121	0	1	PIGW	TC vs HC
0.176483	0.297119	0.603	0.514	1	PSMF1	TC vs HC
0.176486	-0.0313102	0.69	0.571	1	NUDCD2	TC vs HC
0.176571	0.0769404	0.19	0.143	1	RHBDD2	TC vs HC
0.176773	-0.209409	0.431	0.486	1	PPP1R7	TC vs HC
0.17682	0.11559	0.948	0.914	1	UBE2D3	TC vs HC
0.177059	-0.114528	0.224	0.257	1	SLC12A6	TC vs HC
0.177216	-0.408914	0.293	0.514	1	PSMA6	TC vs HC
0.177488	-0.20461	0.103	0.229	1	ABCA5	TC vs HC
0.178041	0.12799	0.897	0.857	1	CSNK2B	TC vs HC
0.178056	0.00174467	0.707	0.686	1	NAP1L4	TC vs HC
0.178067	-0.378834	0.655	0.8	1	SSBP2	TC vs HC
0.178116	0.287754	0.569	0.457	1	HSH2D	TC vs HC
0.17814	0.348364	0.466	0.457	1	PDLIM1	TC vs HC
0.178211	0.145268	0.724	0.714	1	MEAF6	TC vs HC
0.178264	-0.0776743	0.121	0.171	1	CDC37L1	TC vs HC
0.178443	-0.22873	0.741	0.829	1	TRIM28	TC vs HC
0.178535	0.10518	0.241	0.114	1	BOLA1	TC vs HC
0.178632	0.168952	0.138	0.057	1	HHAT	TC vs HC
0.179203	-0.366583	0.828	0.886	1	RNASEH2B	TC vs HC
0.179212	-0.29169	0.362	0.457	1	EIF4G3	TC vs HC
0.179451	0.273459	0.414	0.286	1	TRIP11	TC vs HC
0.179467	0.255729	0.293	0.171	1	ERV3-1	TC vs HC
0.179525	-0.0712747	0.103	0.114	1	MAN2B1	TC vs HC
0.180221	-0.00652584	0.103	0.086	1	OGFOD2	TC vs HC
0.18067	-0.116955	0.603	0.657	1	MAF1	TC vs HC
0.180694	-0.0732468	0.293	0.4	1	LMF2	TC vs HC
0.180777	-0.126438	0.086	0.171	1	LRRC14	TC vs HC
0.180789	0.347267	0.259	0.143	1	ZFPM1	TC vs HC
0.180952	0.0949697	0.155	0.057	1	RINL	TC vs HC
0.181015	-0.0952563	0.069	0.114	1	AGPAT4	TC vs HC
0.181058	-0.0915326	0.086	0.171	1	KPTN	TC vs HC
0.181184	0.0278585	0.379	0.457	1	SART1	TC vs HC
0.181383	0.148524	0.138	0.057	1	PARP2	TC vs HC
0.181617	0.396479	0.31	0.457	1	AC245060.5	TC vs HC
0.181868	-0.15047	0.379	0.457	1	PFKP	TC vs HC
0.181894	0.0440882	0.138	0.086	1	BTBD8	TC vs HC
0.181915	0.087508	0.19	0.114	1	SLC35A1	TC vs HC
0.181966	0.223938	0.31	0.229	1	G6PC3	TC vs HC
0.182021	0.0491774	0.207	0.171	1	ARAP1	TC vs HC
0.182147	-0.0241042	0.448	0.429	1	BABAM1	TC vs HC
0.182301	-0.205811	0.276	0.343	1	TBC1D1	TC vs HC
0.182326	0.276576	0.586	0.371	1	CHMP3	TC vs HC
0.182366	-0.144745	0.224	0.343	1	TUSC1	TC vs HC
0.182477	0.0165207	0.397	0.343	1	OSTF1	TC vs HC
0.182495	-0.00248199	0.103	0.114	1	L3MBTL1	TC vs HC
0.182739	0.0251574	0.259	0.286	1	ZNF667	TC vs HC
0.182844	0.0119927	0.724	0.743	1	TAPBP	TC vs HC
0.182866	0.0484506	0.276	0.286	1	UBE2W	TC vs HC
0.183102	-0.140272	0.172	0.314	1	GMFB	TC vs HC
0.183114	-0.23278	0.5	0.686	1	RBM6	TC vs HC
0.183159	0.0672221	0.155	0.114	1	SVOPL	TC vs HC
0.18376	-0.134305	0.155	0.171	1	MYO18A	TC vs HC
0.183919	-0.0831691	0.517	0.686	1	IDH3B	TC vs HC
0.183956	-0.290427	0.103	0.2	1	FBXL17	TC vs HC
0.183975	0.188043	0.138	0.057	1	POR	TC vs HC
0.184025	0.17866	0.172	0.057	1	ATG2A	TC vs HC
0.184059	0.150117	0.397	0.286	1	RAMP1	TC vs HC
0.184128	-0.20915	0.345	0.371	1	DYNC1LI2	TC vs HC
0.184447	0.283767	0.828	0.8	1	ALKBH7	TC vs HC
0.184461	0.283716	0.397	0.257	1	LTV1	TC vs HC
0.184531	0.0369618	0.121	0.143	1	PYROXD1	TC vs HC
0.184729	-0.00158262	0.621	0.571	1	MCL1	TC vs HC
0.184771	0.191175	0.172	0.086	1	DPY19L4	TC vs HC
0.18494	-0.385468	0.328	0.457	1	GNL1	TC vs HC
0.185054	0.0634873	0.207	0.229	1	TYW5	TC vs HC
0.185084	-0.179546	0.552	0.571	1	KCMF1	TC vs HC
0.185125	-0.0914944	0.966	0.943	1	NDUFA13	TC vs HC
0.185169	0.191006	0.172	0.086	1	GBP3	TC vs HC
0.185206	0.178034	0.138	0.029	1	ZNF419	TC vs HC
0.185287	-0.127243	0.121	0.229	1	LMF1	TC vs HC
0.185301	0.169291	0.31	0.171	1	MPIG6B	TC vs HC
0.185333	-0.0995999	0.103	0.171	1	TRAF3IP2-AS1	TC vs HC
0.185677	0.0524037	0.293	0.314	1	YIPF5	TC vs HC
0.185833	0.0932046	0.121	0.057	1	ARL9	TC vs HC
0.185982	-0.0486804	0.5	0.429	1	KATNBL1	TC vs HC
0.185987	-0.146055	0.414	0.514	1	CNN2	TC vs HC
0.186025	0.00669898	0.241	0.229	1	MFSD8	TC vs HC
0.186429	0.0966439	0.103	0.143	1	ZNF74	TC vs HC
0.186507	-0.288953	0.103	0.171	1	TTLL12	TC vs HC
0.186572	-0.00386655	0.259	0.286	1	BCAT2	TC vs HC
0.186731	-0.422165	0.103	0.314	1	AGTPBP1	TC vs HC
0.186865	-0.0689593	0.207	0.286	1	AMZ2	TC vs HC
0.186912	-0.0392038	0.207	0.257	1	NOTCH1	TC vs HC
0.186936	0.330507	0.379	0.257	1	CHMP4B	TC vs HC
0.186938	0.395486	0.983	0.971	1	EID1	TC vs HC
0.187003	-0.271144	0.345	0.514	1	GSK3A	TC vs HC
0.187132	0.0928726	0.914	0.914	1	ATP5F1C	TC vs HC
0.187151	0.242569	0.345	0.343	1	PPM1K	TC vs HC
0.187191	-0.0516435	0.069	0.114	1	CDC25A	TC vs HC
0.187194	-0.199153	0.121	0.171	1	SNX12	TC vs HC
0.187539	-0.200339	0.276	0.514	1	EEA1	TC vs HC
0.187564	-0.258404	0.362	0.429	1	COPS8	TC vs HC
0.187833	-0.228338	0.414	0.571	1	WBP11	TC vs HC
0.187933	-0.00778541	0.19	0.257	1	CPD	TC vs HC
0.187991	0.122831	0.138	0.086	1	SKI	TC vs HC
0.188065	-0.0184194	0.121	0.057	1	POLR1A	TC vs HC
0.188511	0.07706	0.672	0.629	1	RBBP6	TC vs HC
0.188538	-0.0880711	0.621	0.743	1	LAGE3	TC vs HC
0.18865	-0.309745	0.276	0.343	1	RUNX2	TC vs HC
0.188973	0.160618	0.448	0.4	1	EXOSC9	TC vs HC
0.189012	0.281271	0.276	0.114	1	PCED1A	TC vs HC
0.189136	-0.222883	0.017	0.171	1	ZNF614	TC vs HC
0.1894	0.115428	0.207	0.143	1	GFOD1	TC vs HC
0.189422	0.283591	0.138	0	1	MIR3142HG	TC vs HC
0.189666	0.116942	0.172	0.086	1	MYH10	TC vs HC
0.18976	0.159098	0.793	0.829	1	SEC11A	TC vs HC
0.189795	0.168234	0.241	0.171	1	CARD8-AS1	TC vs HC
0.189837	-0.232993	0.293	0.314	1	CLN5	TC vs HC
0.18993	0.163915	0.103	0	1	SRSF12	TC vs HC
0.189931	0.0330235	0.155	0.114	1	OTUD6B	TC vs HC
0.189995	-0.0897761	0.224	0.171	1	ANKRD46	TC vs HC
0.190093	-0.224196	0.19	0.371	1	ZC3H4	TC vs HC
0.190234	-0.00416769	0.345	0.314	1	UBN1	TC vs HC
0.190273	0.586873	0.707	0.429	1	ZFAND1	TC vs HC
0.190483	0.0899271	0.776	0.8	1	FKBP8	TC vs HC
0.190579	-0.232684	0.086	0.229	1	RASGEF1B	TC vs HC
0.190741	0.325715	0.793	0.714	1	GADD45GIP1	TC vs HC
0.190757	0.0978938	0.224	0.2	1	RABIF	TC vs HC
0.190834	0.291214	0.362	0.171	1	MRM2	TC vs HC
0.190933	-0.274141	0.034	0.143	1	PPP1R9A	TC vs HC
0.191105	0.0407883	0.621	0.629	1	POLE3	TC vs HC
0.191656	0.148133	0.655	0.514	1	RAB5C	TC vs HC
0.191714	0.218903	0.19	0.086	1	METTL18	TC vs HC
0.19222	0.0151886	0.603	0.686	1	METTL5	TC vs HC
0.192282	0.0319766	0.172	0.114	1	SKA3	TC vs HC
0.192355	-0.524288	0.466	0.743	1	ATIC	TC vs HC
0.193071	0.0654021	0.103	0.057	1	SIK2	TC vs HC
0.193124	0.101635	0.655	0.743	1	PSMB4	TC vs HC
0.19318	-0.668742	0.19	0.457	1	PMAIP1	TC vs HC
0.193275	-0.0878989	0.379	0.343	1	DNM2	TC vs HC
0.193354	0.225089	0.448	0.229	1	SDF2	TC vs HC
0.19342	-0.223554	0.19	0.314	1	CLEC9A	TC vs HC
0.193488	0.136059	0.879	0.743	1	UBXN4	TC vs HC
0.193589	-0.366318	0.862	0.971	1	IQGAP2	TC vs HC
0.19365	0.262882	0.276	0.086	1	FAM19A2	TC vs HC
0.193706	0.146643	0.431	0.229	1	SAMD9L	TC vs HC
0.193847	0.142858	0.379	0.2	1	EXOC3	TC vs HC
0.193919	-0.00461873	0.707	0.714	1	PET100	TC vs HC
0.194	-0.0753992	0.276	0.343	1	WBP4	TC vs HC
0.194061	-0.0466261	0.862	0.8	1	SRSF11	TC vs HC
0.194228	0.206647	0.103	0.057	1	SLC43A2	TC vs HC
0.194303	0.0494231	0.5	0.286	1	SYAP1	TC vs HC
0.194597	0.139286	0.241	0.229	1	DMTF1	TC vs HC
0.194605	-0.0837993	0.155	0.171	1	INO80	TC vs HC
0.194611	-0.0717365	0.138	0.2	1	ACOT8	TC vs HC
0.194758	0.085229	0.431	0.429	1	ITGB3BP	TC vs HC
0.195089	-0.0833299	0.983	1	1	COX7C	TC vs HC
0.195123	0.0221841	0.431	0.457	1	DBNL	TC vs HC
0.195294	0.150847	0.155	0.114	1	KLF1	TC vs HC
0.195338	-0.218014	0.276	0.343	1	NRM	TC vs HC
0.19545	-0.0351249	0.069	0.114	1	AC003102.1	TC vs HC
0.195482	-0.177382	0.397	0.486	1	TFDP1	TC vs HC
0.195482	-0.192879	0.259	0.343	1	CDK11B	TC vs HC
0.195554	0.10849	0.379	0.457	1	SMIM27	TC vs HC
0.195585	0.208891	0.586	0.629	1	CAPG	TC vs HC
0.195623	0.0291062	0.603	0.6	1	IDS	TC vs HC
0.195831	0.0822859	0.379	0.371	1	APMAP	TC vs HC
0.19592	8.73469e-05	0.207	0.171	1	ST7	TC vs HC
0.195986	0.135092	0.741	0.714	1	KDELR1	TC vs HC
0.196021	0.405424	0.483	0.429	1	AL034397.3	TC vs HC
0.196158	0.533858	0.448	0.371	1	GOLGA4	TC vs HC
0.196192	0.13056	0.603	0.457	1	TYW3	TC vs HC
0.196316	0.163233	0.19	0.057	1	ZP3	TC vs HC
0.196341	-0.0471249	0.069	0.114	1	ZNF816-ZNF321P	TC vs HC
0.196356	-0.0358166	0.155	0.257	1	CRKL	TC vs HC
0.196652	0.492964	0.655	0.457	1	MYADM	TC vs HC
0.196672	0.22874	0.121	0	1	AC027682.4	TC vs HC
0.196699	-0.0106936	0.155	0.257	1	TSHZ1	TC vs HC
0.196712	0.108082	0.517	0.6	1	FAM111A	TC vs HC
0.196823	0.154438	0.241	0.2	1	EPSTI1	TC vs HC
0.196891	-0.0562381	0.172	0.257	1	SLC2A5	TC vs HC
0.197041	0.210207	0.19	0.114	1	AARSD1	TC vs HC
0.197059	-0.108907	0.19	0.229	1	TOMM34	TC vs HC
0.197515	0.271844	0.862	0.857	1	MYL12A	TC vs HC
0.197636	0.0157956	0.172	0.286	1	KMT2D	TC vs HC
0.197874	-0.0399873	0.259	0.257	1	WDR34	TC vs HC
0.197881	0.0266787	0.828	0.943	1	DUT	TC vs HC
0.198226	-0.259982	0.328	0.486	1	ASMTL	TC vs HC
0.19842	0.104789	0.517	0.429	1	TRIAP1	TC vs HC
0.198492	-0.155352	0.793	0.8	1	EIF2A	TC vs HC
0.198783	0.0937651	0.224	0.114	1	HYAL2	TC vs HC
0.198977	0.242706	0.241	0.143	1	STARD9	TC vs HC
0.198989	0.074567	0.138	0.086	1	MIATNB	TC vs HC
0.199016	0.236474	0.103	0	1	TTC39B	TC vs HC
0.199222	0.0619528	0.259	0.171	1	UMPS	TC vs HC
0.199269	0.214055	0.19	0.086	1	DPH2	TC vs HC
0.199462	0.120788	0.138	0.057	1	CCDC86	TC vs HC
0.199507	-0.153364	0.672	0.8	1	ELF1	TC vs HC
0.199683	0.0131386	0.448	0.4	1	MPC1	TC vs HC
0.199795	-0.0591144	0.414	0.371	1	ATF7IP	TC vs HC
0.199952	0.260748	1	0.943	1	RBM3	TC vs HC
0.200069	-0.0604994	0.172	0.2	1	IGF1R	TC vs HC
0.20012	-0.0252962	0.862	0.829	1	CCT3	TC vs HC
0.200161	0.163995	0.345	0.286	1	CWF19L2	TC vs HC
0.200271	-0.247586	0.086	0.2	1	KIF16B	TC vs HC
0.20044	-0.198652	0.121	0.257	1	TMEM254	TC vs HC
0.200733	0.231624	0.397	0.314	1	PAAF1	TC vs HC
0.200749	-0.321799	0.793	0.943	1	NASP	TC vs HC
0.20081	-0.127542	0.914	0.914	1	TPI1	TC vs HC
0.200819	-0.19724	0.328	0.543	1	BDP1	TC vs HC
0.200849	0.00438681	0.138	0.114	1	HSPBAP1	TC vs HC
0.201003	-0.0993524	0.172	0.286	1	ZNF711	TC vs HC
0.201118	-0.183887	0.31	0.4	1	ADCK2	TC vs HC
0.201145	0.104264	0.121	0.029	1	LIN54	TC vs HC
0.201171	-0.0739781	0.138	0.2	1	LKAAEAR1	TC vs HC
0.201197	0.393068	0.259	0.086	1	MRS2	TC vs HC
0.201262	-0.0832337	0.172	0.171	1	TTL	TC vs HC
0.201264	0.123797	0.293	0.2	1	TMEM129	TC vs HC
0.201272	-0.293314	0.655	0.771	1	UBE2L6	TC vs HC
0.201394	0.0425473	0.672	0.6	1	FMNL1	TC vs HC
0.201996	0.0037619	0.517	0.6	1	FAM96A	TC vs HC
0.20216	0.128616	0.276	0.257	1	SCRN1	TC vs HC
0.202246	-0.0783851	0.172	0.229	1	APOO	TC vs HC
0.202488	0.0906135	0.379	0.286	1	DPM2	TC vs HC
0.20258	0.0699763	0.207	0.143	1	ICE1	TC vs HC
0.202603	0.251069	0.207	0.086	1	TIMM23B	TC vs HC
0.202632	-0.0846891	0.259	0.2	1	GFER	TC vs HC
0.202634	0.0177823	0.103	0.057	1	LMBRD2	TC vs HC
0.202658	0.20309	0.172	0.029	1	ZBTB45	TC vs HC
0.202672	0.107148	0.276	0.143	1	RRP8	TC vs HC
0.202726	0.205907	0.19	0.114	1	C12orf29	TC vs HC
0.202727	0.300893	0.362	0.2	1	C19orf25	TC vs HC
0.202792	-0.154372	0.172	0.286	1	MRPL30	TC vs HC
0.202854	0.176117	0.534	0.486	1	GSE1	TC vs HC
0.203082	-0.145093	0.19	0.171	1	PPARA	TC vs HC
0.203134	0.0958877	0.293	0.2	1	MFSD14B	TC vs HC
0.203268	0.190889	0.224	0.114	1	ZNF507	TC vs HC
0.203302	0.15006	0.345	0.257	1	DOK1	TC vs HC
0.203634	0.287748	0.224	0.057	1	FADD	TC vs HC
0.203887	0.104966	0.362	0.4	1	TFRC	TC vs HC
0.203923	-0.25108	0.483	0.514	1	MLLT3	TC vs HC
0.204152	0.143543	0.207	0.171	1	NBR1	TC vs HC
0.204195	-0.126504	0.155	0.2	1	ZFP91	TC vs HC
0.204278	0.198689	0.259	0.143	1	RUFY3	TC vs HC
0.204364	-0.440425	0.379	0.743	1	SLA	TC vs HC
0.204392	-0.078983	0.034	0.114	1	ZNF555	TC vs HC
0.204404	-0.15081	0.103	0.171	1	KLHL22	TC vs HC
0.204457	-0.228988	0.155	0.314	1	CLASP2	TC vs HC
0.204506	-0.238214	0.345	0.457	1	ATP2A2	TC vs HC
0.204631	-0.00859244	0.448	0.4	1	COTL1	TC vs HC
0.204671	0.168094	0.103	0.057	1	CNRIP1	TC vs HC
0.204739	-0.0327216	0.155	0.2	1	UGGT1	TC vs HC
0.205193	0.14142	0.483	0.371	1	ASNA1	TC vs HC
0.205295	-0.0608495	0.345	0.429	1	CNOT9	TC vs HC
0.205791	0.214305	0.534	0.371	1	SF3A3	TC vs HC
0.205851	-0.148683	0.241	0.343	1	ACYP2	TC vs HC
0.205934	0.142817	0.517	0.371	1	ZMIZ1	TC vs HC
0.206087	-0.180554	0.534	0.686	1	PQBP1	TC vs HC
0.206224	-0.0778995	0.448	0.514	1	TMA16	TC vs HC
0.206244	0.128356	0.207	0.143	1	TCF7L2	TC vs HC
0.206323	-0.140082	0.172	0.257	1	PRNP	TC vs HC
0.206379	0.00948793	0.086	0.114	1	PDP2	TC vs HC
0.206386	0.641169	0.845	0.914	1	EGFL7	TC vs HC
0.206388	-0.13873	0.31	0.314	1	GINS2	TC vs HC
0.20658	0.119024	0.328	0.286	1	NTPCR	TC vs HC
0.20658	0.293787	0.517	0.343	1	ARMCX6	TC vs HC
0.206642	-0.148068	0.966	1	1	TKT	TC vs HC
0.206859	0.272305	0.207	0.029	1	ORC5	TC vs HC
0.206886	0.169734	0.534	0.4	1	ANAPC13	TC vs HC
0.206986	0.0915004	0.776	0.743	1	MMADHC	TC vs HC
0.206988	0.593337	0.603	0.4	1	PRKAR1A	TC vs HC
0.207182	0.181497	0.845	0.771	1	NDUFB10	TC vs HC
0.207357	0.382256	0.759	0.6	1	RAB7A	TC vs HC
0.207442	0.0778095	0.621	0.571	1	COPB1	TC vs HC
0.207505	0.120148	0.5	0.571	1	MTCH1	TC vs HC
0.207638	0.26116	0.534	0.514	1	EVL	TC vs HC
0.207688	0.106006	0.103	0.057	1	IBA57	TC vs HC
0.207741	-0.345341	0.19	0.371	1	MED17	TC vs HC
0.207955	0.177363	0.172	0.086	1	SLA2	TC vs HC
0.207963	0.0573991	0.483	0.429	1	PJA2	TC vs HC
0.207971	0.302511	0.224	0.143	1	TSPAN4	TC vs HC
0.208081	0.194741	0.207	0.086	1	INTS12	TC vs HC
0.208245	0.4008	0.207	0.086	1	APOL6	TC vs HC
0.20848	-0.0571359	0.414	0.4	1	UPF3B	TC vs HC
0.208871	0.0139862	1	0.971	1	EIF3K	TC vs HC
0.209153	0.202223	0.293	0.114	1	ELP1	TC vs HC
0.209178	0.038133	0.086	0.143	1	ABCB8	TC vs HC
0.209777	0.0955211	0.103	0.086	1	RARA	TC vs HC
0.209874	0.072363	0.103	0.114	1	GPAT3	TC vs HC
0.209952	0.248891	0.172	0.143	1	IGFBP2	TC vs HC
0.210027	0.27146	0.224	0.114	1	GPCPD1	TC vs HC
0.210286	-0.318769	0.31	0.314	1	RELA	TC vs HC
0.210299	-0.165874	0.052	0.171	1	FGF14-AS2	TC vs HC
0.210346	0.277199	0.5	0.371	1	TPST2	TC vs HC
0.210405	-0.257205	0.362	0.457	1	CHST11	TC vs HC
0.210556	0.207949	0.414	0.314	1	ALG8	TC vs HC
0.210665	-0.246173	0.069	0.171	1	SAMHD1	TC vs HC
0.210725	0.134436	0.19	0.057	1	CDK7	TC vs HC
0.210787	-0.0188256	0.241	0.229	1	NTMT1	TC vs HC
0.210915	0.210824	0.241	0.2	1	VPS8	TC vs HC
0.211088	-0.167187	0.19	0.229	1	C16orf58	TC vs HC
0.21109	0.106784	0.276	0.229	1	ZNF655	TC vs HC
0.211145	0.0744808	0.483	0.371	1	PLEKHJ1	TC vs HC
0.211556	0.403448	0.69	0.543	1	ZNRD1	TC vs HC
0.211711	0.0566471	0.172	0.114	1	FUZ	TC vs HC
0.21191	0.00701247	0.224	0.143	1	FAM168B	TC vs HC
0.211952	-0.0854356	0.293	0.429	1	GPN3	TC vs HC
0.212074	0.18312	0.466	0.429	1	DCXR	TC vs HC
0.21213	-0.513459	0.621	0.714	1	IKZF1	TC vs HC
0.212237	0.00793442	0.31	0.286	1	RWDD4	TC vs HC
0.212603	0.016253	0.207	0.143	1	KIAA1191	TC vs HC
0.212641	-0.0309809	0.69	0.8	1	NDUFS2	TC vs HC
0.212846	0.0755642	0.103	0.029	1	LINC00954	TC vs HC
0.212972	-0.00340258	1	1	1	UBA52	TC vs HC
0.213089	0.161421	0.241	0.143	1	GNPNAT1	TC vs HC
0.213114	-0.175174	0.483	0.629	1	NELFE	TC vs HC
0.213254	-0.0047393	0.362	0.229	1	GLYR1	TC vs HC
0.213309	0.18131	0.241	0.086	1	ZSCAN21	TC vs HC
0.213315	0.0603779	0.69	0.714	1	CWC15	TC vs HC
0.213319	0.239045	0.621	0.514	1	RBM5	TC vs HC
0.213372	-0.0561184	0.431	0.514	1	TYMS	TC vs HC
0.213602	-0.00690329	0.397	0.429	1	SGK3	TC vs HC
0.213691	0.0812687	0.517	0.571	1	RAB32	TC vs HC
0.21388	0.0849561	0.879	0.886	1	TAOK3	TC vs HC
0.214097	-0.0858022	0.948	1	1	ZFAS1	TC vs HC
0.214103	-0.090458	0.052	0.114	1	ZNF69	TC vs HC
0.214107	-0.047091	0.121	0.057	1	SUCLG2	TC vs HC
0.214224	-0.68906	0.483	0.771	1	SMIM3	TC vs HC
0.214491	-0.081356	0.103	0.171	1	SETD7	TC vs HC
0.214679	0.0467515	0.241	0.2	1	AP001157.1	TC vs HC
0.214885	0.300447	0.414	0.2	1	RDH11	TC vs HC
0.215196	-0.094604	0.534	0.514	1	RABL6	TC vs HC
0.21525	-0.0566873	0.121	0.114	1	AC027097.1	TC vs HC
0.215271	0.273579	0.828	0.829	1	MRPL51	TC vs HC
0.215285	0.140873	0.207	0.171	1	PHOSPHO2	TC vs HC
0.215575	0.0143714	0.431	0.371	1	DST	TC vs HC
0.216056	0.396874	0.328	0.171	1	GMEB1	TC vs HC
0.216234	0.0817623	0.241	0.143	1	IFI27L1	TC vs HC
0.216276	-0.00464653	0.517	0.6	1	ANKRD10	TC vs HC
0.216576	-0.0192911	0.121	0.143	1	CHTF18	TC vs HC
0.216589	0.432603	0.741	0.543	1	FAM96B	TC vs HC
0.216752	-0.197381	0.103	0.257	1	CARNMT1	TC vs HC
0.216943	-0.472642	0.603	0.657	1	XPO1	TC vs HC
0.216946	-0.21994	0.086	0.229	1	ZNF335	TC vs HC
0.217007	-0.517037	0.448	0.714	1	IGHM	TC vs HC
0.217285	0.445451	0.379	0.4	1	FCGRT	TC vs HC
0.217509	0.251319	0.276	0.2	1	SCAMP4	TC vs HC
0.217551	0.116012	0.172	0.086	1	GPATCH1	TC vs HC
0.21759	0.173118	0.138	0.029	1	ZNF682	TC vs HC
0.217638	0.13839	0.276	0.257	1	LPP	TC vs HC
0.217694	0.0100984	0.224	0.2	1	STRIP1	TC vs HC
0.217817	0.299007	0.276	0.286	1	MINPP1	TC vs HC
0.217865	-0.215194	0.517	0.657	1	LBR	TC vs HC
0.217881	-0.244764	0.793	0.914	1	UBE2I	TC vs HC
0.218056	-0.660377	0.31	0.514	1	SAP30	TC vs HC
0.218081	0.163527	0.138	0.029	1	ASCL2	TC vs HC
0.218105	0.0408815	0.207	0.143	1	WDR3	TC vs HC
0.218216	0.131777	0.19	0.143	1	TFAP4	TC vs HC
0.21822	-0.161604	0.517	0.6	1	CCDC59	TC vs HC
0.218395	0.0703661	0.328	0.314	1	BLZF1	TC vs HC
0.218496	-0.183274	0.466	0.486	1	NPEPPS	TC vs HC
0.218505	0.411921	0.483	0.257	1	GYG1	TC vs HC
0.218594	-0.104131	0.086	0.2	1	PSTPIP1	TC vs HC
0.218627	-0.0195064	0.155	0.229	1	GTF2A1	TC vs HC
0.218979	0.0725138	0.448	0.571	1	MRPL23	TC vs HC
0.219242	0.165172	0.276	0.257	1	CEP78	TC vs HC
0.219281	0.107327	0.155	0.057	1	LRRC40	TC vs HC
0.219303	0.0731326	0.103	0.114	1	LILRA2	TC vs HC
0.219316	-0.00922102	0.224	0.257	1	ERCC3	TC vs HC
0.219345	0.00257825	0.19	0.171	1	VIPAS39	TC vs HC
0.219486	-0.0732474	0.224	0.314	1	CTDSPL2	TC vs HC
0.219504	-0.151934	0.103	0.143	1	CCL28	TC vs HC
0.219576	-0.260016	0.448	0.457	1	NFE2L2	TC vs HC
0.219677	-0.064723	0.5	0.457	1	FAM136A	TC vs HC
0.219681	0.103872	0.466	0.457	1	PTBP3	TC vs HC
0.219864	-0.0372638	0.241	0.257	1	MAP4K5	TC vs HC
0.219889	0.254341	0.724	0.657	1	DNAJC1	TC vs HC
0.219911	-0.180916	0.138	0.171	1	WDHD1	TC vs HC
0.219964	-0.570961	0.259	0.571	1	FAM53C	TC vs HC
0.220043	0.172236	0.362	0.229	1	FUNDC1	TC vs HC
0.220078	0.095181	0.552	0.457	1	PTOV1	TC vs HC
0.220186	0.111459	0.897	0.914	1	TMEM258	TC vs HC
0.220412	0.0369428	0.172	0.257	1	KLHL36	TC vs HC
0.220538	0.161504	0.81	0.743	1	SUMO1	TC vs HC
0.220543	0.0764602	0.155	0.086	1	FNDC3B	TC vs HC
0.220558	0.211393	0.19	0.086	1	DPEP2	TC vs HC
0.220821	0.12154	0.741	0.686	1	CNOT7	TC vs HC
0.220992	0.180796	0.241	0.171	1	TP53RK	TC vs HC
0.22104	0.0689246	0.276	0.371	1	ZC3H14	TC vs HC
0.22105	0.0127274	0.431	0.457	1	CDK13	TC vs HC
0.221082	0.00988889	0.19	0.286	1	HINT3	TC vs HC
0.221134	-0.455993	0.155	0.429	1	ALDH5A1	TC vs HC
0.221338	-0.0419913	0.052	0.143	1	APOM	TC vs HC
0.221392	-0.484568	0.155	0.4	1	GOT2	TC vs HC
0.221564	-0.130148	0.155	0.257	1	VPS16	TC vs HC
0.22164	-0.0744599	0.448	0.457	1	PHACTR1	TC vs HC
0.221877	0.37146	0.483	0.343	1	TSG101	TC vs HC
0.221904	-0.151578	0.569	0.629	1	TXNDC17	TC vs HC
0.222095	0.0483754	0.19	0.143	1	ZNF559	TC vs HC
0.222104	0.194668	0.155	0.029	1	ADCY6	TC vs HC
0.222207	0.196006	0.121	0	1	FGFR1	TC vs HC
0.222216	-0.366994	0.379	0.571	1	MRPL10	TC vs HC
0.222234	-0.0155255	0.483	0.543	1	CDC40	TC vs HC
0.222333	-0.0661686	0.31	0.343	1	RBM12B	TC vs HC
0.222673	0.134532	0.138	0.057	1	NFKB2	TC vs HC
0.222985	0.377717	0.552	0.343	1	UNC13D	TC vs HC
0.223069	-0.0970865	0.362	0.543	1	IFT57	TC vs HC
0.223316	-0.0864152	0.259	0.314	1	MAPKAPK2	TC vs HC
0.223437	0.198036	0.172	0.086	1	RTP4	TC vs HC
0.223438	-0.172871	0.069	0.114	1	AL512625.1	TC vs HC
0.223578	0.253081	0.138	0	1	C10orf25	TC vs HC
0.223633	0.161353	0.328	0.371	1	TTF2	TC vs HC
0.223734	-0.0719747	0.276	0.4	1	GNB4	TC vs HC
0.224046	0.0847988	0.121	0.029	1	USP20	TC vs HC
0.224407	-0.0321765	0.672	0.829	1	TMED9	TC vs HC
0.224519	-0.226248	0.517	0.686	1	CREG1	TC vs HC
0.224916	-0.268831	0.707	0.829	1	POLR2J3.1	TC vs HC
0.224917	-0.346273	0.707	0.829	1	SMDT1	TC vs HC
0.225129	-0.166226	0.069	0.171	1	LINC00893	TC vs HC
0.225153	0.116948	0.121	0.029	1	RNASEL	TC vs HC
0.225237	0.0813703	0.172	0.057	1	SETD9	TC vs HC
0.225493	-0.297703	0.19	0.314	1	ZYG11B	TC vs HC
0.225568	0.0816573	0.466	0.429	1	UFD1	TC vs HC
0.225871	0.287349	0.483	0.4	1	SAMD4B	TC vs HC
0.226292	-0.0229743	0.138	0.286	1	FBXW4	TC vs HC
0.22648	-0.226427	0.172	0.257	1	WASHC1	TC vs HC
0.226538	0.0809121	0.345	0.257	1	RCC1L	TC vs HC
0.226581	0.107183	0.948	1	1	DYNLL1	TC vs HC
0.226669	0.188113	0.155	0.086	1	AC004540.2	TC vs HC
0.226725	-0.116695	0.845	0.886	1	LIMS1	TC vs HC
0.226737	-0.102083	0.793	0.886	1	TFDP2	TC vs HC
0.226826	0.349818	0.431	0.229	1	CASP3	TC vs HC
0.226945	0.0986271	0.19	0.114	1	C16orf91	TC vs HC
0.226998	0.250589	0.5	0.371	1	SKA2	TC vs HC
0.227234	-0.115581	0.207	0.286	1	WDR76	TC vs HC
0.227284	0.0614787	0.19	0.086	1	TMEM147-AS1	TC vs HC
0.227343	0.0988865	0.207	0.171	1	SH2B1	TC vs HC
0.227354	-0.167689	0.121	0.229	1	C21orf2	TC vs HC
0.227476	-0.109056	0.069	0.143	1	SBNO2	TC vs HC
0.227762	-0.0486503	0.103	0.114	1	DCP1B	TC vs HC
0.227763	0.128479	0.138	0.086	1	MKL2	TC vs HC
0.227994	0.171177	0.293	0.143	1	WDR92	TC vs HC
0.22803	0.327078	0.414	0.229	1	USO1	TC vs HC
0.228064	-0.137196	0.207	0.257	1	CTNNAL1	TC vs HC
0.228137	-0.0109176	0.155	0.143	1	ABHD15	TC vs HC
0.228141	-0.163806	0.707	0.829	1	TMEM14B	TC vs HC
0.228253	0.310427	0.81	0.771	1	ATP6V0E1	TC vs HC
0.228388	0.36379	0.362	0.2	1	LTBP3	TC vs HC
0.228458	-0.00984529	0.241	0.2	1	FAM3C	TC vs HC
0.228503	0.229186	0.397	0.2	1	RAB5B	TC vs HC
0.228567	0.259556	0.224	0.057	1	FARS2	TC vs HC
0.228626	0.241003	0.362	0.171	1	FAM3A	TC vs HC
0.228862	0.178234	0.172	0.114	1	RENBP	TC vs HC
0.229121	0.0719998	0.138	0.086	1	PITPNM1	TC vs HC
0.229125	0.0482436	0.259	0.171	1	UBE2T	TC vs HC
0.229297	0.135628	0.121	0	1	KCTD17	TC vs HC
0.229297	0.292023	0.121	0	1	SELP	TC vs HC
0.229305	-0.125358	0.5	0.629	1	NUMA1	TC vs HC
0.229337	-0.124732	0.172	0.343	1	RAB30-AS1	TC vs HC
0.229343	-0.301264	0.483	0.457	1	CLTC	TC vs HC
0.229382	0.298437	0.448	0.286	1	SERINC1	TC vs HC
0.229472	0.110254	0.241	0.2	1	RFX5	TC vs HC
0.229528	-0.11935	0.552	0.743	1	MRPL33	TC vs HC
0.229557	0.232227	0.5	0.343	1	PEX2	TC vs HC
0.229661	0.239768	0.293	0.2	1	SIKE1	TC vs HC
0.229698	0.0412985	0.259	0.257	1	LYPLAL1	TC vs HC
0.229721	-0.064315	0.466	0.6	1	FLI1	TC vs HC
0.229896	-0.170407	0.983	1	1	HNRNPA1	TC vs HC
0.229908	0.110366	0.172	0.086	1	INO80B	TC vs HC
0.229948	0.0772853	0.586	0.486	1	NUTF2	TC vs HC
0.230409	0.117305	0.155	0.2	1	SLC25A13	TC vs HC
0.230764	-0.454063	0.5	0.657	1	EIF4EBP1	TC vs HC
0.231012	-0.0276366	0.776	0.886	1	TMCO1	TC vs HC
0.231051	0.227494	0.483	0.286	1	PLPP5	TC vs HC
0.231057	-0.0364916	0.414	0.371	1	ISOC2	TC vs HC
0.231293	-0.167695	0.103	0.171	1	BTBD6	TC vs HC
0.231576	0.175611	0.121	0.029	1	ZNF518B	TC vs HC
0.231615	-0.141654	0.155	0.2	1	SYT11	TC vs HC
0.232122	-0.141302	0.086	0.143	1	OSTM1	TC vs HC
0.23221	0.132379	0.621	0.6	1	NFE2	TC vs HC
0.232274	0.278096	0.483	0.314	1	YDJC	TC vs HC
0.232335	0.0735361	0.172	0.2	1	TDRD3	TC vs HC
0.232492	0.511022	0.31	0.057	1	MIEF1	TC vs HC
0.232536	0.230893	0.362	0.257	1	HLA-DQA1	TC vs HC
0.232682	-0.0647691	0.328	0.314	1	TCTEX1D1	TC vs HC
0.232905	0.309469	0.362	0.143	1	COPS7A	TC vs HC
0.233012	0.108872	0.103	0.029	1	NBPF15	TC vs HC
0.23311	-0.180228	0.569	0.686	1	PAK2	TC vs HC
0.233135	-0.281357	0.207	0.4	1	TRAF5	TC vs HC
0.233473	0.146407	0.517	0.457	1	NMRAL1	TC vs HC
0.233535	-0.267833	0.172	0.2	1	BEND5	TC vs HC
0.233772	0.0523081	0.224	0.2	1	NDUFAF1	TC vs HC
0.233857	-0.382763	0.466	0.829	1	CCDC14	TC vs HC
0.233937	-0.0461005	0.534	0.371	1	GOLPH3	TC vs HC
0.234057	0.333052	0.552	0.286	1	NCK1	TC vs HC
0.234072	-0.0671213	0.172	0.114	1	ADGRL1	TC vs HC
0.234118	0.154012	0.172	0.229	1	ZNF626	TC vs HC
0.234176	0.0226947	0.276	0.343	1	PSENEN	TC vs HC
0.234228	-0.00916846	0.207	0.286	1	NAA25	TC vs HC
0.234354	0.160698	0.431	0.4	1	KMT5B	TC vs HC
0.234761	0.306612	0.897	0.943	1	ZNF22	TC vs HC
0.234797	0.0904874	0.155	0.114	1	FEM1A	TC vs HC
0.234802	-0.0871601	0.759	0.686	1	BAG1	TC vs HC
0.23482	-0.25933	0.121	0.229	1	WRAP73	TC vs HC
0.235144	-0.121587	0.052	0.143	1	ZNF829	TC vs HC
0.235174	-0.434908	0.19	0.429	1	PTK7	TC vs HC
0.235439	-0.111803	0.397	0.514	1	SPPL2B	TC vs HC
0.235513	-0.101173	0.207	0.171	1	CENPS	TC vs HC
0.235648	0.0896324	0.19	0.171	1	EIF2B4	TC vs HC
0.235671	0.0235097	0.517	0.457	1	MRPL14	TC vs HC
0.235961	0.586913	0.224	0.143	1	ENG	TC vs HC
0.236437	0.230803	0.172	0.029	1	LINC00685	TC vs HC
0.236529	0.198889	0.155	0.057	1	URB1-AS1	TC vs HC
0.23666	0.087437	0.103	0.029	1	SMPDL3B	TC vs HC
0.236678	-0.205881	0.086	0.171	1	GSTM5	TC vs HC
0.237109	0.0277123	0.293	0.257	1	OPN3	TC vs HC
0.237612	0.100614	0.5	0.371	1	PSMD12	TC vs HC
0.237972	0.102491	0.224	0.114	1	RARS2	TC vs HC
0.237995	-0.0353786	0.19	0.343	1	GLCCI1	TC vs HC
0.238016	0.035506	0.172	0.086	1	NUS1	TC vs HC
0.238031	0.0538459	0.276	0.2	1	TCF12	TC vs HC
0.238036	0.0369695	0.345	0.257	1	RBL2	TC vs HC
0.238289	-0.0675678	0.19	0.229	1	HBD	TC vs HC
0.238712	0.20109	1	0.971	1	CIRBP	TC vs HC
0.23877	0.194293	0.81	0.857	1	SMIM26	TC vs HC
0.238908	0.172833	0.586	0.429	1	SMCHD1	TC vs HC
0.238947	-0.298769	0.293	0.371	1	TLE3	TC vs HC
0.239275	0.331995	0.672	0.714	1	LY6E	TC vs HC
0.239285	-0.145339	0.31	0.486	1	SUN2	TC vs HC
0.239594	-0.0416216	0.224	0.2	1	IL6R	TC vs HC
0.239624	-0.213546	0.138	0.143	1	ZNF275	TC vs HC
0.239754	0.103483	0.224	0.143	1	TRIM41	TC vs HC
0.239781	0.110463	0.19	0.143	1	TMEM98	TC vs HC
0.239954	0.166433	0.121	0.057	1	KCTD10	TC vs HC
0.239958	0.11731	0.397	0.343	1	NKAP	TC vs HC
0.239969	-0.0255407	0.741	0.857	1	TOMM22	TC vs HC
0.240056	-0.00281011	0.603	0.657	1	ETFA	TC vs HC
0.240295	0.140861	0.276	0.171	1	KTI12	TC vs HC
0.240313	-0.0746934	0.069	0.114	1	TNFAIP2	TC vs HC
0.240314	0.191495	0.207	0.086	1	PTRH1	TC vs HC
0.240335	0.0514375	0.19	0.171	1	NUDT15	TC vs HC
0.240357	0.0373462	0.345	0.4	1	EIF4EBP2	TC vs HC
0.240444	0.175284	0.207	0.057	1	CD9	TC vs HC
0.240449	0.145857	0.121	0.029	1	RSPH3	TC vs HC
0.240469	-0.166085	0.138	0.229	1	PANK3	TC vs HC
0.240618	0.0623568	0.103	0.057	1	COMTD1	TC vs HC
0.240697	-0.143044	0.121	0.171	1	CLUH	TC vs HC
0.240767	0.15657	0.19	0.086	1	TUBD1	TC vs HC
0.241223	0.120229	0.586	0.6	1	SP100	TC vs HC
0.241285	0.0560558	0.448	0.514	1	BAZ1B	TC vs HC
0.241419	0.0633324	0.724	0.686	1	ENSA	TC vs HC
0.24154	0.340238	0.379	0.171	1	CRYL1	TC vs HC
0.241739	0.0987382	0.241	0.171	1	SELPLG	TC vs HC
0.241961	0.11497	0.431	0.514	1	RNH1	TC vs HC
0.242683	0.194118	0.293	0.143	1	MED11	TC vs HC
0.242726	0.1253	0.431	0.286	1	TMEM242	TC vs HC
0.242804	0.141279	0.862	0.857	1	OSTC	TC vs HC
0.242923	0.207989	0.845	0.857	1	RAP1B	TC vs HC
0.242974	0.163891	0.362	0.257	1	POLR3D	TC vs HC
0.243008	0.214558	0.603	0.571	1	MARCH7	TC vs HC
0.243299	-0.112926	0.31	0.457	1	DHFR	TC vs HC
0.243579	0.196499	0.241	0.114	1	PDCD4-AS1	TC vs HC
0.243655	-0.114794	0.466	0.457	1	ADSL	TC vs HC
0.24366	-0.272575	0.259	0.343	1	CCDC186	TC vs HC
0.24374	-0.205374	0.138	0.257	1	ST3GAL4	TC vs HC
0.243826	-0.139158	0.034	0.143	1	KBTBD11	TC vs HC
0.244147	-0.22857	0.31	0.429	1	ADPGK	TC vs HC
0.244233	0.0268789	0.276	0.143	1	PPP2CB	TC vs HC
0.244301	0.137794	0.103	0.057	1	SAMD8	TC vs HC
0.244442	-0.0355979	0.086	0.114	1	STX3	TC vs HC
0.244568	-0.0233351	0.224	0.257	1	ITCH	TC vs HC
0.244735	0.253685	0.362	0.114	1	TUSC2	TC vs HC
0.244981	0.0155012	0.328	0.257	1	ISOC1	TC vs HC
0.245239	0.0274449	0.241	0.143	1	AEBP2	TC vs HC
0.245247	-0.382931	0.517	0.457	1	GABARAP	TC vs HC
0.245416	0.278728	0.207	0.114	1	ZNF385A	TC vs HC
0.24557	-0.0716765	0.207	0.229	1	BRAT1	TC vs HC
0.245723	-0.241355	0.138	0.2	1	XPO5	TC vs HC
0.245739	0.259887	0.379	0.229	1	BLOC1S4	TC vs HC
0.245862	-0.11228	0.5	0.4	1	STARD3NL	TC vs HC
0.245862	0.0991932	0.534	0.4	1	USP11	TC vs HC
0.245956	-0.194738	0.172	0.314	1	MSL2	TC vs HC
0.245991	-0.168557	0.466	0.371	1	GART	TC vs HC
0.246072	-0.115931	0.397	0.486	1	TRIOBP	TC vs HC
0.246148	0.0986395	0.328	0.314	1	FLII	TC vs HC
0.246307	0.109121	0.207	0.114	1	RFX2	TC vs HC
0.246326	0.00252126	0.103	0.2	1	VPS13B	TC vs HC
0.246365	0.148509	0.121	0.029	1	SPRED1	TC vs HC
0.246453	-0.359682	0.379	0.543	1	N4BP2	TC vs HC
0.246711	0.113838	0.259	0.229	1	AC012360.3	TC vs HC
0.246814	0.153687	0.138	0.029	1	ZNF432	TC vs HC
0.246948	0.386357	0.655	0.486	1	ATXN2	TC vs HC
0.246991	0.241249	0.207	0.171	1	SLC29A1	TC vs HC
0.247055	0.0861548	0.31	0.314	1	CUL2	TC vs HC
0.247282	0.0380886	0.172	0.143	1	IRF2BP1	TC vs HC
0.247347	-0.0391237	0.103	0.143	1	MOB3A	TC vs HC
0.247619	0.136151	0.224	0.229	1	CTNND1	TC vs HC
0.247878	0.369066	0.655	0.571	1	EMP3	TC vs HC
0.247943	0.175885	0.638	0.514	1	PYCR2	TC vs HC
0.24795	0.210562	0.517	0.457	1	SPAG7	TC vs HC
0.247967	-0.0772309	0.172	0.286	1	TP53BP1	TC vs HC
0.247995	0.145937	0.103	0.057	1	OAS1	TC vs HC
0.248041	-0.148499	0.397	0.457	1	PIAS2	TC vs HC
0.248057	0.239427	0.293	0.086	1	AP5M1	TC vs HC
0.248083	0.170526	0.224	0.086	1	PWWP2A	TC vs HC
0.24813	0.120407	0.672	0.657	1	ACADVL	TC vs HC
0.24818	-0.0254731	0.138	0.143	1	TPBG	TC vs HC
0.248266	0.267885	0.362	0.257	1	GUCY1B1	TC vs HC
0.248366	-0.016263	0.759	0.686	1	GPSM3	TC vs HC
0.248568	0.0945801	0.121	0.057	1	APBB3	TC vs HC
0.248831	-0.021526	0.103	0.143	1	AC007336.1	TC vs HC
0.248907	-0.177392	0.121	0.171	1	PKIA	TC vs HC
0.248924	-0.0586727	0.672	0.743	1	PRPF6	TC vs HC
0.2493	0.131804	0.328	0.314	1	UBE2F	TC vs HC
0.249414	0.225679	0.138	0.057	1	ZNF606	TC vs HC
0.249701	-0.100859	0.121	0.171	1	TMEM209	TC vs HC
0.250006	-0.157518	0.862	0.943	1	SNRPE	TC vs HC
0.250042	0.722502	0.534	0.2	1	CAVIN1	TC vs HC
0.250166	-0.0727474	0.569	0.6	1	FAM133B	TC vs HC
0.250211	-0.0282783	0.241	0.229	1	TBRG4	TC vs HC
0.250467	0.296574	0.276	0.057	1	APOL2	TC vs HC
0.250573	0.218124	0.362	0.286	1	IFNGR2	TC vs HC
0.250581	-0.0120249	0.103	0.114	1	ZNF740	TC vs HC
0.250643	0.198604	0.138	0.029	1	PTGR1	TC vs HC
0.250643	0.625867	0.914	0.829	1	CD63	TC vs HC
0.250732	0.38011	0.103	0.114	1	RHOB	TC vs HC
0.25084	-0.0888893	0.552	0.657	1	PLAGL1	TC vs HC
0.251055	0.371595	0.741	0.686	1	ZNF428	TC vs HC
0.251166	-0.0678905	0.241	0.371	1	DACH1	TC vs HC
0.251168	0.0746571	0.655	0.571	1	IAH1	TC vs HC
0.25145	0.191115	0.586	0.514	1	POLR2E	TC vs HC
0.251627	-0.121067	0.155	0.2	1	FGFR1OP	TC vs HC
0.251697	0.231683	0.983	0.943	1	RTRAF	TC vs HC
0.251731	-0.46502	0.569	0.657	1	UBE2J1	TC vs HC
0.251916	0.225659	0.276	0.2	1	SUPT7L	TC vs HC
0.252124	-0.165611	0.362	0.343	1	KDM5C	TC vs HC
0.252225	0.253674	0.69	0.6	1	TCEAL8	TC vs HC
0.252385	-0.0677118	0.052	0.143	1	JDP2	TC vs HC
0.252557	0.0455282	0.448	0.514	1	GIT2	TC vs HC
0.252639	0.160431	0.534	0.457	1	FAM120A	TC vs HC
0.252791	0.179069	0.138	0.057	1	PRR15	TC vs HC
0.252904	0.0884015	0.345	0.257	1	TFPT	TC vs HC
0.25293	0.184758	0.5	0.429	1	ICE2	TC vs HC
0.252982	-0.232193	0.19	0.2	1	ST8SIA4	TC vs HC
0.253107	-0.0345159	0.534	0.429	1	NIPSNAP2	TC vs HC
0.253125	-0.43179	0.5	0.6	1	ZFR	TC vs HC
0.253231	0.164377	0.172	0.086	1	NADK2	TC vs HC
0.253352	0.173719	0.121	0.029	1	GLYCTK	TC vs HC
0.25344	-0.246292	0.276	0.457	1	CDS2	TC vs HC
0.253462	-0.0999526	0.31	0.371	1	XPA	TC vs HC
0.253605	0.158757	0.207	0.114	1	BORCS8	TC vs HC
0.25361	0.129992	0.362	0.429	1	NPW	TC vs HC
0.253685	0.0917644	0.103	0.057	1	CNN3	TC vs HC
0.253718	-0.381904	0.293	0.514	1	CSNK1D	TC vs HC
0.253758	0.216566	0.397	0.286	1	RPAP3	TC vs HC
0.253785	0.121603	0.431	0.343	1	RREB1	TC vs HC
0.253886	0.729306	0.776	0.6	1	CTSW	TC vs HC
0.253992	0.0487777	0.259	0.2	1	TRPV2	TC vs HC
0.254047	-0.146725	0.259	0.429	1	SEC14L1	TC vs HC
0.254154	-0.0667596	0.155	0.229	1	CSAD	TC vs HC
0.254172	-0.25472	0.155	0.257	1	SHQ1	TC vs HC
0.254326	-0.158587	0.345	0.314	1	NECAP2	TC vs HC
0.254382	-0.192558	0.517	0.543	1	PBDC1	TC vs HC
0.254563	-0.175673	0.19	0.171	1	ZRANB3	TC vs HC
0.254822	-0.0173847	0.276	0.314	1	DNAJB12	TC vs HC
0.254881	0.0587347	0.5	0.543	1	URM1	TC vs HC
0.255061	-0.294087	0.276	0.371	1	ASPH	TC vs HC
0.255234	-0.0224733	0.5	0.543	1	LRRC58	TC vs HC
0.255244	-0.476697	0.845	0.971	1	HADHA	TC vs HC
0.255354	-0.0413276	0.828	0.771	1	MAP2K2	TC vs HC
0.255658	0.261347	0.172	0.114	1	TGFBR1	TC vs HC
0.255714	-0.0472682	0.879	0.943	1	SEM1	TC vs HC
0.25574	0.344643	0.586	0.486	1	YIPF3	TC vs HC
0.255753	0.107437	0.121	0.114	1	RPP25	TC vs HC
0.255834	0.241644	0.293	0.229	1	SPARC	TC vs HC
0.256113	-0.231128	0.017	0.114	1	LY86	TC vs HC
0.256323	-0.0990858	0.086	0.2	1	CHEK2	TC vs HC
0.256339	0.000447616	0.138	0.143	1	PUSL1	TC vs HC
0.256355	0.182107	0.241	0.229	1	CANT1	TC vs HC
0.256462	0.0117632	0.362	0.343	1	SLC38A10	TC vs HC
0.256539	-0.0938026	0.172	0.171	1	PI4KB	TC vs HC
0.256665	1.28882	0.379	0.257	1	SELENOP	TC vs HC
0.256694	0.0656717	0.448	0.4	1	HSPA1A	TC vs HC
0.25704	0.1088	0.207	0.086	1	ERVK3-1	TC vs HC
0.257062	-0.205993	0.569	0.657	1	PPP1R15A	TC vs HC
0.257073	-0.0917119	0.155	0.2	1	AL096865.1	TC vs HC
0.25713	0.289948	0.397	0.257	1	R3HDM4	TC vs HC
0.257231	-0.291965	0.138	0.286	1	TMEM150A	TC vs HC
0.257257	-0.20953	0.483	0.571	1	JMJD1C	TC vs HC
0.257364	-0.192011	0.19	0.257	1	AXIN1	TC vs HC
0.25768	-0.141245	0.517	0.6	1	IARS	TC vs HC
0.257772	0.373371	0.293	0.143	1	TMED1	TC vs HC
0.257917	-0.275202	0.345	0.4	1	COMMD8	TC vs HC
0.257995	-0.143629	0.224	0.314	1	PRR5	TC vs HC
0.258083	0.118734	0.828	0.829	1	EIF4A1	TC vs HC
0.258124	0.0848636	0.655	0.686	1	EIF5	TC vs HC
0.258203	-0.132949	0.19	0.314	1	YJU2	TC vs HC
0.258248	0.22236	0.207	0.057	1	ZNF595	TC vs HC
0.258386	0.164381	0.241	0.143	1	SLC35B2	TC vs HC
0.258442	0.282833	0.379	0.2	1	RYK	TC vs HC
0.258449	0.049548	0.103	0.057	1	C3orf14	TC vs HC
0.258494	0.16576	0.724	0.743	1	MDH1	TC vs HC
0.258512	-0.0224013	0.172	0.171	1	TBCK	TC vs HC
0.258569	0.125325	0.397	0.286	1	ASB8	TC vs HC
0.258594	0.500483	0.655	0.4	1	GATA2	TC vs HC
0.258802	0.0582828	0.155	0.171	1	FAM122A	TC vs HC
0.258868	0.120032	0.397	0.371	1	CHP1	TC vs HC
0.259046	-0.0159847	0.379	0.429	1	FHIT	TC vs HC
0.259296	0.0104026	0.5	0.514	1	ETFRF1	TC vs HC
[truncated: 26,102 more rows]

## Sheet: Fig. 2I
PC1	PC2	condition	name	celltype
-10.7682	-1.13635	HC	TC18.41	PBMC
17.0064	-6.55739	MNG	TC18.26	PBMC
27.4374	-3.09192	TC	TC18.07	PBMC
13.9175	-2.08028	TC	TC18.01	PBMC
-10.9984	-0.169325	HC	TC18.45	PBMC
13.6824	-6.06925	TC	TC18.23	PBMC
-0.220808	-5.75353	TC	TC18.04	PBMC
-8.34797	-7.72218	HC	TC18.46	PBMC
-11.2339	-12.3561	TC	TC18.03	PBMC
-10.2309	-13.3427	TC	TC18.06	PBMC
-15.241	-14.9543	HC	TC18.43	PBMC
9.94247	5.06502	TC	TC18.02	PBMC
-6.89388	7.60679	HC	TC18.42	PBMC
-9.45425	9.71151	TC	TC18.08	PBMC
-13.0969	7.88232	MNG	TC18.21	PBMC
-11.2344	6.84385	MNG	TC18.36	PBMC
8.89433	2.51038	MNG	TC18.25	PBMC
-8.56499	8.15393	MNG	TC18.37	PBMC
-7.7866	6.25148	MNG	TC18.38	PBMC
16.0251	2.02778	MNG	TC18.22	PBMC
18.5515	6.36657	TC	TC18.11	PBMC
-10.3857	7.32808	MNG	TC18.31	PBMC
-9.85069	1.55827	MNG	TC18.35	PBMC
18.8517	1.92741	TC	TC18.24	PBMC
-11.7507	8.75668	TC	TC18.01	BMMC
-9.82601	4.7584	TC	TC18.23	BMMC
21.4545	6.33445	HC	TC18.55	BMMC
4.23248	10.523	TC	TC18.07	BMMC
-6.42347	4.82292	MNG	TC18.26	BMMC
3.96222	-5.99665	HC	TC18.57	BMMC
17.8761	-1.2319	HC	TC18.52	BMMC
8.97655	7.93443	HC	TC18.51	BMMC
-5.34863	-2.268	TC	TC18.11	BMMC
0.366725	4.55363	TC	TC18.12	BMMC
-2.81736	-2.93076	TC	TC18.24	BMMC
8.75225	-22.2537	HC	TC18.54	BMMC
-12.0078	-5.28336	TC	TC18.02	BMMC
-6.67592	0.214137	MNG	TC18.22	BMMC
-10.7709	-7.93336	MNG	TC18.25	BMMC

## Sheet: Fig. 2J
Tissue	BroadCelltype	Condition	AUC	comparison
PBMC	Naïve CD4+ T	HC	0.363525	Enrichment of BMMC DE genes in PBMC
PBMC	Naïve CD4+ T	TC	0.257121	Enrichment of BMMC DE genes in PBMC
PBMC	Naïve CD4+ T	HC	0.245223	Enrichment of BMMC DE genes in PBMC
PBMC	Naïve CD4+ T	HC	0.259697	Enrichment of BMMC DE genes in PBMC
PBMC	Naïve CD4+ T	HC	0.237232	Enrichment of BMMC DE genes in PBMC
PBMC	Naïve CD4+ T	TC	0.267336	Enrichment of BMMC DE genes in PBMC
PBMC	Naïve CD4+ T	TC	0.222582	Enrichment of BMMC DE genes in PBMC
PBMC	Naïve CD4+ T	HC	0.258046	Enrichment of BMMC DE genes in PBMC
PBMC	Naïve CD4+ T	HC	0.250385	Enrichment of BMMC DE genes in PBMC
PBMC	Naïve CD4+ T	HC	0.197398	Enrichment of BMMC DE genes in PBMC
PBMC	Naïve CD4+ T	TC	0.23502	Enrichment of BMMC DE genes in PBMC
PBMC	Naïve CD4+ T	HC	0.25864	Enrichment of BMMC DE genes in PBMC
PBMC	Naïve CD4+ T	TC	0.201856	Enrichment of BMMC DE genes in PBMC
PBMC	Naïve CD4+ T	TC	0.309503	Enrichment of BMMC DE genes in PBMC
PBMC	Naïve CD4+ T	HC	0.247215	Enrichment of BMMC DE genes in PBMC
PBMC	Naïve CD4+ T	TC	0.286697	Enrichment of BMMC DE genes in PBMC
PBMC	Naïve CD4+ T	TC	0.279488	Enrichment of BMMC DE genes in PBMC
PBMC	Naïve CD4+ T	HC	0.244243	Enrichment of BMMC DE genes in PBMC
PBMC	Naïve CD4+ T	HC	0.246401	Enrichment of BMMC DE genes in PBMC
PBMC	Naïve CD4+ T	HC	0.32171	Enrichment of BMMC DE genes in PBMC
PBMC	Naïve CD4+ T	TC	0.222384	Enrichment of BMMC DE genes in PBMC
PBMC	Naïve CD4+ T	TC	0.267556	Enrichment of BMMC DE genes in PBMC
PBMC	Naïve CD4+ T	HC	0.232367	Enrichment of BMMC DE genes in PBMC
PBMC	Naïve CD4+ T	HC	0.299421	Enrichment of BMMC DE genes in PBMC
PBMC	Naïve CD4+ T	HC	0.240985	Enrichment of BMMC DE genes in PBMC
PBMC	Naïve CD4+ T	TC	0.323471	Enrichment of BMMC DE genes in PBMC
PBMC	Naïve CD4+ T	TC	0.254315	Enrichment of BMMC DE genes in PBMC
PBMC	Naïve CD4+ T	HC	0.21895	Enrichment of BMMC DE genes in PBMC
PBMC	Naïve CD4+ T	HC	0.291276	Enrichment of BMMC DE genes in PBMC
PBMC	Naïve CD4+ T	TC	0.20846	Enrichment of BMMC DE genes in PBMC
PBMC	Naïve CD4+ T	HC	0.304418	Enrichment of BMMC DE genes in PBMC
PBMC	Naïve CD4+ T	HC	0.226203	Enrichment of BMMC DE genes in PBMC
PBMC	Naïve CD4+ T	HC	0.244981	Enrichment of BMMC DE genes in PBMC
PBMC	Naïve CD4+ T	TC	0.250231	Enrichment of BMMC DE genes in PBMC
PBMC	Naïve CD4+ T	HC	0.215537	Enrichment of BMMC DE genes in PBMC
PBMC	Naïve CD4+ T	HC	0.256813	Enrichment of BMMC DE genes in PBMC
PBMC	Naïve CD4+ T	TC	0.23	Enrichment of BMMC DE genes in PBMC
PBMC	Naïve CD4+ T	HC	0.200458	Enrichment of BMMC DE genes in PBMC
PBMC	Naïve CD4+ T	TC	0.221844	Enrichment of BMMC DE genes in PBMC
PBMC	Naïve CD4+ T	HC	0.233743	Enrichment of BMMC DE genes in PBMC
PBMC	Naïve CD4+ T	HC	0.224156	Enrichment of BMMC DE genes in PBMC
PBMC	Naïve CD4+ T	HC	0.30269	Enrichment of BMMC DE genes in PBMC
PBMC	Naïve CD4+ T	TC	0.241316	Enrichment of BMMC DE genes in PBMC
PBMC	Naïve CD4+ T	TC	0.237562	Enrichment of BMMC DE genes in PBMC
PBMC	Naïve CD4+ T	HC	0.270044	Enrichment of BMMC DE genes in PBMC
PBMC	Naïve CD4+ T	TC	0.287809	Enrichment of BMMC DE genes in PBMC
PBMC	Naïve CD4+ T	HC	0.223066	Enrichment of BMMC DE genes in PBMC
PBMC	Naïve CD4+ T	HC	0.273489	Enrichment of BMMC DE genes in PBMC
PBMC	Naïve CD4+ T	HC	0.275481	Enrichment of BMMC DE genes in PBMC
PBMC	Naïve CD4+ T	TC	0.236428	Enrichment of BMMC DE genes in PBMC
PBMC	Naïve CD4+ T	TC	0.246522	Enrichment of BMMC DE genes in PBMC
PBMC	Naïve CD4+ T	HC	0.274116	Enrichment of BMMC DE genes in PBMC
PBMC	Naïve CD4+ T	HC	0.283417	Enrichment of BMMC DE genes in PBMC
PBMC	Naïve CD4+ T	HC	0.242636	Enrichment of BMMC DE genes in PBMC
PBMC	Naïve CD4+ T	TC	0.253313	Enrichment of BMMC DE genes in PBMC
PBMC	Naïve CD4+ T	TC	0.258255	Enrichment of BMMC DE genes in PBMC
PBMC	Naïve CD4+ T	HC	0.273236	Enrichment of BMMC DE genes in PBMC
PBMC	Naïve CD4+ T	HC	0.280324	Enrichment of BMMC DE genes in PBMC
PBMC	Naïve CD4+ T	HC	0.290054	Enrichment of BMMC DE genes in PBMC
PBMC	Naïve CD4+ T	HC	0.273643	Enrichment of BMMC DE genes in PBMC
PBMC	Naïve CD4+ T	HC	0.273159	Enrichment of BMMC DE genes in PBMC
PBMC	Naïve CD4+ T	HC	0.274303	Enrichment of BMMC DE genes in PBMC
PBMC	Naïve CD4+ T	HC	0.255349	Enrichment of BMMC DE genes in PBMC
PBMC	Naïve CD4+ T	TC	0.252157	Enrichment of BMMC DE genes in PBMC
PBMC	Naïve CD4+ T	TC	0.211014	Enrichment of BMMC DE genes in PBMC
PBMC	Naïve CD4+ T	HC	0.293841	Enrichment of BMMC DE genes in PBMC
PBMC	Naïve CD4+ T	TC	0.253192	Enrichment of BMMC DE genes in PBMC
PBMC	Naïve CD4+ T	HC	0.270858	Enrichment of BMMC DE genes in PBMC
PBMC	Naïve CD4+ T	HC	0.243044	Enrichment of BMMC DE genes in PBMC
PBMC	Naïve CD4+ T	HC	0.23131	Enrichment of BMMC DE genes in PBMC
PBMC	Naïve CD4+ T	HC	0.281832	Enrichment of BMMC DE genes in PBMC
PBMC	Naïve CD4+ T	HC	0.264089	Enrichment of BMMC DE genes in PBMC
PBMC	Naïve CD4+ T	HC	0.219665	Enrichment of BMMC DE genes in PBMC
PBMC	Naïve CD4+ T	TC	0.314853	Enrichment of BMMC DE genes in PBMC
PBMC	Naïve CD4+ T	TC	0.319949	Enrichment of BMMC DE genes in PBMC
PBMC	Naïve CD4+ T	HC	0.248074	Enrichment of BMMC DE genes in PBMC
PBMC	Naïve CD4+ T	HC	0.251761	Enrichment of BMMC DE genes in PBMC
PBMC	Naïve CD4+ T	HC	0.247336	Enrichment of BMMC DE genes in PBMC
PBMC	Naïve CD4+ T	HC	0.264001	Enrichment of BMMC DE genes in PBMC
PBMC	Naïve CD4+ T	HC	0.302481	Enrichment of BMMC DE genes in PBMC
PBMC	Naïve CD4+ T	HC	0.270869	Enrichment of BMMC DE genes in PBMC
PBMC	Naïve CD4+ T	HC	0.26388	Enrichment of BMMC DE genes in PBMC
PBMC	Naïve CD4+ T	TC	0.271243	Enrichment of BMMC DE genes in PBMC
PBMC	Naïve CD4+ T	TC	0.297077	Enrichment of BMMC DE genes in PBMC
PBMC	Naïve CD4+ T	TC	0.249626	Enrichment of BMMC DE genes in PBMC
PBMC	Naïve CD4+ T	HC	0.273753	Enrichment of BMMC DE genes in PBMC
PBMC	Naïve CD4+ T	HC	0.280731	Enrichment of BMMC DE genes in PBMC
PBMC	Naïve CD4+ T	HC	0.22278	Enrichment of BMMC DE genes in PBMC
PBMC	Naïve CD4+ T	HC	0.246004	Enrichment of BMMC DE genes in PBMC
PBMC	Naïve CD4+ T	TC	0.224772	Enrichment of BMMC DE genes in PBMC
PBMC	Naïve CD4+ T	HC	0.246423	Enrichment of BMMC DE genes in PBMC
PBMC	Naïve CD4+ T	TC	0.238157	Enrichment of BMMC DE genes in PBMC
PBMC	Naïve CD4+ T	HC	0.257529	Enrichment of BMMC DE genes in PBMC
PBMC	Naïve CD4+ T	HC	0.294413	Enrichment of BMMC DE genes in PBMC
PBMC	Naïve CD4+ T	HC	0.239962	Enrichment of BMMC DE genes in PBMC
PBMC	Naïve CD4+ T	TC	0.277572	Enrichment of BMMC DE genes in PBMC
PBMC	Naïve CD4+ T	HC	0.257077	Enrichment of BMMC DE genes in PBMC
PBMC	Naïve CD4+ T	HC	0.239565	Enrichment of BMMC DE genes in PBMC
PBMC	Naïve CD4+ T	TC	0.260754	Enrichment of BMMC DE genes in PBMC
PBMC	Naïve CD4+ T	TC	0.278508	Enrichment of BMMC DE genes in PBMC
PBMC	Naïve CD4+ T	TC	0.265971	Enrichment of BMMC DE genes in PBMC
PBMC	Naïve CD4+ T	TC	0.271298	Enrichment of BMMC DE genes in PBMC
PBMC	Naïve CD4+ T	TC	0.280423	Enrichment of BMMC DE genes in PBMC
PBMC	Naïve CD4+ T	HC	0.224321	Enrichment of BMMC DE genes in PBMC
PBMC	Naïve CD4+ T	TC	0.226522	Enrichment of BMMC DE genes in PBMC
PBMC	Naïve CD4+ T	TC	0.282955	Enrichment of BMMC DE genes in PBMC
PBMC	Naïve CD4+ T	HC	0.315315	Enrichment of BMMC DE genes in PBMC
PBMC	Naïve CD4+ T	HC	0.23896	Enrichment of BMMC DE genes in PBMC
PBMC	Naïve CD4+ T	TC	0.295359	Enrichment of BMMC DE genes in PBMC
PBMC	Naïve CD4+ T	TC	0.284793	Enrichment of BMMC DE genes in PBMC
PBMC	Naïve CD4+ T	TC	0.243066	Enrichment of BMMC DE genes in PBMC
PBMC	Naïve CD4+ T	TC	0.282228	Enrichment of BMMC DE genes in PBMC
PBMC	Naïve CD4+ T	HC	0.242592	Enrichment of BMMC DE genes in PBMC
PBMC	Naïve CD4+ T	TC	0.259081	Enrichment of BMMC DE genes in PBMC
PBMC	Naïve CD4+ T	HC	0.292079	Enrichment of BMMC DE genes in PBMC
PBMC	Naïve CD4+ T	TC	0.28268	Enrichment of BMMC DE genes in PBMC
PBMC	Naïve CD4+ T	HC	0.289702	Enrichment of BMMC DE genes in PBMC
PBMC	Naïve CD4+ T	TC	0.211553	Enrichment of BMMC DE genes in PBMC
PBMC	Naïve CD4+ T	TC	0.308205	Enrichment of BMMC DE genes in PBMC
PBMC	Naïve CD4+ T	HC	0.244122	Enrichment of BMMC DE genes in PBMC
PBMC	Naïve CD4+ T	HC	0.260391	Enrichment of BMMC DE genes in PBMC
PBMC	Naïve CD4+ T	HC	0.224717	Enrichment of BMMC DE genes in PBMC
PBMC	Naïve CD4+ T	HC	0.255845	Enrichment of BMMC DE genes in PBMC
PBMC	Naïve CD4+ T	TC	0.274909	Enrichment of BMMC DE genes in PBMC
PBMC	Naïve CD4+ T	HC	0.291771	Enrichment of BMMC DE genes in PBMC
PBMC	Naïve CD4+ T	TC	0.249174	Enrichment of BMMC DE genes in PBMC
PBMC	Naïve CD4+ T	HC	0.255327	Enrichment of BMMC DE genes in PBMC
PBMC	Naïve CD4+ T	TC	0.306366	Enrichment of BMMC DE genes in PBMC
PBMC	Naïve CD4+ T	HC	0.249031	Enrichment of BMMC DE genes in PBMC
PBMC	Naïve CD4+ T	HC	0.22508	Enrichment of BMMC DE genes in PBMC
PBMC	Naïve CD4+ T	HC	0.247413	Enrichment of BMMC DE genes in PBMC
PBMC	Naïve CD4+ T	HC	0.253269	Enrichment of BMMC DE genes in PBMC
PBMC	Naïve CD4+ T	TC	0.265982	Enrichment of BMMC DE genes in PBMC
PBMC	Naïve CD4+ T	TC	0.276406	Enrichment of BMMC DE genes in PBMC
PBMC	Naïve CD4+ T	HC	0.280016	Enrichment of BMMC DE genes in PBMC
PBMC	Naïve CD4+ T	TC	0.244618	Enrichment of BMMC DE genes in PBMC
PBMC	Naïve CD4+ T	HC	0.269823	Enrichment of BMMC DE genes in PBMC
PBMC	Naïve CD4+ T	HC	0.271827	Enrichment of BMMC DE genes in PBMC
PBMC	Naïve CD4+ T	HC	0.258178	Enrichment of BMMC DE genes in PBMC
PBMC	Naïve CD4+ T	TC	0.263539	Enrichment of BMMC DE genes in PBMC
PBMC	Naïve CD4+ T	TC	0.307885	Enrichment of BMMC DE genes in PBMC
PBMC	Naïve CD4+ T	TC	0.21087	Enrichment of BMMC DE genes in PBMC
PBMC	Naïve CD4+ T	TC	0.264265	Enrichment of BMMC DE genes in PBMC
PBMC	Naïve CD4+ T	TC	0.229417	Enrichment of BMMC DE genes in PBMC
PBMC	Naïve CD4+ T	TC	0.215449	Enrichment of BMMC DE genes in PBMC
PBMC	Naïve CD4+ T	HC	0.271254	Enrichment of BMMC DE genes in PBMC
PBMC	Naïve CD4+ T	HC	0.260534	Enrichment of BMMC DE genes in PBMC
PBMC	Naïve CD4+ T	HC	0.230033	Enrichment of BMMC DE genes in PBMC
PBMC	Naïve CD4+ T	HC	0.23229	Enrichment of BMMC DE genes in PBMC
PBMC	Naïve CD4+ T	HC	0.280038	Enrichment of BMMC DE genes in PBMC
PBMC	Naïve CD4+ T	HC	0.231343	Enrichment of BMMC DE genes in PBMC
PBMC	Naïve CD4+ T	HC	0.271959	Enrichment of BMMC DE genes in PBMC
PBMC	Naïve CD4+ T	HC	0.233798	Enrichment of BMMC DE genes in PBMC
PBMC	Naïve CD4+ T	HC	0.264034	Enrichment of BMMC DE genes in PBMC
PBMC	Naïve CD4+ T	TC	0.251618	Enrichment of BMMC DE genes in PBMC
PBMC	Naïve CD4+ T	TC	0.219049	Enrichment of BMMC DE genes in PBMC
PBMC	Naïve CD4+ T	HC	0.239698	Enrichment of BMMC DE genes in PBMC
PBMC	Naïve CD4+ T	HC	0.244232	Enrichment of BMMC DE genes in PBMC
PBMC	Naïve CD4+ T	TC	0.250781	Enrichment of BMMC DE genes in PBMC
PBMC	Naïve CD4+ T	TC	0.19086	Enrichment of BMMC DE genes in PBMC
PBMC	Naïve CD4+ T	TC	0.267226	Enrichment of BMMC DE genes in PBMC
PBMC	Naïve CD4+ T	HC	0.247523	Enrichment of BMMC DE genes in PBMC
PBMC	Naïve CD4+ T	TC	0.282999	Enrichment of BMMC DE genes in PBMC
PBMC	Naïve CD4+ T	HC	0.271463	Enrichment of BMMC DE genes in PBMC
PBMC	Naïve CD4+ T	HC	0.316052	Enrichment of BMMC DE genes in PBMC
PBMC	Naïve CD4+ T	HC	0.22103	Enrichment of BMMC DE genes in PBMC
PBMC	Naïve CD4+ T	TC	0.282713	Enrichment of BMMC DE genes in PBMC
PBMC	Naïve CD4+ T	HC	0.24344	Enrichment of BMMC DE genes in PBMC
PBMC	Naïve CD4+ T	TC	0.259026	Enrichment of BMMC DE genes in PBMC
PBMC	Naïve CD4+ T	HC	0.233236	Enrichment of BMMC DE genes in PBMC
PBMC	Naïve CD4+ T	TC	0.253951	Enrichment of BMMC DE genes in PBMC
PBMC	Naïve CD4+ T	HC	0.266037	Enrichment of BMMC DE genes in PBMC
PBMC	Naïve CD4+ T	TC	0.222252	Enrichment of BMMC DE genes in PBMC
PBMC	Naïve CD4+ T	HC	0.246973	Enrichment of BMMC DE genes in PBMC
PBMC	Naïve CD4+ T	HC	0.303317	Enrichment of BMMC DE genes in PBMC
PBMC	Naïve CD4+ T	HC	0.271761	Enrichment of BMMC DE genes in PBMC
PBMC	Naïve CD4+ T	TC	0.214976	Enrichment of BMMC DE genes in PBMC
PBMC	Naïve CD4+ T	TC	0.309426	Enrichment of BMMC DE genes in PBMC
PBMC	Naïve CD4+ T	TC	0.20879	Enrichment of BMMC DE genes in PBMC
PBMC	Naïve CD4+ T	HC	0.222626	Enrichment of BMMC DE genes in PBMC
PBMC	Naïve CD4+ T	TC	0.242493	Enrichment of BMMC DE genes in PBMC
PBMC	Naïve CD4+ T	TC	0.273874	Enrichment of BMMC DE genes in PBMC
PBMC	Naïve CD4+ T	HC	0.329547	Enrichment of BMMC DE genes in PBMC
PBMC	Naïve CD4+ T	HC	0.255096	Enrichment of BMMC DE genes in PBMC
PBMC	Naïve CD4+ T	TC	0.287071	Enrichment of BMMC DE genes in PBMC
PBMC	Naïve CD4+ T	HC	0.238971	Enrichment of BMMC DE genes in PBMC
PBMC	Naïve CD4+ T	HC	0.26574	Enrichment of BMMC DE genes in PBMC
PBMC	Naïve CD4+ T	TC	0.283945	Enrichment of BMMC DE genes in PBMC
PBMC	Naïve CD4+ T	HC	0.262152	Enrichment of BMMC DE genes in PBMC
PBMC	Naïve CD4+ T	HC	0.26935	Enrichment of BMMC DE genes in PBMC
PBMC	Naïve CD4+ T	HC	0.246885	Enrichment of BMMC DE genes in PBMC
PBMC	Naïve CD4+ T	TC	0.286147	Enrichment of BMMC DE genes in PBMC
PBMC	Naïve CD4+ T	HC	0.240369	Enrichment of BMMC DE genes in PBMC
PBMC	Naïve CD4+ T	HC	0.277704	Enrichment of BMMC DE genes in PBMC
PBMC	Naïve CD4+ T	TC	0.314159	Enrichment of BMMC DE genes in PBMC
PBMC	Naïve CD4+ T	TC	0.266973	Enrichment of BMMC DE genes in PBMC
PBMC	Naïve CD4+ T	HC	0.229494	Enrichment of BMMC DE genes in PBMC
PBMC	Naïve CD4+ T	HC	0.265035	Enrichment of BMMC DE genes in PBMC
PBMC	Naïve CD4+ T	TC	0.301677	Enrichment of BMMC DE genes in PBMC
PBMC	Naïve CD4+ T	HC	0.284121	Enrichment of BMMC DE genes in PBMC
PBMC	Naïve CD4+ T	TC	0.266543	Enrichment of BMMC DE genes in PBMC
PBMC	Naïve CD4+ T	HC	0.299069	Enrichment of BMMC DE genes in PBMC
PBMC	Naïve CD4+ T	TC	0.269625	Enrichment of BMMC DE genes in PBMC
PBMC	Naïve CD4+ T	TC	0.258244	Enrichment of BMMC DE genes in PBMC
PBMC	Naïve CD4+ T	TC	0.243671	Enrichment of BMMC DE genes in PBMC
PBMC	Naïve CD4+ T	TC	0.205092	Enrichment of BMMC DE genes in PBMC
PBMC	Naïve CD4+ T	HC	0.265057	Enrichment of BMMC DE genes in PBMC
PBMC	Naïve CD4+ T	HC	0.277	Enrichment of BMMC DE genes in PBMC
PBMC	Naïve CD4+ T	HC	0.281953	Enrichment of BMMC DE genes in PBMC
PBMC	Naïve CD4+ T	HC	0.217045	Enrichment of BMMC DE genes in PBMC
PBMC	Naïve CD4+ T	HC	0.264441	Enrichment of BMMC DE genes in PBMC
PBMC	Naïve CD4+ T	HC	0.287985	Enrichment of BMMC DE genes in PBMC
PBMC	Naïve CD4+ T	HC	0.238377	Enrichment of BMMC DE genes in PBMC
PBMC	Naïve CD4+ T	HC	0.27809	Enrichment of BMMC DE genes in PBMC
PBMC	Naïve CD4+ T	HC	0.235559	Enrichment of BMMC DE genes in PBMC
PBMC	Naïve CD4+ T	TC	0.280676	Enrichment of BMMC DE genes in PBMC
PBMC	Naïve CD4+ T	TC	0.227502	Enrichment of BMMC DE genes in PBMC
PBMC	Naïve CD4+ T	TC	0.252344	Enrichment of BMMC DE genes in PBMC
PBMC	Naïve CD4+ T	HC	0.247788	Enrichment of BMMC DE genes in PBMC
PBMC	Naïve CD4+ T	HC	0.241888	Enrichment of BMMC DE genes in PBMC
PBMC	Naïve CD4+ T	TC	0.255492	Enrichment of BMMC DE genes in PBMC
PBMC	Naïve CD4+ T	HC	0.226214	Enrichment of BMMC DE genes in PBMC
PBMC	Naïve CD4+ T	HC	0.203045	Enrichment of BMMC DE genes in PBMC
PBMC	Naïve CD4+ T	HC	0.266004	Enrichment of BMMC DE genes in PBMC
PBMC	Naïve CD4+ T	TC	0.283318	Enrichment of BMMC DE genes in PBMC
PBMC	Naïve CD4+ T	TC	0.254513	Enrichment of BMMC DE genes in PBMC
PBMC	Naïve CD4+ T	TC	0.213468	Enrichment of BMMC DE genes in PBMC
PBMC	Naïve CD4+ T	HC	0.2524	Enrichment of BMMC DE genes in PBMC
PBMC	Naïve CD4+ T	TC	0.286334	Enrichment of BMMC DE genes in PBMC
PBMC	Naïve CD4+ T	HC	0.286213	Enrichment of BMMC DE genes in PBMC
PBMC	Naïve CD4+ T	HC	0.274468	Enrichment of BMMC DE genes in PBMC
PBMC	Naïve CD4+ T	TC	0.280093	Enrichment of BMMC DE genes in PBMC
PBMC	Naïve CD4+ T	TC	0.25295	Enrichment of BMMC DE genes in PBMC
PBMC	Naïve CD4+ T	HC	0.260369	Enrichment of BMMC DE genes in PBMC
PBMC	Naïve CD4+ T	HC	0.256164	Enrichment of BMMC DE genes in PBMC
PBMC	Naïve CD4+ T	TC	0.250286	Enrichment of BMMC DE genes in PBMC
PBMC	Naïve CD4+ T	HC	0.204134	Enrichment of BMMC DE genes in PBMC
PBMC	Naïve CD4+ T	TC	0.244375	Enrichment of BMMC DE genes in PBMC
PBMC	Naïve CD4+ T	HC	0.319971	Enrichment of BMMC DE genes in PBMC
PBMC	Naïve CD4+ T	HC	0.245003	Enrichment of BMMC DE genes in PBMC
PBMC	Naïve CD4+ T	HC	0.274369	Enrichment of BMMC DE genes in PBMC
PBMC	Naïve CD4+ T	HC	0.257705	Enrichment of BMMC DE genes in PBMC
PBMC	Naïve CD4+ T	TC	0.222351	Enrichment of BMMC DE genes in PBMC
PBMC	Naïve CD4+ T	TC	0.266907	Enrichment of BMMC DE genes in PBMC
PBMC	Naïve CD4+ T	HC	0.296515	Enrichment of BMMC DE genes in PBMC
PBMC	Naïve CD4+ T	HC	0.259873	Enrichment of BMMC DE genes in PBMC
PBMC	Naïve CD4+ T	HC	0.294457	Enrichment of BMMC DE genes in PBMC
PBMC	Naïve CD4+ T	HC	0.202802	Enrichment of BMMC DE genes in PBMC
PBMC	Naïve CD4+ T	HC	0.255625	Enrichment of BMMC DE genes in PBMC
PBMC	Naïve CD4+ T	HC	0.2289	Enrichment of BMMC DE genes in PBMC
PBMC	Naïve CD4+ T	TC	0.25875	Enrichment of BMMC DE genes in PBMC
PBMC	Naïve CD4+ T	HC	0.284033	Enrichment of BMMC DE genes in PBMC
PBMC	Naïve CD4+ T	HC	0.266411	Enrichment of BMMC DE genes in PBMC
PBMC	Naïve CD4+ T	HC	0.256736	Enrichment of BMMC DE genes in PBMC
PBMC	Naïve CD4+ T	TC	0.26377	Enrichment of BMMC DE genes in PBMC
PBMC	Naïve CD4+ T	HC	0.291903	Enrichment of BMMC DE genes in PBMC
PBMC	Naïve CD4+ T	HC	0.275591	Enrichment of BMMC DE genes in PBMC
PBMC	Naïve CD4+ T	TC	0.230133	Enrichment of BMMC DE genes in PBMC
PBMC	Naïve CD4+ T	HC	0.255614	Enrichment of BMMC DE genes in PBMC
PBMC	Naïve CD4+ T	HC	0.237309	Enrichment of BMMC DE genes in PBMC
PBMC	Naïve CD4+ T	TC	0.307731	Enrichment of BMMC DE genes in PBMC
PBMC	Naïve CD4+ T	TC	0.227403	Enrichment of BMMC DE genes in PBMC
PBMC	Naïve CD4+ T	TC	0.271243	Enrichment of BMMC DE genes in PBMC
PBMC	Naïve CD4+ T	HC	0.206226	Enrichment of BMMC DE genes in PBMC
PBMC	Naïve CD4+ T	TC	0.252113	Enrichment of BMMC DE genes in PBMC
PBMC	Naïve CD4+ T	HC	0.244794	Enrichment of BMMC DE genes in PBMC
PBMC	Naïve CD4+ T	TC	0.288568	Enrichment of BMMC DE genes in PBMC
PBMC	Naïve CD4+ T	TC	0.234943	Enrichment of BMMC DE genes in PBMC
PBMC	Naïve CD4+ T	TC	0.328358	Enrichment of BMMC DE genes in PBMC
PBMC	Naïve CD4+ T	TC	0.200744	Enrichment of BMMC DE genes in PBMC
PBMC	Naïve CD4+ T	HC	0.237298	Enrichment of BMMC DE genes in PBMC
PBMC	Naïve CD4+ T	HC	0.273225	Enrichment of BMMC DE genes in PBMC
PBMC	Naïve CD4+ T	TC	0.271783	Enrichment of BMMC DE genes in PBMC
PBMC	Naïve CD4+ T	HC	0.343372	Enrichment of BMMC DE genes in PBMC
PBMC	Naïve CD4+ T	HC	0.238344	Enrichment of BMMC DE genes in PBMC
PBMC	Naïve CD4+ T	HC	0.243825	Enrichment of BMMC DE genes in PBMC
PBMC	Naïve CD4+ T	HC	0.22519	Enrichment of BMMC DE genes in PBMC
PBMC	Naïve CD4+ T	HC	0.243649	Enrichment of BMMC DE genes in PBMC
PBMC	Naïve CD4+ T	HC	0.248404	Enrichment of BMMC DE genes in PBMC
PBMC	Naïve CD4+ T	TC	0.239852	Enrichment of BMMC DE genes in PBMC
PBMC	Naïve CD4+ T	TC	0.26957	Enrichment of BMMC DE genes in PBMC
PBMC	Naïve CD4+ T	HC	0.278662	Enrichment of BMMC DE genes in PBMC
PBMC	Naïve CD4+ T	TC	0.313499	Enrichment of BMMC DE genes in PBMC
PBMC	Naïve CD4+ T	HC	0.255239	Enrichment of BMMC DE genes in PBMC
PBMC	Naïve CD4+ T	TC	0.313378	Enrichment of BMMC DE genes in PBMC
PBMC	Naïve CD4+ T	TC	0.257628	Enrichment of BMMC DE genes in PBMC
PBMC	Naïve CD4+ T	HC	0.263803	Enrichment of BMMC DE genes in PBMC
PBMC	Naïve CD4+ T	HC	0.272135	Enrichment of BMMC DE genes in PBMC
PBMC	Naïve CD4+ T	TC	0.245839	Enrichment of BMMC DE genes in PBMC
PBMC	Naïve CD4+ T	HC	0.256494	Enrichment of BMMC DE genes in PBMC
PBMC	Naïve CD4+ T	TC	0.261546	Enrichment of BMMC DE genes in PBMC
PBMC	Naïve CD4+ T	HC	0.242669	Enrichment of BMMC DE genes in PBMC
PBMC	Naïve CD4+ T	HC	0.196055	Enrichment of BMMC DE genes in PBMC
PBMC	Naïve CD4+ T	HC	0.230672	Enrichment of BMMC DE genes in PBMC
PBMC	Naïve CD4+ T	HC	0.256384	Enrichment of BMMC DE genes in PBMC
PBMC	Naïve CD4+ T	HC	0.240204	Enrichment of BMMC DE genes in PBMC
PBMC	Naïve CD4+ T	HC	0.142881	Enrichment of BMMC DE genes in PBMC
PBMC	Naïve CD4+ T	HC	0.216671	Enrichment of BMMC DE genes in PBMC
PBMC	Naïve CD4+ T	TC	0.211278	Enrichment of BMMC DE genes in PBMC
PBMC	Naïve CD4+ T	TC	0.282503	Enrichment of BMMC DE genes in PBMC
PBMC	Naïve CD4+ T	HC	0.247634	Enrichment of BMMC DE genes in PBMC
PBMC	Naïve CD4+ T	HC	0.189462	Enrichment of BMMC DE genes in PBMC
PBMC	Naïve CD4+ T	HC	0.212599	Enrichment of BMMC DE genes in PBMC
PBMC	Naïve CD4+ T	TC	0.19392	Enrichment of BMMC DE genes in PBMC
PBMC	Naïve CD4+ T	TC	0.281612	Enrichment of BMMC DE genes in PBMC
PBMC	Naïve CD4+ T	HC	0.237958	Enrichment of BMMC DE genes in PBMC
PBMC	Naïve CD4+ T	HC	0.269989	Enrichment of BMMC DE genes in PBMC
PBMC	Naïve CD4+ T	HC	0.256835	Enrichment of BMMC DE genes in PBMC
PBMC	Naïve CD4+ T	HC	0.287809	Enrichment of BMMC DE genes in PBMC
PBMC	Naïve CD4+ T	TC	0.228812	Enrichment of BMMC DE genes in PBMC
PBMC	Naïve CD4+ T	HC	0.267611	Enrichment of BMMC DE genes in PBMC
PBMC	Naïve CD4+ T	HC	0.179886	Enrichment of BMMC DE genes in PBMC
PBMC	Naïve CD4+ T	TC	0.281491	Enrichment of BMMC DE genes in PBMC
PBMC	Naïve CD4+ T	TC	0.211234	Enrichment of BMMC DE genes in PBMC
PBMC	Naïve CD4+ T	HC	0.233269	Enrichment of BMMC DE genes in PBMC
PBMC	Naïve CD4+ T	TC	0.161064	Enrichment of BMMC DE genes in PBMC
PBMC	Naïve CD4+ T	HC	0.231255	Enrichment of BMMC DE genes in PBMC
PBMC	Naïve CD4+ T	HC	0.27361	Enrichment of BMMC DE genes in PBMC
PBMC	Naïve CD4+ T	HC	0.284419	Enrichment of BMMC DE genes in PBMC
PBMC	Naïve CD4+ T	TC	0.235856	Enrichment of BMMC DE genes in PBMC
PBMC	Naïve CD4+ T	HC	0.264012	Enrichment of BMMC DE genes in PBMC
PBMC	Naïve CD4+ T	HC	0.287765	Enrichment of BMMC DE genes in PBMC
PBMC	Naïve CD4+ T	TC	0.210452	Enrichment of BMMC DE genes in PBMC
PBMC	Naïve CD4+ T	HC	0.232653	Enrichment of BMMC DE genes in PBMC
PBMC	Naïve CD4+ T	HC	0.250374	Enrichment of BMMC DE genes in PBMC
PBMC	Naïve CD4+ T	HC	0.23962	Enrichment of BMMC DE genes in PBMC
PBMC	Naïve CD4+ T	HC	0.177497	Enrichment of BMMC DE genes in PBMC
PBMC	Naïve CD4+ T	HC	0.250121	Enrichment of BMMC DE genes in PBMC
PBMC	Naïve CD4+ T	HC	0.202637	Enrichment of BMMC DE genes in PBMC
PBMC	Naïve CD4+ T	HC	0.25262	Enrichment of BMMC DE genes in PBMC
PBMC	Naïve CD4+ T	TC	0.230408	Enrichment of BMMC DE genes in PBMC
PBMC	Naïve CD4+ T	HC	0.170519	Enrichment of BMMC DE genes in PBMC
PBMC	Naïve CD4+ T	HC	0.302679	Enrichment of BMMC DE genes in PBMC
PBMC	Naïve CD4+ T	HC	0.217034	Enrichment of BMMC DE genes in PBMC
PBMC	Naïve CD4+ T	HC	0.245311	Enrichment of BMMC DE genes in PBMC
PBMC	Naïve CD4+ T	HC	0.171367	Enrichment of BMMC DE genes in PBMC
PBMC	Naïve CD4+ T	HC	0.261172	Enrichment of BMMC DE genes in PBMC
PBMC	Naïve CD4+ T	HC	0.227942	Enrichment of BMMC DE genes in PBMC
PBMC	Naïve CD4+ T	HC	0.232917	Enrichment of BMMC DE genes in PBMC
PBMC	Naïve CD4+ T	TC	0.254502	Enrichment of BMMC DE genes in PBMC
PBMC	Naïve CD4+ T	HC	0.217629	Enrichment of BMMC DE genes in PBMC
PBMC	Naïve CD4+ T	HC	0.236032	Enrichment of BMMC DE genes in PBMC
PBMC	Naïve CD4+ T	HC	0.272674	Enrichment of BMMC DE genes in PBMC
PBMC	Naïve CD4+ T	HC	0.261249	Enrichment of BMMC DE genes in PBMC
PBMC	Naïve CD4+ T	HC	0.240017	Enrichment of BMMC DE genes in PBMC
PBMC	Naïve CD4+ T	HC	0.321413	Enrichment of BMMC DE genes in PBMC
PBMC	Naïve CD4+ T	HC	0.277033	Enrichment of BMMC DE genes in PBMC
PBMC	Naïve CD4+ T	HC	0.239103	Enrichment of BMMC DE genes in PBMC
PBMC	Naïve CD4+ T	TC	0.226357	Enrichment of BMMC DE genes in PBMC
PBMC	Naïve CD4+ T	HC	0.281843	Enrichment of BMMC DE genes in PBMC
PBMC	Naïve CD4+ T	HC	0.25689	Enrichment of BMMC DE genes in PBMC
PBMC	Naïve CD4+ T	HC	0.278178	Enrichment of BMMC DE genes in PBMC
PBMC	Naïve CD4+ T	HC	0.155682	Enrichment of BMMC DE genes in PBMC
PBMC	Naïve CD4+ T	HC	0.224321	Enrichment of BMMC DE genes in PBMC
PBMC	Naïve CD4+ T	TC	0.233402	Enrichment of BMMC DE genes in PBMC
PBMC	Naïve CD4+ T	TC	0.286466	Enrichment of BMMC DE genes in PBMC
PBMC	Naïve CD4+ T	TC	0.247149	Enrichment of BMMC DE genes in PBMC
PBMC	Naïve CD4+ T	TC	0.292938	Enrichment of BMMC DE genes in PBMC
PBMC	Naïve CD4+ T	TC	0.290087	Enrichment of BMMC DE genes in PBMC
PBMC	Naïve CD4+ T	HC	0.262768	Enrichment of BMMC DE genes in PBMC
PBMC	Naïve CD4+ T	HC	0.264683	Enrichment of BMMC DE genes in PBMC
PBMC	Naïve CD4+ T	HC	0.234018	Enrichment of BMMC DE genes in PBMC
PBMC	Naïve CD4+ T	HC	0.199897	Enrichment of BMMC DE genes in PBMC
PBMC	Naïve CD4+ T	HC	0.23579	Enrichment of BMMC DE genes in PBMC
PBMC	Naïve CD4+ T	HC	0.214976	Enrichment of BMMC DE genes in PBMC
PBMC	Naïve CD4+ T	HC	0.228294	Enrichment of BMMC DE genes in PBMC
PBMC	Naïve CD4+ T	HC	0.260688	Enrichment of BMMC DE genes in PBMC
PBMC	Naïve CD4+ T	HC	0.244122	Enrichment of BMMC DE genes in PBMC
PBMC	Naïve CD4+ T	HC	0.204222	Enrichment of BMMC DE genes in PBMC
PBMC	Naïve CD4+ T	HC	0.209109	Enrichment of BMMC DE genes in PBMC
PBMC	Naïve CD4+ T	HC	0.217783	Enrichment of BMMC DE genes in PBMC
PBMC	Naïve CD4+ T	HC	0.27339	Enrichment of BMMC DE genes in PBMC
PBMC	Naïve CD4+ T	HC	0.243187	Enrichment of BMMC DE genes in PBMC
PBMC	Naïve CD4+ T	HC	0.239246	Enrichment of BMMC DE genes in PBMC
PBMC	Naïve CD4+ T	HC	0.235845	Enrichment of BMMC DE genes in PBMC
PBMC	Naïve CD4+ T	HC	0.214007	Enrichment of BMMC DE genes in PBMC
PBMC	Naïve CD4+ T	HC	0.214635	Enrichment of BMMC DE genes in PBMC
PBMC	Naïve CD4+ T	HC	0.232686	Enrichment of BMMC DE genes in PBMC
PBMC	Naïve CD4+ T	HC	0.235493	Enrichment of BMMC DE genes in PBMC
PBMC	Naïve CD4+ T	HC	0.180326	Enrichment of BMMC DE genes in PBMC
PBMC	Naïve CD4+ T	HC	0.240468	Enrichment of BMMC DE genes in PBMC
PBMC	Naïve CD4+ T	HC	0.2653	Enrichment of BMMC DE genes in PBMC
PBMC	Naïve CD4+ T	HC	0.230683	Enrichment of BMMC DE genes in PBMC
PBMC	Naïve CD4+ T	HC	0.156232	Enrichment of BMMC DE genes in PBMC
PBMC	Naïve CD4+ T	HC	0.252543	Enrichment of BMMC DE genes in PBMC
PBMC	Naïve CD4+ T	HC	0.258971	Enrichment of BMMC DE genes in PBMC
PBMC	Naïve CD4+ T	HC	0.297704	Enrichment of BMMC DE genes in PBMC
PBMC	Naïve CD4+ T	TC	0.293081	Enrichment of BMMC DE genes in PBMC
PBMC	Naïve CD4+ T	HC	0.202989	Enrichment of BMMC DE genes in PBMC
PBMC	Naïve CD4+ T	TC	0.271342	Enrichment of BMMC DE genes in PBMC
PBMC	Naïve CD4+ T	TC	0.284628	Enrichment of BMMC DE genes in PBMC
PBMC	Naïve CD4+ T	TC	0.227876	Enrichment of BMMC DE genes in PBMC
PBMC	Naïve CD4+ T	HC	0.230606	Enrichment of BMMC DE genes in PBMC
PBMC	Naïve CD4+ T	TC	0.197882	Enrichment of BMMC DE genes in PBMC
PBMC	Naïve CD4+ T	HC	0.241679	Enrichment of BMMC DE genes in PBMC
PBMC	Naïve CD4+ T	HC	0.211157	Enrichment of BMMC DE genes in PBMC
PBMC	Naïve CD4+ T	TC	0.253049	Enrichment of BMMC DE genes in PBMC
PBMC	Naïve CD4+ T	HC	0.248767	Enrichment of BMMC DE genes in PBMC
PBMC	Naïve CD4+ T	HC	0.265674	Enrichment of BMMC DE genes in PBMC
PBMC	Naïve CD4+ T	HC	0.214316	Enrichment of BMMC DE genes in PBMC
PBMC	Naïve CD4+ T	HC	0.237452	Enrichment of BMMC DE genes in PBMC
PBMC	Naïve CD4+ T	TC	0.258651	Enrichment of BMMC DE genes in PBMC
PBMC	Naïve CD4+ T	HC	0.232862	Enrichment of BMMC DE genes in PBMC
PBMC	Naïve CD4+ T	HC	0.207557	Enrichment of BMMC DE genes in PBMC
PBMC	Naïve CD4+ T	HC	0.252179	Enrichment of BMMC DE genes in PBMC
PBMC	Naïve CD4+ T	HC	0.228239	Enrichment of BMMC DE genes in PBMC
PBMC	Naïve CD4+ T	TC	0.250682	Enrichment of BMMC DE genes in PBMC
PBMC	Naïve CD4+ T	TC	0.292828	Enrichment of BMMC DE genes in PBMC
PBMC	Naïve CD4+ T	HC	0.220171	Enrichment of BMMC DE genes in PBMC
PBMC	Naïve CD4+ T	HC	0.255173	Enrichment of BMMC DE genes in PBMC
PBMC	Naïve CD4+ T	HC	0.230055	Enrichment of BMMC DE genes in PBMC
PBMC	Naïve CD4+ T	HC	0.262592	Enrichment of BMMC DE genes in PBMC
PBMC	Naïve CD4+ T	HC	0.233303	Enrichment of BMMC DE genes in PBMC
PBMC	Naïve CD4+ T	HC	0.240853	Enrichment of BMMC DE genes in PBMC
PBMC	Naïve CD4+ T	HC	0.215119	Enrichment of BMMC DE genes in PBMC
PBMC	Naïve CD4+ T	HC	0.218278	Enrichment of BMMC DE genes in PBMC
PBMC	Naïve CD4+ T	HC	0.214701	Enrichment of BMMC DE genes in PBMC
PBMC	Naïve CD4+ T	TC	0.212345	Enrichment of BMMC DE genes in PBMC
PBMC	Naïve CD4+ T	TC	0.25011	Enrichment of BMMC DE genes in PBMC
PBMC	Naïve CD4+ T	TC	0.263968	Enrichment of BMMC DE genes in PBMC
PBMC	Naïve CD4+ T	HC	0.253038	Enrichment of BMMC DE genes in PBMC
PBMC	Naïve CD4+ T	HC	0.223473	Enrichment of BMMC DE genes in PBMC
PBMC	Naïve CD4+ T	HC	0.21458	Enrichment of BMMC DE genes in PBMC
PBMC	Naïve CD4+ T	TC	0.21119	Enrichment of BMMC DE genes in PBMC
PBMC	Naïve CD4+ T	TC	0.235405	Enrichment of BMMC DE genes in PBMC
PBMC	Naïve CD4+ T	HC	0.241745	Enrichment of BMMC DE genes in PBMC
PBMC	Naïve CD4+ T	HC	0.266929	Enrichment of BMMC DE genes in PBMC
PBMC	Naïve CD4+ T	HC	0.227381	Enrichment of BMMC DE genes in PBMC
PBMC	Naïve CD4+ T	HC	0.223969	Enrichment of BMMC DE genes in PBMC
PBMC	Naïve CD4+ T	HC	0.25044	Enrichment of BMMC DE genes in PBMC
PBMC	Naïve CD4+ T	HC	0.24639	Enrichment of BMMC DE genes in PBMC
PBMC	Naïve CD4+ T	HC	0.217596	Enrichment of BMMC DE genes in PBMC
PBMC	Naïve CD4+ T	HC	0.240028	Enrichment of BMMC DE genes in PBMC
PBMC	Naïve CD4+ T	TC	0.241018	Enrichment of BMMC DE genes in PBMC
PBMC	Naïve CD4+ T	TC	0.262229	Enrichment of BMMC DE genes in PBMC
PBMC	Naïve CD4+ T	TC	0.192467	Enrichment of BMMC DE genes in PBMC
PBMC	Naïve CD4+ T	TC	0.312068	Enrichment of BMMC DE genes in PBMC
PBMC	Naïve CD4+ T	HC	0.276086	Enrichment of BMMC DE genes in PBMC
PBMC	Naïve CD4+ T	HC	0.206479	Enrichment of BMMC DE genes in PBMC
PBMC	Naïve CD4+ T	TC	0.272971	Enrichment of BMMC DE genes in PBMC
PBMC	Naïve CD4+ T	TC	0.177839	Enrichment of BMMC DE genes in PBMC
PBMC	Naïve CD4+ T	TC	0.220116	Enrichment of BMMC DE genes in PBMC
PBMC	Naïve CD4+ T	HC	0.295139	Enrichment of BMMC DE genes in PBMC
PBMC	Naïve CD4+ T	TC	0.248888	Enrichment of BMMC DE genes in PBMC
PBMC	Naïve CD4+ T	HC	0.253753	Enrichment of BMMC DE genes in PBMC
PBMC	Naïve CD4+ T	HC	0.27514	Enrichment of BMMC DE genes in PBMC
PBMC	Naïve CD4+ T	HC	0.271419	Enrichment of BMMC DE genes in PBMC
PBMC	Naïve CD4+ T	HC	0.25077	Enrichment of BMMC DE genes in PBMC
PBMC	Naïve CD4+ T	TC	0.227579	Enrichment of BMMC DE genes in PBMC
PBMC	Naïve CD4+ T	HC	0.233743	Enrichment of BMMC DE genes in PBMC
PBMC	Naïve CD4+ T	HC	0.274733	Enrichment of BMMC DE genes in PBMC
PBMC	Naïve CD4+ T	HC	0.225521	Enrichment of BMMC DE genes in PBMC
PBMC	Naïve CD4+ T	TC	0.28487	Enrichment of BMMC DE genes in PBMC
PBMC	Naïve CD4+ T	HC	0.231938	Enrichment of BMMC DE genes in PBMC
PBMC	Naïve CD4+ T	HC	0.246346	Enrichment of BMMC DE genes in PBMC
PBMC	Naïve CD4+ T	HC	0.25142	Enrichment of BMMC DE genes in PBMC
PBMC	Naïve CD4+ T	TC	0.218476	Enrichment of BMMC DE genes in PBMC
PBMC	Naïve CD4+ T	HC	0.27088	Enrichment of BMMC DE genes in PBMC
PBMC	Naïve CD4+ T	HC	0.210386	Enrichment of BMMC DE genes in PBMC
PBMC	Naïve CD4+ T	HC	0.180921	Enrichment of BMMC DE genes in PBMC
PBMC	Naïve CD4+ T	HC	0.255338	Enrichment of BMMC DE genes in PBMC
PBMC	Naïve CD4+ T	HC	0.258189	Enrichment of BMMC DE genes in PBMC
PBMC	Naïve CD4+ T	HC	0.227997	Enrichment of BMMC DE genes in PBMC
PBMC	Naïve CD4+ T	HC	0.225069	Enrichment of BMMC DE genes in PBMC
PBMC	Naïve CD4+ T	HC	0.236484	Enrichment of BMMC DE genes in PBMC
PBMC	Naïve CD4+ T	TC	0.282503	Enrichment of BMMC DE genes in PBMC
PBMC	Naïve CD4+ T	TC	0.272509	Enrichment of BMMC DE genes in PBMC
PBMC	Naïve CD4+ T	HC	0.245135	Enrichment of BMMC DE genes in PBMC
PBMC	Naïve CD4+ T	TC	0.213974	Enrichment of BMMC DE genes in PBMC
PBMC	Naïve CD4+ T	HC	0.207403	Enrichment of BMMC DE genes in PBMC
PBMC	Naïve CD4+ T	HC	0.211652	Enrichment of BMMC DE genes in PBMC
PBMC	Naïve CD4+ T	HC	0.23491	Enrichment of BMMC DE genes in PBMC
PBMC	Naïve CD4+ T	TC	0.225455	Enrichment of BMMC DE genes in PBMC
PBMC	Naïve CD4+ T	HC	0.254887	Enrichment of BMMC DE genes in PBMC
PBMC	Naïve CD4+ T	HC	0.182197	Enrichment of BMMC DE genes in PBMC
PBMC	Naïve CD4+ T	TC	0.2101	Enrichment of BMMC DE genes in PBMC
PBMC	Naïve CD4+ T	TC	0.255063	Enrichment of BMMC DE genes in PBMC
PBMC	Naïve CD4+ T	TC	0.302569	Enrichment of BMMC DE genes in PBMC
PBMC	Naïve CD4+ T	HC	0.233974	Enrichment of BMMC DE genes in PBMC
PBMC	Naïve CD4+ T	HC	0.207018	Enrichment of BMMC DE genes in PBMC
PBMC	Naïve CD4+ T	HC	0.255514	Enrichment of BMMC DE genes in PBMC
PBMC	Naïve CD4+ T	HC	0.220116	Enrichment of BMMC DE genes in PBMC
PBMC	Naïve CD4+ T	HC	0.215669	Enrichment of BMMC DE genes in PBMC
PBMC	Naïve CD4+ T	HC	0.228867	Enrichment of BMMC DE genes in PBMC
PBMC	Naïve CD4+ T	HC	0.218608	Enrichment of BMMC DE genes in PBMC
PBMC	Naïve CD4+ T	HC	0.247017	Enrichment of BMMC DE genes in PBMC
PBMC	Naïve CD4+ T	HC	0.279179	Enrichment of BMMC DE genes in PBMC
PBMC	Naïve CD4+ T	HC	0.232598	Enrichment of BMMC DE genes in PBMC
PBMC	Naïve CD4+ T	HC	0.266675	Enrichment of BMMC DE genes in PBMC
PBMC	Naïve CD4+ T	HC	0.178532	Enrichment of BMMC DE genes in PBMC
PBMC	Naïve CD4+ T	HC	0.267512	Enrichment of BMMC DE genes in PBMC
PBMC	Naïve CD4+ T	HC	0.247336	Enrichment of BMMC DE genes in PBMC
PBMC	Naïve CD4+ T	HC	0.282558	Enrichment of BMMC DE genes in PBMC
PBMC	Naïve CD4+ T	HC	0.262218	Enrichment of BMMC DE genes in PBMC
PBMC	Naïve CD4+ T	HC	0.212565	Enrichment of BMMC DE genes in PBMC
PBMC	Naïve CD4+ T	TC	0.229307	Enrichment of BMMC DE genes in PBMC
PBMC	Naïve CD4+ T	TC	0.21699	Enrichment of BMMC DE genes in PBMC
PBMC	Naïve CD4+ T	HC	0.263362	Enrichment of BMMC DE genes in PBMC
PBMC	Naïve CD4+ T	HC	0.281238	Enrichment of BMMC DE genes in PBMC
PBMC	Naïve CD4+ T	TC	0.236417	Enrichment of BMMC DE genes in PBMC
PBMC	Naïve CD4+ T	TC	0.242636	Enrichment of BMMC DE genes in PBMC
PBMC	Naïve CD4+ T	TC	0.234546	Enrichment of BMMC DE genes in PBMC
PBMC	Naïve CD4+ T	HC	0.205301	Enrichment of BMMC DE genes in PBMC
PBMC	Naïve CD4+ T	HC	0.252014	Enrichment of BMMC DE genes in PBMC
PBMC	Naïve CD4+ T	TC	0.242581	Enrichment of BMMC DE genes in PBMC
PBMC	Naïve CD4+ T	HC	0.212158	Enrichment of BMMC DE genes in PBMC
PBMC	Naïve CD4+ T	TC	0.212885	Enrichment of BMMC DE genes in PBMC
PBMC	Naïve CD4+ T	HC	0.264705	Enrichment of BMMC DE genes in PBMC
PBMC	Naïve CD4+ T	HC	0.245773	Enrichment of BMMC DE genes in PBMC
PBMC	Naïve CD4+ T	HC	0.25776	Enrichment of BMMC DE genes in PBMC
PBMC	Naïve CD4+ T	TC	0.294501	Enrichment of BMMC DE genes in PBMC
PBMC	Naïve CD4+ T	HC	0.228768	Enrichment of BMMC DE genes in PBMC
PBMC	Naïve CD4+ T	TC	0.196264	Enrichment of BMMC DE genes in PBMC
PBMC	Naïve CD4+ T	HC	0.174669	Enrichment of BMMC DE genes in PBMC
PBMC	Naïve CD4+ T	TC	0.2465	Enrichment of BMMC DE genes in PBMC
PBMC	Naïve CD4+ T	HC	0.258784	Enrichment of BMMC DE genes in PBMC
PBMC	Naïve CD4+ T	HC	0.212499	Enrichment of BMMC DE genes in PBMC
PBMC	Naïve CD4+ T	HC	0.26137	Enrichment of BMMC DE genes in PBMC
PBMC	Naïve CD4+ T	HC	0.244651	Enrichment of BMMC DE genes in PBMC
PBMC	Naïve CD4+ T	HC	0.241338	Enrichment of BMMC DE genes in PBMC
PBMC	Naïve CD4+ T	HC	0.252366	Enrichment of BMMC DE genes in PBMC
PBMC	Naïve CD4+ T	HC	0.250165	Enrichment of BMMC DE genes in PBMC
PBMC	Naïve CD4+ T	HC	0.220446	Enrichment of BMMC DE genes in PBMC
PBMC	Naïve CD4+ T	HC	0.251475	Enrichment of BMMC DE genes in PBMC
PBMC	Naïve CD4+ T	HC	0.212136	Enrichment of BMMC DE genes in PBMC
PBMC	Naïve CD4+ T	HC	0.19534	Enrichment of BMMC DE genes in PBMC
PBMC	Naïve CD4+ T	HC	0.229109	Enrichment of BMMC DE genes in PBMC
PBMC	Naïve CD4+ T	HC	0.264595	Enrichment of BMMC DE genes in PBMC
PBMC	Naïve CD4+ T	HC	0.199742	Enrichment of BMMC DE genes in PBMC
PBMC	Naïve CD4+ T	TC	0.288447	Enrichment of BMMC DE genes in PBMC
PBMC	Naïve CD4+ T	HC	0.187195	Enrichment of BMMC DE genes in PBMC
PBMC	Naïve CD4+ T	HC	0.258872	Enrichment of BMMC DE genes in PBMC
PBMC	Naïve CD4+ T	HC	0.255592	Enrichment of BMMC DE genes in PBMC
PBMC	Naïve CD4+ T	HC	0.235526	Enrichment of BMMC DE genes in PBMC
PBMC	Naïve CD4+ T	TC	0.212521	Enrichment of BMMC DE genes in PBMC
PBMC	Naïve CD4+ T	TC	0.243836	Enrichment of BMMC DE genes in PBMC
PBMC	Naïve CD4+ T	HC	0.179457	Enrichment of BMMC DE genes in PBMC
PBMC	Naïve CD4+ T	TC	0.179523	Enrichment of BMMC DE genes in PBMC
PBMC	Naïve CD4+ T	TC	0.289416	Enrichment of BMMC DE genes in PBMC
PBMC	Naïve CD4+ T	HC	0.266719	Enrichment of BMMC DE genes in PBMC
PBMC	Naïve CD4+ T	HC	0.233842	Enrichment of BMMC DE genes in PBMC
PBMC	Naïve CD4+ T	HC	0.217959	Enrichment of BMMC DE genes in PBMC
PBMC	Naïve CD4+ T	HC	0.24235	Enrichment of BMMC DE genes in PBMC
PBMC	Naïve CD4+ T	HC	0.244155	Enrichment of BMMC DE genes in PBMC
PBMC	Naïve CD4+ T	HC	0.262647	Enrichment of BMMC DE genes in PBMC
PBMC	Naïve CD4+ T	HC	0.229329	Enrichment of BMMC DE genes in PBMC
PBMC	Naïve CD4+ T	HC	0.238597	Enrichment of BMMC DE genes in PBMC
PBMC	Naïve CD4+ T	HC	0.262185	Enrichment of BMMC DE genes in PBMC
PBMC	Naïve CD4+ T	TC	0.213039	Enrichment of BMMC DE genes in PBMC
PBMC	Naïve CD4+ T	HC	0.215174	Enrichment of BMMC DE genes in PBMC
PBMC	Naïve CD4+ T	HC	0.167239	Enrichment of BMMC DE genes in PBMC
PBMC	Naïve CD4+ T	HC	0.265828	Enrichment of BMMC DE genes in PBMC
PBMC	Naïve CD4+ T	TC	0.2559	Enrichment of BMMC DE genes in PBMC
PBMC	Naïve CD4+ T	HC	0.226599	Enrichment of BMMC DE genes in PBMC
PBMC	Naïve CD4+ T	HC	0.218091	Enrichment of BMMC DE genes in PBMC
PBMC	Naïve CD4+ T	HC	0.264045	Enrichment of BMMC DE genes in PBMC
PBMC	Naïve CD4+ T	HC	0.213479	Enrichment of BMMC DE genes in PBMC
PBMC	Naïve CD4+ T	TC	0.265707	Enrichment of BMMC DE genes in PBMC
PBMC	Naïve CD4+ T	HC	0.238509	Enrichment of BMMC DE genes in PBMC
PBMC	Naïve CD4+ T	HC	0.241018	Enrichment of BMMC DE genes in PBMC
PBMC	Naïve CD4+ T	HC	0.236803	Enrichment of BMMC DE genes in PBMC
PBMC	Naïve CD4+ T	HC	0.213666	Enrichment of BMMC DE genes in PBMC
PBMC	Naïve CD4+ T	TC	0.244508	Enrichment of BMMC DE genes in PBMC
PBMC	Naïve CD4+ T	HC	0.298651	Enrichment of BMMC DE genes in PBMC
PBMC	Naïve CD4+ T	TC	0.209263	Enrichment of BMMC DE genes in PBMC
PBMC	Naïve CD4+ T	TC	0.217056	Enrichment of BMMC DE genes in PBMC
PBMC	Naïve CD4+ T	TC	0.283131	Enrichment of BMMC DE genes in PBMC
PBMC	Naïve CD4+ T	TC	0.225763	Enrichment of BMMC DE genes in PBMC
PBMC	Naïve CD4+ T	HC	0.225543	Enrichment of BMMC DE genes in PBMC
PBMC	Naïve CD4+ T	HC	0.236098	Enrichment of BMMC DE genes in PBMC
PBMC	Naïve CD4+ T	TC	0.200271	Enrichment of BMMC DE genes in PBMC
PBMC	Naïve CD4+ T	HC	0.217937	Enrichment of BMMC DE genes in PBMC
PBMC	Naïve CD4+ T	TC	0.208372	Enrichment of BMMC DE genes in PBMC
PBMC	Naïve CD4+ T	HC	0.267369	Enrichment of BMMC DE genes in PBMC
PBMC	Naïve CD4+ T	TC	0.221569	Enrichment of BMMC DE genes in PBMC
PBMC	Naïve CD4+ T	TC	0.241734	Enrichment of BMMC DE genes in PBMC
PBMC	Naïve CD4+ T	HC	0.250242	Enrichment of BMMC DE genes in PBMC
PBMC	Naïve CD4+ T	HC	0.228085	Enrichment of BMMC DE genes in PBMC
PBMC	Naïve CD4+ T	HC	0.217045	Enrichment of BMMC DE genes in PBMC
PBMC	Naïve CD4+ T	HC	0.241789	Enrichment of BMMC DE genes in PBMC
PBMC	Naïve CD4+ T	HC	0.213204	Enrichment of BMMC DE genes in PBMC
PBMC	Naïve CD4+ T	HC	0.206864	Enrichment of BMMC DE genes in PBMC
PBMC	Naïve CD4+ T	HC	0.272828	Enrichment of BMMC DE genes in PBMC
PBMC	Naïve CD4+ T	TC	0.232092	Enrichment of BMMC DE genes in PBMC
PBMC	Naïve CD4+ T	TC	0.29373	Enrichment of BMMC DE genes in PBMC
PBMC	Naïve CD4+ T	TC	0.230903	Enrichment of BMMC DE genes in PBMC
PBMC	Naïve CD4+ T	TC	0.227205	Enrichment of BMMC DE genes in PBMC
PBMC	Naïve CD4+ T	TC	0.253115	Enrichment of BMMC DE genes in PBMC
PBMC	Naïve CD4+ T	TC	0.250759	Enrichment of BMMC DE genes in PBMC
PBMC	Naïve CD4+ T	HC	0.233369	Enrichment of BMMC DE genes in PBMC
PBMC	Naïve CD4+ T	TC	0.228735	Enrichment of BMMC DE genes in PBMC
PBMC	Naïve CD4+ T	TC	0.261987	Enrichment of BMMC DE genes in PBMC
PBMC	Naïve CD4+ T	TC	0.262658	Enrichment of BMMC DE genes in PBMC
PBMC	Naïve CD4+ T	TC	0.288205	Enrichment of BMMC DE genes in PBMC
PBMC	Naïve CD4+ T	TC	0.239885	Enrichment of BMMC DE genes in PBMC
PBMC	Naïve CD4+ T	TC	0.263516	Enrichment of BMMC DE genes in PBMC
PBMC	Naïve CD4+ T	TC	0.291001	Enrichment of BMMC DE genes in PBMC
PBMC	Naïve CD4+ T	TC	0.256032	Enrichment of BMMC DE genes in PBMC
PBMC	Naïve CD4+ T	TC	0.286455	Enrichment of BMMC DE genes in PBMC
PBMC	Naïve CD4+ T	TC	0.295646	Enrichment of BMMC DE genes in PBMC
PBMC	Naïve CD4+ T	TC	0.272003	Enrichment of BMMC DE genes in PBMC
PBMC	Naïve CD4+ T	TC	0.263891	Enrichment of BMMC DE genes in PBMC
PBMC	Naïve CD4+ T	TC	0.271959	Enrichment of BMMC DE genes in PBMC
PBMC	Naïve CD4+ T	TC	0.283505	Enrichment of BMMC DE genes in PBMC
PBMC	Naïve CD4+ T	TC	0.231321	Enrichment of BMMC DE genes in PBMC
PBMC	Naïve CD4+ T	TC	0.253918	Enrichment of BMMC DE genes in PBMC
PBMC	Naïve CD4+ T	TC	0.282217	Enrichment of BMMC DE genes in PBMC
PBMC	Naïve CD4+ T	TC	0.260732	Enrichment of BMMC DE genes in PBMC
PBMC	Naïve CD4+ T	TC	0.281469	Enrichment of BMMC DE genes in PBMC
PBMC	Naïve CD4+ T	TC	0.292068	Enrichment of BMMC DE genes in PBMC
PBMC	Naïve CD4+ T	TC	0.278475	Enrichment of BMMC DE genes in PBMC
PBMC	Naïve CD4+ T	TC	0.245179	Enrichment of BMMC DE genes in PBMC
PBMC	Naïve CD4+ T	TC	0.273907	Enrichment of BMMC DE genes in PBMC
PBMC	Naïve CD4+ T	TC	0.308128	Enrichment of BMMC DE genes in PBMC
PBMC	Naïve CD4+ T	TC	0.252906	Enrichment of BMMC DE genes in PBMC
PBMC	Naïve CD4+ T	TC	0.258233	Enrichment of BMMC DE genes in PBMC
PBMC	Naïve CD4+ T	TC	0.246412	Enrichment of BMMC DE genes in PBMC
PBMC	Naïve CD4+ T	TC	0.290968	Enrichment of BMMC DE genes in PBMC
PBMC	Naïve CD4+ T	TC	0.249119	Enrichment of BMMC DE genes in PBMC
PBMC	Naïve CD4+ T	TC	0.21229	Enrichment of BMMC DE genes in PBMC
PBMC	Naïve CD4+ T	TC	0.308502	Enrichment of BMMC DE genes in PBMC
PBMC	Naïve CD4+ T	TC	0.26815	Enrichment of BMMC DE genes in PBMC
PBMC	Naïve CD4+ T	TC	0.314269	Enrichment of BMMC DE genes in PBMC
PBMC	Naïve CD4+ T	TC	0.281755	Enrichment of BMMC DE genes in PBMC
PBMC	Naïve CD4+ T	TC	0.228217	Enrichment of BMMC DE genes in PBMC
PBMC	Naïve CD4+ T	TC	0.274689	Enrichment of BMMC DE genes in PBMC
PBMC	Naïve CD4+ T	TC	0.288777	Enrichment of BMMC DE genes in PBMC
PBMC	Naïve CD4+ T	TC	0.283692	Enrichment of BMMC DE genes in PBMC
PBMC	Naïve CD4+ T	TC	0.278838	Enrichment of BMMC DE genes in PBMC
PBMC	Naïve CD4+ T	TC	0.243385	Enrichment of BMMC DE genes in PBMC
PBMC	Naïve CD4+ T	TC	0.245817	Enrichment of BMMC DE genes in PBMC
PBMC	Naïve CD4+ T	TC	0.274094	Enrichment of BMMC DE genes in PBMC
PBMC	Naïve CD4+ T	TC	0.239841	Enrichment of BMMC DE genes in PBMC
PBMC	Naïve CD4+ T	TC	0.260016	Enrichment of BMMC DE genes in PBMC
PBMC	Naïve CD4+ T	TC	0.262427	Enrichment of BMMC DE genes in PBMC
PBMC	Naïve CD4+ T	TC	0.238443	Enrichment of BMMC DE genes in PBMC
PBMC	Naïve CD4+ T	TC	0.266995	Enrichment of BMMC DE genes in PBMC
PBMC	Naïve CD4+ T	TC	0.282448	Enrichment of BMMC DE genes in PBMC
PBMC	Naïve CD4+ T	TC	0.284496	Enrichment of BMMC DE genes in PBMC
PBMC	Naïve CD4+ T	TC	0.27667	Enrichment of BMMC DE genes in PBMC
PBMC	Naïve CD4+ T	TC	0.296064	Enrichment of BMMC DE genes in PBMC
PBMC	Naïve CD4+ T	TC	0.247711	Enrichment of BMMC DE genes in PBMC
PBMC	Naïve CD4+ T	TC	0.283549	Enrichment of BMMC DE genes in PBMC
PBMC	Naïve CD4+ T	TC	0.297528	Enrichment of BMMC DE genes in PBMC
PBMC	Naïve CD4+ T	TC	0.294259	Enrichment of BMMC DE genes in PBMC
PBMC	Naïve CD4+ T	TC	0.255305	Enrichment of BMMC DE genes in PBMC
PBMC	Naïve CD4+ T	TC	0.29569	Enrichment of BMMC DE genes in PBMC
PBMC	Naïve CD4+ T	TC	0.239532	Enrichment of BMMC DE genes in PBMC
PBMC	Naïve CD4+ T	TC	0.268249	Enrichment of BMMC DE genes in PBMC
PBMC	Naïve CD4+ T	TC	0.274391	Enrichment of BMMC DE genes in PBMC
PBMC	Naïve CD4+ T	TC	0.221998	Enrichment of BMMC DE genes in PBMC
PBMC	Naïve CD4+ T	TC	0.266896	Enrichment of BMMC DE genes in PBMC
PBMC	Naïve CD4+ T	TC	0.271419	Enrichment of BMMC DE genes in PBMC
PBMC	Naïve CD4+ T	TC	0.228768	Enrichment of BMMC DE genes in PBMC
PBMC	Naïve CD4+ T	TC	0.275514	Enrichment of BMMC DE genes in PBMC
PBMC	Naïve CD4+ T	TC	0.266984	Enrichment of BMMC DE genes in PBMC
PBMC	Naïve CD4+ T	TC	0.204916	Enrichment of BMMC DE genes in PBMC
PBMC	Naïve CD4+ T	TC	0.242702	Enrichment of BMMC DE genes in PBMC
PBMC	Naïve CD4+ T	TC	0.247832	Enrichment of BMMC DE genes in PBMC
PBMC	Naïve CD4+ T	TC	0.277914	Enrichment of BMMC DE genes in PBMC
PBMC	Naïve CD4+ T	TC	0.291496	Enrichment of BMMC DE genes in PBMC
PBMC	Naïve CD4+ T	TC	0.266554	Enrichment of BMMC DE genes in PBMC
PBMC	Naïve CD4+ T	TC	0.252488	Enrichment of BMMC DE genes in PBMC
PBMC	Naïve CD4+ T	TC	0.245784	Enrichment of BMMC DE genes in PBMC
PBMC	Naïve CD4+ T	TC	0.263814	Enrichment of BMMC DE genes in PBMC
PBMC	Naïve CD4+ T	TC	0.277715	Enrichment of BMMC DE genes in PBMC
PBMC	Naïve CD4+ T	TC	0.261117	Enrichment of BMMC DE genes in PBMC
PBMC	Naïve CD4+ T	TC	0.272575	Enrichment of BMMC DE genes in PBMC
PBMC	Naïve CD4+ T	TC	0.249879	Enrichment of BMMC DE genes in PBMC
PBMC	Naïve CD4+ T	TC	0.28498	Enrichment of BMMC DE genes in PBMC
PBMC	Naïve CD4+ T	TC	0.270891	Enrichment of BMMC DE genes in PBMC
PBMC	Naïve CD4+ T	TC	0.256142	Enrichment of BMMC DE genes in PBMC
PBMC	Naïve CD4+ T	TC	0.247523	Enrichment of BMMC DE genes in PBMC
PBMC	Naïve CD4+ T	TC	0.228426	Enrichment of BMMC DE genes in PBMC
PBMC	Naïve CD4+ T	TC	0.285927	Enrichment of BMMC DE genes in PBMC
PBMC	Naïve CD4+ T	TC	0.247171	Enrichment of BMMC DE genes in PBMC
PBMC	Naïve CD4+ T	TC	0.284265	Enrichment of BMMC DE genes in PBMC
PBMC	Naïve CD4+ T	TC	0.297561	Enrichment of BMMC DE genes in PBMC
PBMC	Naïve CD4+ T	TC	0.295106	Enrichment of BMMC DE genes in PBMC
PBMC	Naïve CD4+ T	TC	0.243121	Enrichment of BMMC DE genes in PBMC
PBMC	Naïve CD4+ T	TC	0.282525	Enrichment of BMMC DE genes in PBMC
PBMC	Naïve CD4+ T	TC	0.298287	Enrichment of BMMC DE genes in PBMC
PBMC	Naïve CD4+ T	TC	0.229714	Enrichment of BMMC DE genes in PBMC
PBMC	Naïve CD4+ T	TC	0.225146	Enrichment of BMMC DE genes in PBMC
PBMC	Naïve CD4+ T	TC	0.262779	Enrichment of BMMC DE genes in PBMC
PBMC	Naïve CD4+ T	TC	0.268371	Enrichment of BMMC DE genes in PBMC
PBMC	Naïve CD4+ T	TC	0.274942	Enrichment of BMMC DE genes in PBMC
PBMC	Naïve CD4+ T	TC	0.227337	Enrichment of BMMC DE genes in PBMC
PBMC	Naïve CD4+ T	TC	0.327577	Enrichment of BMMC DE genes in PBMC
PBMC	Naïve CD4+ T	TC	0.258211	Enrichment of BMMC DE genes in PBMC
PBMC	Naïve CD4+ T	TC	0.251959	Enrichment of BMMC DE genes in PBMC
PBMC	Naïve CD4+ T	TC	0.254073	Enrichment of BMMC DE genes in PBMC
PBMC	Naïve CD4+ T	TC	0.274534	Enrichment of BMMC DE genes in PBMC
PBMC	Naïve CD4+ T	TC	0.274226	Enrichment of BMMC DE genes in PBMC
PBMC	Naïve CD4+ T	TC	0.258695	Enrichment of BMMC DE genes in PBMC
PBMC	Naïve CD4+ T	TC	0.207976	Enrichment of BMMC DE genes in PBMC
PBMC	Naïve CD4+ T	TC	0.242592	Enrichment of BMMC DE genes in PBMC
PBMC	Naïve CD4+ T	TC	0.250594	Enrichment of BMMC DE genes in PBMC
PBMC	Naïve CD4+ T	TC	0.233512	Enrichment of BMMC DE genes in PBMC
PBMC	Naïve CD4+ T	TC	0.294776	Enrichment of BMMC DE genes in PBMC
PBMC	Naïve CD4+ T	TC	0.286466	Enrichment of BMMC DE genes in PBMC
PBMC	Naïve CD4+ T	TC	0.291914	Enrichment of BMMC DE genes in PBMC
PBMC	Naïve CD4+ T	TC	0.294501	Enrichment of BMMC DE genes in PBMC
PBMC	Naïve CD4+ T	TC	0.234932	Enrichment of BMMC DE genes in PBMC
PBMC	Naïve CD4+ T	TC	0.264474	Enrichment of BMMC DE genes in PBMC
PBMC	Naïve CD4+ T	TC	0.282768	Enrichment of BMMC DE genes in PBMC
PBMC	Naïve CD4+ T	TC	0.227777	Enrichment of BMMC DE genes in PBMC
PBMC	Naïve CD4+ T	TC	0.280984	Enrichment of BMMC DE genes in PBMC
PBMC	Naïve CD4+ T	TC	0.223528	Enrichment of BMMC DE genes in PBMC
PBMC	Naïve CD4+ T	TC	0.254568	Enrichment of BMMC DE genes in PBMC
PBMC	Naïve CD4+ T	TC	0.240523	Enrichment of BMMC DE genes in PBMC
PBMC	Naïve CD4+ T	TC	0.244651	Enrichment of BMMC DE genes in PBMC
PBMC	Naïve CD4+ T	TC	0.297869	Enrichment of BMMC DE genes in PBMC
PBMC	Naïve CD4+ T	TC	0.251827	Enrichment of BMMC DE genes in PBMC
PBMC	Naïve CD4+ T	TC	0.244926	Enrichment of BMMC DE genes in PBMC
PBMC	Naïve CD4+ T	TC	0.252223	Enrichment of BMMC DE genes in PBMC
PBMC	Naïve CD4+ T	TC	0.300291	Enrichment of BMMC DE genes in PBMC
PBMC	Naïve CD4+ T	TC	0.280489	Enrichment of BMMC DE genes in PBMC
PBMC	Naïve CD4+ T	TC	0.148098	Enrichment of BMMC DE genes in PBMC
PBMC	Naïve CD4+ T	TC	0.255107	Enrichment of BMMC DE genes in PBMC
PBMC	Naïve CD4+ T	TC	0.257969	Enrichment of BMMC DE genes in PBMC
PBMC	Naïve CD4+ T	TC	0.278013	Enrichment of BMMC DE genes in PBMC
PBMC	Naïve CD4+ T	TC	0.254194	Enrichment of BMMC DE genes in PBMC
PBMC	Naïve CD4+ T	TC	0.239609	Enrichment of BMMC DE genes in PBMC
PBMC	Naïve CD4+ T	TC	0.257287	Enrichment of BMMC DE genes in PBMC
PBMC	Naïve CD4+ T	TC	0.227348	Enrichment of BMMC DE genes in PBMC
PBMC	Naïve CD4+ T	TC	0.24279	Enrichment of BMMC DE genes in PBMC
PBMC	Naïve CD4+ T	TC	0.249053	Enrichment of BMMC DE genes in PBMC
PBMC	Naïve CD4+ T	TC	0.267578	Enrichment of BMMC DE genes in PBMC
PBMC	Naïve CD4+ T	TC	0.273709	Enrichment of BMMC DE genes in PBMC
PBMC	Naïve CD4+ T	TC	0.230628	Enrichment of BMMC DE genes in PBMC
PBMC	Naïve CD4+ T	TC	0.276593	Enrichment of BMMC DE genes in PBMC
PBMC	Naïve CD4+ T	TC	0.265322	Enrichment of BMMC DE genes in PBMC
PBMC	Naïve CD4+ T	TC	0.264947	Enrichment of BMMC DE genes in PBMC
PBMC	Naïve CD4+ T	TC	0.266477	Enrichment of BMMC DE genes in PBMC
PBMC	Naïve CD4+ T	TC	0.236484	Enrichment of BMMC DE genes in PBMC
PBMC	Naïve CD4+ T	TC	0.265201	Enrichment of BMMC DE genes in PBMC
PBMC	Naïve CD4+ T	TC	0.275789	Enrichment of BMMC DE genes in PBMC
PBMC	Naïve CD4+ T	TC	0.217365	Enrichment of BMMC DE genes in PBMC
PBMC	Naïve CD4+ T	TC	0.257331	Enrichment of BMMC DE genes in PBMC
PBMC	Naïve CD4+ T	TC	0.311165	Enrichment of BMMC DE genes in PBMC
PBMC	Naïve CD4+ T	TC	0.224915	Enrichment of BMMC DE genes in PBMC
PBMC	Naïve CD4+ T	TC	0.30564	Enrichment of BMMC DE genes in PBMC
PBMC	Naïve CD4+ T	TC	0.251035	Enrichment of BMMC DE genes in PBMC
PBMC	Naïve CD4+ T	TC	0.248811	Enrichment of BMMC DE genes in PBMC
PBMC	Naïve CD4+ T	TC	0.309096	Enrichment of BMMC DE genes in PBMC
PBMC	Naïve CD4+ T	TC	0.224827	Enrichment of BMMC DE genes in PBMC
PBMC	Naïve CD4+ T	TC	0.298056	Enrichment of BMMC DE genes in PBMC
PBMC	Naïve CD4+ T	TC	0.255041	Enrichment of BMMC DE genes in PBMC
PBMC	Naïve CD4+ T	TC	0.249527	Enrichment of BMMC DE genes in PBMC
PBMC	Naïve CD4+ T	TC	0.255658	Enrichment of BMMC DE genes in PBMC
PBMC	Naïve CD4+ T	TC	0.24705	Enrichment of BMMC DE genes in PBMC
PBMC	Naïve CD4+ T	TC	0.261128	Enrichment of BMMC DE genes in PBMC
PBMC	Naïve CD4+ T	TC	0.241998	Enrichment of BMMC DE genes in PBMC
PBMC	Naïve CD4+ T	TC	0.235889	Enrichment of BMMC DE genes in PBMC
PBMC	Naïve CD4+ T	TC	0.223418	Enrichment of BMMC DE genes in PBMC
PBMC	Naïve CD4+ T	TC	0.318287	Enrichment of BMMC DE genes in PBMC
PBMC	Naïve CD4+ T	TC	0.273026	Enrichment of BMMC DE genes in PBMC
PBMC	Naïve CD4+ T	TC	0.336646	Enrichment of BMMC DE genes in PBMC
PBMC	Naïve CD4+ T	TC	0.306675	Enrichment of BMMC DE genes in PBMC
PBMC	Naïve CD4+ T	TC	0.280698	Enrichment of BMMC DE genes in PBMC
PBMC	Naïve CD4+ T	TC	0.255933	Enrichment of BMMC DE genes in PBMC
PBMC	Naïve CD4+ T	TC	0.264804	Enrichment of BMMC DE genes in PBMC
PBMC	Naïve CD4+ T	TC	0.311727	Enrichment of BMMC DE genes in PBMC
PBMC	Naïve CD4+ T	TC	0.237826	Enrichment of BMMC DE genes in PBMC
PBMC	Naïve CD4+ T	TC	0.261766	Enrichment of BMMC DE genes in PBMC
PBMC	Naïve CD4+ T	TC	0.215207	Enrichment of BMMC DE genes in PBMC
PBMC	Naïve CD4+ T	TC	0.219786	Enrichment of BMMC DE genes in PBMC
PBMC	Naïve CD4+ T	TC	0.27656	Enrichment of BMMC DE genes in PBMC
PBMC	Naïve CD4+ T	TC	0.20398	Enrichment of BMMC DE genes in PBMC
PBMC	Naïve CD4+ T	TC	0.250242	Enrichment of BMMC DE genes in PBMC
PBMC	Naïve CD4+ T	TC	0.250528	Enrichment of BMMC DE genes in PBMC
PBMC	Naïve CD4+ T	TC	0.271915	Enrichment of BMMC DE genes in PBMC
PBMC	Naïve CD4+ T	TC	0.214888	Enrichment of BMMC DE genes in PBMC
PBMC	Naïve CD4+ T	TC	0.27667	Enrichment of BMMC DE genes in PBMC
PBMC	Naïve CD4+ T	TC	0.215967	Enrichment of BMMC DE genes in PBMC
PBMC	Naïve CD4+ T	TC	0.237958	Enrichment of BMMC DE genes in PBMC
PBMC	Naïve CD4+ T	TC	0.260203	Enrichment of BMMC DE genes in PBMC
PBMC	Naïve CD4+ T	TC	0.218432	Enrichment of BMMC DE genes in PBMC
PBMC	Naïve CD4+ T	TC	0.270319	Enrichment of BMMC DE genes in PBMC
PBMC	Naïve CD4+ T	TC	0.253544	Enrichment of BMMC DE genes in PBMC
PBMC	Naïve CD4+ T	TC	0.287049	Enrichment of BMMC DE genes in PBMC
PBMC	Naïve CD4+ T	TC	0.275239	Enrichment of BMMC DE genes in PBMC
PBMC	Naïve CD4+ T	TC	0.270814	Enrichment of BMMC DE genes in PBMC
PBMC	Naïve CD4+ T	TC	0.259213	Enrichment of BMMC DE genes in PBMC
PBMC	Naïve CD4+ T	TC	0.265135	Enrichment of BMMC DE genes in PBMC
PBMC	Naïve CD4+ T	TC	0.281139	Enrichment of BMMC DE genes in PBMC
PBMC	Naïve CD4+ T	TC	0.284727	Enrichment of BMMC DE genes in PBMC
PBMC	Naïve CD4+ T	TC	0.277594	Enrichment of BMMC DE genes in PBMC
PBMC	Naïve CD4+ T	TC	0.271805	Enrichment of BMMC DE genes in PBMC
PBMC	Naïve CD4+ T	TC	0.284771	Enrichment of BMMC DE genes in PBMC
PBMC	Naïve CD4+ T	TC	0.263406	Enrichment of BMMC DE genes in PBMC
PBMC	Naïve CD4+ T	TC	0.202472	Enrichment of BMMC DE genes in PBMC
PBMC	Naïve CD4+ T	TC	0.284716	Enrichment of BMMC DE genes in PBMC
PBMC	Naïve CD4+ T	TC	0.233005	Enrichment of BMMC DE genes in PBMC
PBMC	Naïve CD4+ T	TC	0.223793	Enrichment of BMMC DE genes in PBMC
PBMC	Naïve CD4+ T	TC	0.278244	Enrichment of BMMC DE genes in PBMC
PBMC	Naïve CD4+ T	TC	0.260369	Enrichment of BMMC DE genes in PBMC
PBMC	Naïve CD4+ T	TC	0.227865	Enrichment of BMMC DE genes in PBMC
PBMC	Naïve CD4+ T	TC	0.261337	Enrichment of BMMC DE genes in PBMC
PBMC	Naïve CD4+ T	TC	0.260534	Enrichment of BMMC DE genes in PBMC
PBMC	Naïve CD4+ T	TC	0.240446	Enrichment of BMMC DE genes in PBMC
PBMC	Naïve CD4+ T	TC	0.260115	Enrichment of BMMC DE genes in PBMC
PBMC	Naïve CD4+ T	TC	0.311286	Enrichment of BMMC DE genes in PBMC
PBMC	Naïve CD4+ T	TC	0.2817	Enrichment of BMMC DE genes in PBMC
PBMC	Naïve CD4+ T	TC	0.313543	Enrichment of BMMC DE genes in PBMC
PBMC	Naïve CD4+ T	TC	0.265762	Enrichment of BMMC DE genes in PBMC
PBMC	Naïve CD4+ T	TC	0.274986	Enrichment of BMMC DE genes in PBMC
PBMC	Naïve CD4+ T	TC	0.264023	Enrichment of BMMC DE genes in PBMC
PBMC	Naïve CD4+ T	TC	0.241525	Enrichment of BMMC DE genes in PBMC
PBMC	Naïve CD4+ T	TC	0.237012	Enrichment of BMMC DE genes in PBMC
PBMC	Naïve CD4+ T	TC	0.299531	Enrichment of BMMC DE genes in PBMC
PBMC	Naïve CD4+ T	TC	0.268051	Enrichment of BMMC DE genes in PBMC
PBMC	Naïve CD4+ T	TC	0.267391	Enrichment of BMMC DE genes in PBMC
PBMC	Naïve CD4+ T	TC	0.300819	Enrichment of BMMC DE genes in PBMC
PBMC	Naïve CD4+ T	TC	0.252565	Enrichment of BMMC DE genes in PBMC
PBMC	Naïve CD4+ T	TC	0.265168	Enrichment of BMMC DE genes in PBMC
PBMC	Naïve CD4+ T	TC	0.305079	Enrichment of BMMC DE genes in PBMC
PBMC	Naïve CD4+ T	TC	0.23109	Enrichment of BMMC DE genes in PBMC
PBMC	Naïve CD4+ T	TC	0.227326	Enrichment of BMMC DE genes in PBMC
PBMC	Naïve CD4+ T	TC	0.229978	Enrichment of BMMC DE genes in PBMC
PBMC	Naïve CD4+ T	TC	0.275327	Enrichment of BMMC DE genes in PBMC
PBMC	Naïve CD4+ T	TC	0.309514	Enrichment of BMMC DE genes in PBMC
PBMC	Naïve CD4+ T	TC	0.288744	Enrichment of BMMC DE genes in PBMC
PBMC	Naïve CD4+ T	TC	0.281205	Enrichment of BMMC DE genes in PBMC
PBMC	Naïve CD4+ T	TC	0.253654	Enrichment of BMMC DE genes in PBMC
PBMC	Naïve CD4+ T	TC	0.247744	Enrichment of BMMC DE genes in PBMC
PBMC	Naïve CD4+ T	TC	0.26071	Enrichment of BMMC DE genes in PBMC
PBMC	Naïve CD4+ T	TC	0.269768	Enrichment of BMMC DE genes in PBMC
PBMC	Naïve CD4+ T	TC	0.276736	Enrichment of BMMC DE genes in PBMC
PBMC	Naïve CD4+ T	TC	0.24956	Enrichment of BMMC DE genes in PBMC
PBMC	Naïve CD4+ T	TC	0.288524	Enrichment of BMMC DE genes in PBMC
PBMC	Naïve CD4+ T	TC	0.245201	Enrichment of BMMC DE genes in PBMC
PBMC	Naïve CD4+ T	TC	0.269482	Enrichment of BMMC DE genes in PBMC
PBMC	Naïve CD4+ T	TC	0.284055	Enrichment of BMMC DE genes in PBMC
PBMC	Naïve CD4+ T	TC	0.247314	Enrichment of BMMC DE genes in PBMC
PBMC	Naïve CD4+ T	TC	0.301127	Enrichment of BMMC DE genes in PBMC
PBMC	Naïve CD4+ T	TC	0.252532	Enrichment of BMMC DE genes in PBMC
PBMC	Naïve CD4+ T	TC	0.281469	Enrichment of BMMC DE genes in PBMC
PBMC	Naïve CD4+ T	TC	0.259367	Enrichment of BMMC DE genes in PBMC
PBMC	Naïve CD4+ T	TC	0.249659	Enrichment of BMMC DE genes in PBMC
PBMC	Naïve CD4+ T	TC	0.262328	Enrichment of BMMC DE genes in PBMC
PBMC	Naïve CD4+ T	TC	0.263252	Enrichment of BMMC DE genes in PBMC
PBMC	Naïve CD4+ T	TC	0.288007	Enrichment of BMMC DE genes in PBMC
PBMC	Naïve CD4+ T	TC	0.266191	Enrichment of BMMC DE genes in PBMC
PBMC	Naïve CD4+ T	TC	0.263406	Enrichment of BMMC DE genes in PBMC
PBMC	Naïve CD4+ T	TC	0.311474	Enrichment of BMMC DE genes in PBMC
PBMC	Naïve CD4+ T	TC	0.236693	Enrichment of BMMC DE genes in PBMC
PBMC	Naïve CD4+ T	TC	0.224629	Enrichment of BMMC DE genes in PBMC
PBMC	Naïve CD4+ T	TC	0.263098	Enrichment of BMMC DE genes in PBMC
PBMC	Naïve CD4+ T	TC	0.300103	Enrichment of BMMC DE genes in PBMC
PBMC	Naïve CD4+ T	TC	0.228228	Enrichment of BMMC DE genes in PBMC
PBMC	Naïve CD4+ T	TC	0.262042	Enrichment of BMMC DE genes in PBMC
PBMC	Naïve CD4+ T	TC	0.24541	Enrichment of BMMC DE genes in PBMC
PBMC	Naïve CD4+ T	TC	0.26301	Enrichment of BMMC DE genes in PBMC
PBMC	Naïve CD4+ T	TC	0.244067	Enrichment of BMMC DE genes in PBMC
PBMC	Naïve CD4+ T	TC	0.236373	Enrichment of BMMC DE genes in PBMC
PBMC	Naïve CD4+ T	TC	0.268172	Enrichment of BMMC DE genes in PBMC
PBMC	Naïve CD4+ T	TC	0.261227	Enrichment of BMMC DE genes in PBMC
PBMC	Naïve CD4+ T	TC	0.253335	Enrichment of BMMC DE genes in PBMC
PBMC	Naïve CD4+ T	TC	0.283329	Enrichment of BMMC DE genes in PBMC
PBMC	Naïve CD4+ T	TC	0.276714	Enrichment of BMMC DE genes in PBMC
PBMC	Naïve CD4+ T	TC	0.281755	Enrichment of BMMC DE genes in PBMC
PBMC	Naïve CD4+ T	TC	0.2148	Enrichment of BMMC DE genes in PBMC
PBMC	Naïve CD4+ T	TC	0.294303	Enrichment of BMMC DE genes in PBMC
PBMC	Naïve CD4+ T	TC	0.277539	Enrichment of BMMC DE genes in PBMC
PBMC	Naïve CD4+ T	TC	0.266455	Enrichment of BMMC DE genes in PBMC
PBMC	Naïve CD4+ T	TC	0.292465	Enrichment of BMMC DE genes in PBMC
PBMC	Naïve CD4+ T	TC	0.298673	Enrichment of BMMC DE genes in PBMC
PBMC	Naïve CD4+ T	TC	0.248712	Enrichment of BMMC DE genes in PBMC
PBMC	Naïve CD4+ T	TC	0.268382	Enrichment of BMMC DE genes in PBMC
PBMC	Naïve CD4+ T	TC	0.281579	Enrichment of BMMC DE genes in PBMC
PBMC	Naïve CD4+ T	TC	0.21338	Enrichment of BMMC DE genes in PBMC
PBMC	Naïve CD4+ T	TC	0.309988	Enrichment of BMMC DE genes in PBMC
PBMC	Naïve CD4+ T	TC	0.269262	Enrichment of BMMC DE genes in PBMC
PBMC	Naïve CD4+ T	TC	0.300566	Enrichment of BMMC DE genes in PBMC
PBMC	Naïve CD4+ T	TC	0.288392	Enrichment of BMMC DE genes in PBMC
PBMC	Naïve CD4+ T	TC	0.315711	Enrichment of BMMC DE genes in PBMC
PBMC	Naïve CD4+ T	TC	0.267578	Enrichment of BMMC DE genes in PBMC
PBMC	Naïve CD4+ T	TC	0.252686	Enrichment of BMMC DE genes in PBMC
PBMC	Naïve CD4+ T	TC	0.221943	Enrichment of BMMC DE genes in PBMC
PBMC	Naïve CD4+ T	TC	0.243154	Enrichment of BMMC DE genes in PBMC
PBMC	Naïve CD4+ T	TC	0.3087	Enrichment of BMMC DE genes in PBMC
PBMC	Naïve CD4+ T	TC	0.316008	Enrichment of BMMC DE genes in PBMC
PBMC	Naïve CD4+ T	TC	0.242768	Enrichment of BMMC DE genes in PBMC
PBMC	Naïve CD4+ T	TC	0.25809	Enrichment of BMMC DE genes in PBMC
PBMC	Naïve CD4+ T	TC	0.272047	Enrichment of BMMC DE genes in PBMC
PBMC	Naïve CD4+ T	TC	0.244838	Enrichment of BMMC DE genes in PBMC
PBMC	Naïve CD4+ T	TC	0.250572	Enrichment of BMMC DE genes in PBMC
PBMC	Naïve CD4+ T	TC	0.250429	Enrichment of BMMC DE genes in PBMC
PBMC	Naïve CD4+ T	TC	0.292156	Enrichment of BMMC DE genes in PBMC
PBMC	Naïve CD4+ T	TC	0.251409	Enrichment of BMMC DE genes in PBMC
PBMC	Naïve CD4+ T	TC	0.262097	Enrichment of BMMC DE genes in PBMC
PBMC	Naïve CD4+ T	TC	0.292068	Enrichment of BMMC DE genes in PBMC
PBMC	Naïve CD4+ T	TC	0.2512	Enrichment of BMMC DE genes in PBMC
PBMC	Naïve CD4+ T	TC	0.273059	Enrichment of BMMC DE genes in PBMC
PBMC	Naïve CD4+ T	TC	0.27143	Enrichment of BMMC DE genes in PBMC
PBMC	Naïve CD4+ T	TC	0.239841	Enrichment of BMMC DE genes in PBMC
PBMC	Naïve CD4+ T	TC	0.279201	Enrichment of BMMC DE genes in PBMC
PBMC	Naïve CD4+ T	TC	0.272674	Enrichment of BMMC DE genes in PBMC
PBMC	Naïve CD4+ T	TC	0.206666	Enrichment of BMMC DE genes in PBMC
PBMC	Naïve CD4+ T	TC	0.242086	Enrichment of BMMC DE genes in PBMC
PBMC	Naïve CD4+ T	TC	0.258299	Enrichment of BMMC DE genes in PBMC
PBMC	Naïve CD4+ T	TC	0.293797	Enrichment of BMMC DE genes in PBMC
PBMC	Naïve CD4+ T	TC	0.208196	Enrichment of BMMC DE genes in PBMC
PBMC	Naïve CD4+ T	TC	0.206622	Enrichment of BMMC DE genes in PBMC
PBMC	Naïve CD4+ T	TC	0.258706	Enrichment of BMMC DE genes in PBMC
PBMC	Naïve CD4+ T	TC	0.265487	Enrichment of BMMC DE genes in PBMC
PBMC	Naïve CD4+ T	TC	0.242207	Enrichment of BMMC DE genes in PBMC
PBMC	Naïve CD4+ T	TC	0.277792	Enrichment of BMMC DE genes in PBMC
PBMC	Naïve CD4+ T	TC	0.207139	Enrichment of BMMC DE genes in PBMC
PBMC	Naïve CD4+ T	TC	0.269251	Enrichment of BMMC DE genes in PBMC
PBMC	Naïve CD4+ T	TC	0.262449	Enrichment of BMMC DE genes in PBMC
PBMC	Naïve CD4+ T	TC	0.284254	Enrichment of BMMC DE genes in PBMC
PBMC	Naïve CD4+ T	TC	0.296482	Enrichment of BMMC DE genes in PBMC
PBMC	Naïve CD4+ T	TC	0.264254	Enrichment of BMMC DE genes in PBMC
PBMC	Naïve CD4+ T	TC	0.204189	Enrichment of BMMC DE genes in PBMC
PBMC	Naïve CD4+ T	TC	0.220887	Enrichment of BMMC DE genes in PBMC
PBMC	Naïve CD4+ T	TC	0.275844	Enrichment of BMMC DE genes in PBMC
PBMC	Naïve CD4+ T	TC	0.274204	Enrichment of BMMC DE genes in PBMC
PBMC	Naïve CD4+ T	TC	0.30859	Enrichment of BMMC DE genes in PBMC
PBMC	Naïve CD4+ T	TC	0.268073	Enrichment of BMMC DE genes in PBMC
PBMC	Naïve CD4+ T	TC	0.241382	Enrichment of BMMC DE genes in PBMC
PBMC	Naïve CD4+ T	TC	0.286752	Enrichment of BMMC DE genes in PBMC
PBMC	Naïve CD4+ T	TC	0.279708	Enrichment of BMMC DE genes in PBMC
PBMC	Naïve CD4+ T	TC	0.252444	Enrichment of BMMC DE genes in PBMC
PBMC	Naïve CD4+ T	TC	0.309118	Enrichment of BMMC DE genes in PBMC
PBMC	Naïve CD4+ T	TC	0.260974	Enrichment of BMMC DE genes in PBMC
PBMC	Naïve CD4+ T	TC	0.212246	Enrichment of BMMC DE genes in PBMC
PBMC	Naïve CD4+ T	TC	0.238212	Enrichment of BMMC DE genes in PBMC
PBMC	Naïve CD4+ T	TC	0.270583	Enrichment of BMMC DE genes in PBMC
PBMC	Naïve CD4+ T	TC	0.239532	Enrichment of BMMC DE genes in PBMC
PBMC	Naïve CD4+ T	TC	0.260897	Enrichment of BMMC DE genes in PBMC
PBMC	Naïve CD4+ T	TC	0.282602	Enrichment of BMMC DE genes in PBMC
PBMC	Naïve CD4+ T	TC	0.297088	Enrichment of BMMC DE genes in PBMC
PBMC	Naïve CD4+ T	TC	0.262108	Enrichment of BMMC DE genes in PBMC
PBMC	Naïve CD4+ T	TC	0.247821	Enrichment of BMMC DE genes in PBMC
PBMC	Naïve CD4+ T	TC	0.282096	Enrichment of BMMC DE genes in PBMC
PBMC	Naïve CD4+ T	TC	0.260214	Enrichment of BMMC DE genes in PBMC
PBMC	Naïve CD4+ T	TC	0.234535	Enrichment of BMMC DE genes in PBMC
PBMC	Naïve CD4+ T	TC	0.290439	Enrichment of BMMC DE genes in PBMC
PBMC	Naïve CD4+ T	TC	0.291793	Enrichment of BMMC DE genes in PBMC
PBMC	Naïve CD4+ T	TC	0.296339	Enrichment of BMMC DE genes in PBMC
PBMC	Naïve CD4+ T	TC	0.252741	Enrichment of BMMC DE genes in PBMC
PBMC	Naïve CD4+ T	TC	0.283472	Enrichment of BMMC DE genes in PBMC
PBMC	Naïve CD4+ T	TC	0.311716	Enrichment of BMMC DE genes in PBMC
PBMC	Naïve CD4+ T	TC	0.239356	Enrichment of BMMC DE genes in PBMC
PBMC	Naïve CD4+ T	TC	0.276626	Enrichment of BMMC DE genes in PBMC
PBMC	Naïve CD4+ T	TC	0.233148	Enrichment of BMMC DE genes in PBMC
PBMC	Naïve CD4+ T	TC	0.25831	Enrichment of BMMC DE genes in PBMC
PBMC	Naïve CD4+ T	TC	0.282107	Enrichment of BMMC DE genes in PBMC
PBMC	Naïve CD4+ T	TC	0.295459	Enrichment of BMMC DE genes in PBMC
PBMC	Naïve CD4+ T	TC	0.30837	Enrichment of BMMC DE genes in PBMC
PBMC	Naïve CD4+ T	TC	0.268723	Enrichment of BMMC DE genes in PBMC
PBMC	Naïve CD4+ T	TC	0.278255	Enrichment of BMMC DE genes in PBMC
PBMC	Naïve CD4+ T	TC	0.263373	Enrichment of BMMC DE genes in PBMC
PBMC	Naïve CD4+ T	TC	0.231828	Enrichment of BMMC DE genes in PBMC
PBMC	Naïve CD4+ T	TC	0.27492	Enrichment of BMMC DE genes in PBMC
PBMC	Naïve CD4+ T	TC	0.250638	Enrichment of BMMC DE genes in PBMC
PBMC	Naïve CD4+ T	TC	0.276945	Enrichment of BMMC DE genes in PBMC
PBMC	Naïve CD4+ T	TC	0.222241	Enrichment of BMMC DE genes in PBMC
PBMC	Naïve CD4+ T	TC	0.268789	Enrichment of BMMC DE genes in PBMC
PBMC	Naïve CD4+ T	TC	0.269141	Enrichment of BMMC DE genes in PBMC
PBMC	Naïve CD4+ T	TC	0.271871	Enrichment of BMMC DE genes in PBMC
PBMC	Naïve CD4+ T	TC	0.210375	Enrichment of BMMC DE genes in PBMC
PBMC	Naïve CD4+ T	TC	0.224904	Enrichment of BMMC DE genes in PBMC
PBMC	Naïve CD4+ T	TC	0.268481	Enrichment of BMMC DE genes in PBMC
PBMC	Naïve CD4+ T	TC	0.253841	Enrichment of BMMC DE genes in PBMC
PBMC	Naïve CD4+ T	TC	0.280907	Enrichment of BMMC DE genes in PBMC
PBMC	Naïve CD4+ T	TC	0.279994	Enrichment of BMMC DE genes in PBMC
PBMC	Naïve CD4+ T	TC	0.261216	Enrichment of BMMC DE genes in PBMC
PBMC	Naïve CD4+ T	TC	0.280357	Enrichment of BMMC DE genes in PBMC
PBMC	Naïve CD4+ T	TC	0.25251	Enrichment of BMMC DE genes in PBMC
PBMC	Naïve CD4+ T	TC	0.231354	Enrichment of BMMC DE genes in PBMC
PBMC	Naïve CD4+ T	TC	0.307907	Enrichment of BMMC DE genes in PBMC
PBMC	Naïve CD4+ T	TC	0.274567	Enrichment of BMMC DE genes in PBMC
PBMC	Naïve CD4+ T	TC	0.2887	Enrichment of BMMC DE genes in PBMC
PBMC	Naïve CD4+ T	TC	0.240094	Enrichment of BMMC DE genes in PBMC
PBMC	Naïve CD4+ T	TC	0.280533	Enrichment of BMMC DE genes in PBMC
PBMC	Naïve CD4+ T	TC	0.267116	Enrichment of BMMC DE genes in PBMC
PBMC	Naïve CD4+ T	TC	0.263924	Enrichment of BMMC DE genes in PBMC
PBMC	Naïve CD4+ T	TC	0.278827	Enrichment of BMMC DE genes in PBMC
PBMC	Naïve CD4+ T	HC	0.24453	Enrichment of BMMC DE genes in PBMC
PBMC	Naïve CD4+ T	HC	0.256406	Enrichment of BMMC DE genes in PBMC
PBMC	Naïve CD4+ T	HC	0.223363	Enrichment of BMMC DE genes in PBMC
PBMC	Naïve CD4+ T	HC	0.253896	Enrichment of BMMC DE genes in PBMC
PBMC	Naïve CD4+ T	HC	0.241569	Enrichment of BMMC DE genes in PBMC
PBMC	Naïve CD4+ T	HC	0.208064	Enrichment of BMMC DE genes in PBMC
PBMC	Naïve CD4+ T	HC	0.130784	Enrichment of BMMC DE genes in PBMC
PBMC	Naïve CD4+ T	HC	0.229428	Enrichment of BMMC DE genes in PBMC
PBMC	Naïve CD4+ T	HC	0.18026	Enrichment of BMMC DE genes in PBMC
PBMC	Naïve CD4+ T	HC	0.220347	Enrichment of BMMC DE genes in PBMC
PBMC	Naïve CD4+ T	HC	0.255558	Enrichment of BMMC DE genes in PBMC
PBMC	Naïve CD4+ T	HC	0.238311	Enrichment of BMMC DE genes in PBMC
PBMC	Naïve CD4+ T	HC	0.210012	Enrichment of BMMC DE genes in PBMC
PBMC	Naïve CD4+ T	HC	0.236781	Enrichment of BMMC DE genes in PBMC
PBMC	Naïve CD4+ T	HC	0.240897	Enrichment of BMMC DE genes in PBMC
PBMC	Naïve CD4+ T	HC	0.241954	Enrichment of BMMC DE genes in PBMC
PBMC	Naïve CD4+ T	HC	0.252818	Enrichment of BMMC DE genes in PBMC
PBMC	Naïve CD4+ T	HC	0.246214	Enrichment of BMMC DE genes in PBMC
PBMC	Naïve CD4+ T	HC	0.191861	Enrichment of BMMC DE genes in PBMC
PBMC	Naïve CD4+ T	HC	0.185929	Enrichment of BMMC DE genes in PBMC
PBMC	Naïve CD4+ T	HC	0.280643	Enrichment of BMMC DE genes in PBMC
PBMC	Naïve CD4+ T	HC	0.225069	Enrichment of BMMC DE genes in PBMC
PBMC	Naïve CD4+ T	HC	0.222516	Enrichment of BMMC DE genes in PBMC
PBMC	Naïve CD4+ T	HC	0.242868	Enrichment of BMMC DE genes in PBMC
PBMC	Naïve CD4+ T	HC	0.204442	Enrichment of BMMC DE genes in PBMC
PBMC	Naïve CD4+ T	HC	0.276086	Enrichment of BMMC DE genes in PBMC
PBMC	Naïve CD4+ T	HC	0.224772	Enrichment of BMMC DE genes in PBMC
PBMC	Naïve CD4+ T	HC	0.236395	Enrichment of BMMC DE genes in PBMC
PBMC	Naïve CD4+ T	HC	0.264287	Enrichment of BMMC DE genes in PBMC
PBMC	Naïve CD4+ T	HC	0.219863	Enrichment of BMMC DE genes in PBMC
PBMC	Naïve CD4+ T	HC	0.237012	Enrichment of BMMC DE genes in PBMC
PBMC	Naïve CD4+ T	HC	0.222009	Enrichment of BMMC DE genes in PBMC
PBMC	Naïve CD4+ T	HC	0.268954	Enrichment of BMMC DE genes in PBMC
PBMC	Naïve CD4+ T	HC	0.241128	Enrichment of BMMC DE genes in PBMC
PBMC	Naïve CD4+ T	HC	0.220766	Enrichment of BMMC DE genes in PBMC
PBMC	Naïve CD4+ T	HC	0.251871	Enrichment of BMMC DE genes in PBMC
PBMC	Naïve CD4+ T	HC	0.258905	Enrichment of BMMC DE genes in PBMC
PBMC	Naïve CD4+ T	HC	0.246104	Enrichment of BMMC DE genes in PBMC
PBMC	Naïve CD4+ T	HC	0.211971	Enrichment of BMMC DE genes in PBMC
PBMC	Naïve CD4+ T	HC	0.139898	Enrichment of BMMC DE genes in PBMC
PBMC	Naïve CD4+ T	HC	0.224101	Enrichment of BMMC DE genes in PBMC
PBMC	Naïve CD4+ T	HC	0.245311	Enrichment of BMMC DE genes in PBMC
PBMC	Naïve CD4+ T	HC	0.218102	Enrichment of BMMC DE genes in PBMC
PBMC	Naïve CD4+ T	HC	0.239213	Enrichment of BMMC DE genes in PBMC
PBMC	Naïve CD4+ T	HC	0.221866	Enrichment of BMMC DE genes in PBMC
PBMC	Naïve CD4+ T	HC	0.248943	Enrichment of BMMC DE genes in PBMC
PBMC	Naïve CD4+ T	HC	0.278046	Enrichment of BMMC DE genes in PBMC
PBMC	Naïve CD4+ T	HC	0.231222	Enrichment of BMMC DE genes in PBMC
PBMC	Naïve CD4+ T	HC	0.259301	Enrichment of BMMC DE genes in PBMC
PBMC	Naïve CD4+ T	HC	0.222329	Enrichment of BMMC DE genes in PBMC
PBMC	Naïve CD4+ T	HC	0.211916	Enrichment of BMMC DE genes in PBMC
PBMC	Naïve CD4+ T	HC	0.249967	Enrichment of BMMC DE genes in PBMC
PBMC	Naïve CD4+ T	HC	0.23808	Enrichment of BMMC DE genes in PBMC
PBMC	Naïve CD4+ T	HC	0.268018	Enrichment of BMMC DE genes in PBMC
PBMC	Naïve CD4+ T	HC	0.18922	Enrichment of BMMC DE genes in PBMC
PBMC	Naïve CD4+ T	HC	0.304847	Enrichment of BMMC DE genes in PBMC
PBMC	Naïve CD4+ T	HC	0.248723	Enrichment of BMMC DE genes in PBMC
PBMC	Naïve CD4+ T	HC	0.212037	Enrichment of BMMC DE genes in PBMC
PBMC	Naïve CD4+ T	HC	0.256549	Enrichment of BMMC DE genes in PBMC
PBMC	Naïve CD4+ T	HC	0.214822	Enrichment of BMMC DE genes in PBMC
PBMC	Naïve CD4+ T	HC	0.253676	Enrichment of BMMC DE genes in PBMC
PBMC	Naïve CD4+ T	HC	0.221294	Enrichment of BMMC DE genes in PBMC
PBMC	Naïve CD4+ T	HC	0.284606	Enrichment of BMMC DE genes in PBMC
PBMC	Naïve CD4+ T	HC	0.238949	Enrichment of BMMC DE genes in PBMC
PBMC	Naïve CD4+ T	HC	0.264496	Enrichment of BMMC DE genes in PBMC
PBMC	Naïve CD4+ T	HC	0.184047	Enrichment of BMMC DE genes in PBMC
PBMC	Naïve CD4+ T	HC	0.211762	Enrichment of BMMC DE genes in PBMC
PBMC	Naïve CD4+ T	HC	0.266697	Enrichment of BMMC DE genes in PBMC
PBMC	Naïve CD4+ T	HC	0.214481	Enrichment of BMMC DE genes in PBMC
PBMC	Naïve CD4+ T	HC	0.207084	Enrichment of BMMC DE genes in PBMC
PBMC	Naïve CD4+ T	HC	0.217309	Enrichment of BMMC DE genes in PBMC
PBMC	Naïve CD4+ T	HC	0.217232	Enrichment of BMMC DE genes in PBMC
PBMC	Naïve CD4+ T	HC	0.251354	Enrichment of BMMC DE genes in PBMC
PBMC	Naïve CD4+ T	HC	0.201801	Enrichment of BMMC DE genes in PBMC
PBMC	Naïve CD4+ T	HC	0.234954	Enrichment of BMMC DE genes in PBMC
PBMC	Naïve CD4+ T	HC	0.205598	Enrichment of BMMC DE genes in PBMC
PBMC	Naïve CD4+ T	HC	0.243363	Enrichment of BMMC DE genes in PBMC
PBMC	Naïve CD4+ T	HC	0.215625	Enrichment of BMMC DE genes in PBMC
PBMC	Naïve CD4+ T	HC	0.239929	Enrichment of BMMC DE genes in PBMC
PBMC	Naïve CD4+ T	HC	0.254183	Enrichment of BMMC DE genes in PBMC
PBMC	Naïve CD4+ T	HC	0.232818	Enrichment of BMMC DE genes in PBMC
PBMC	Naïve CD4+ T	HC	0.235471	Enrichment of BMMC DE genes in PBMC
PBMC	Naïve CD4+ T	HC	0.229274	Enrichment of BMMC DE genes in PBMC
PBMC	Naïve CD4+ T	HC	0.27875	Enrichment of BMMC DE genes in PBMC
PBMC	Naïve CD4+ T	HC	0.266114	Enrichment of BMMC DE genes in PBMC
PBMC	Naïve CD4+ T	HC	0.221778	Enrichment of BMMC DE genes in PBMC
PBMC	Naïve CD4+ T	HC	0.25601	Enrichment of BMMC DE genes in PBMC
PBMC	Naïve CD4+ T	HC	0.221437	Enrichment of BMMC DE genes in PBMC
PBMC	Naïve CD4+ T	HC	0.268646	Enrichment of BMMC DE genes in PBMC
PBMC	Naïve CD4+ T	HC	0.22628	Enrichment of BMMC DE genes in PBMC
PBMC	Naïve CD4+ T	HC	0.222813	Enrichment of BMMC DE genes in PBMC
PBMC	Naïve CD4+ T	HC	0.289702	Enrichment of BMMC DE genes in PBMC
PBMC	Naïve CD4+ T	HC	0.207227	Enrichment of BMMC DE genes in PBMC
PBMC	Naïve CD4+ T	HC	0.209792	Enrichment of BMMC DE genes in PBMC
PBMC	Naïve CD4+ T	HC	0.322139	Enrichment of BMMC DE genes in PBMC
PBMC	Naïve CD4+ T	HC	0.241888	Enrichment of BMMC DE genes in PBMC
PBMC	Naïve CD4+ T	HC	0.276659	Enrichment of BMMC DE genes in PBMC
PBMC	Naïve CD4+ T	HC	0.25394	Enrichment of BMMC DE genes in PBMC
PBMC	Naïve CD4+ T	HC	0.228349	Enrichment of BMMC DE genes in PBMC
PBMC	Naïve CD4+ T	HC	0.234337	Enrichment of BMMC DE genes in PBMC
PBMC	Naïve CD4+ T	HC	0.28268	Enrichment of BMMC DE genes in PBMC
PBMC	Naïve CD4+ T	HC	0.249152	Enrichment of BMMC DE genes in PBMC
PBMC	Naïve CD4+ T	HC	0.224673	Enrichment of BMMC DE genes in PBMC
PBMC	Naïve CD4+ T	HC	0.231696	Enrichment of BMMC DE genes in PBMC
PBMC	Naïve CD4+ T	HC	0.250231	Enrichment of BMMC DE genes in PBMC
PBMC	Naïve CD4+ T	HC	0.244375	Enrichment of BMMC DE genes in PBMC
PBMC	Naïve CD4+ T	HC	0.238421	Enrichment of BMMC DE genes in PBMC
PBMC	Naïve CD4+ T	HC	0.200502	Enrichment of BMMC DE genes in PBMC
PBMC	Naïve CD4+ T	HC	0.255735	Enrichment of BMMC DE genes in PBMC
PBMC	Naïve CD4+ T	HC	0.21283	Enrichment of BMMC DE genes in PBMC
PBMC	Naïve CD4+ T	HC	0.255944	Enrichment of BMMC DE genes in PBMC
PBMC	Naïve CD4+ T	HC	0.202164	Enrichment of BMMC DE genes in PBMC
PBMC	Naïve CD4+ T	HC	0.264518	Enrichment of BMMC DE genes in PBMC
PBMC	Naïve CD4+ T	HC	0.230628	Enrichment of BMMC DE genes in PBMC
PBMC	Naïve CD4+ T	HC	0.245619	Enrichment of BMMC DE genes in PBMC
PBMC	Naïve CD4+ T	HC	0.232884	Enrichment of BMMC DE genes in PBMC
PBMC	Naïve CD4+ T	HC	0.25689	Enrichment of BMMC DE genes in PBMC
PBMC	Naïve CD4+ T	HC	0.188515	Enrichment of BMMC DE genes in PBMC
PBMC	Naïve CD4+ T	HC	0.247292	Enrichment of BMMC DE genes in PBMC
PBMC	Naïve CD4+ T	HC	0.225752	Enrichment of BMMC DE genes in PBMC
PBMC	Naïve CD4+ T	HC	0.204233	Enrichment of BMMC DE genes in PBMC
PBMC	Naïve CD4+ T	HC	0.253027	Enrichment of BMMC DE genes in PBMC
PBMC	Naïve CD4+ T	HC	0.197442	Enrichment of BMMC DE genes in PBMC
PBMC	Naïve CD4+ T	HC	0.230386	Enrichment of BMMC DE genes in PBMC
PBMC	Naïve CD4+ T	HC	0.218113	Enrichment of BMMC DE genes in PBMC
PBMC	Naïve CD4+ T	HC	0.227293	Enrichment of BMMC DE genes in PBMC
PBMC	Naïve CD4+ T	HC	0.21382	Enrichment of BMMC DE genes in PBMC
PBMC	Naïve CD4+ T	HC	0.258519	Enrichment of BMMC DE genes in PBMC
PBMC	Naïve CD4+ T	HC	0.275646	Enrichment of BMMC DE genes in PBMC
PBMC	Naïve CD4+ T	HC	0.251376	Enrichment of BMMC DE genes in PBMC
PBMC	Naïve CD4+ T	HC	0.256307	Enrichment of BMMC DE genes in PBMC
PBMC	Naïve CD4+ T	HC	0.245234	Enrichment of BMMC DE genes in PBMC
PBMC	Naïve CD4+ T	HC	0.267424	Enrichment of BMMC DE genes in PBMC
PBMC	Naïve CD4+ T	HC	0.233512	Enrichment of BMMC DE genes in PBMC
PBMC	Naïve CD4+ T	HC	0.30498	Enrichment of BMMC DE genes in PBMC
PBMC	Naïve CD4+ T	HC	0.244893	Enrichment of BMMC DE genes in PBMC
PBMC	Naïve CD4+ T	HC	0.248613	Enrichment of BMMC DE genes in PBMC
PBMC	Naïve CD4+ T	HC	0.260005	Enrichment of BMMC DE genes in PBMC
PBMC	Naïve CD4+ T	HC	0.197651	Enrichment of BMMC DE genes in PBMC
PBMC	Naïve CD4+ T	HC	0.281216	Enrichment of BMMC DE genes in PBMC
PBMC	Naïve CD4+ T	HC	0.213347	Enrichment of BMMC DE genes in PBMC
PBMC	Naïve CD4+ T	HC	0.21732	Enrichment of BMMC DE genes in PBMC
PBMC	Naïve CD4+ T	HC	0.236495	Enrichment of BMMC DE genes in PBMC
PBMC	Naïve CD4+ T	HC	0.279642	Enrichment of BMMC DE genes in PBMC
PBMC	Naïve CD4+ T	HC	0.22628	Enrichment of BMMC DE genes in PBMC
PBMC	Naïve CD4+ T	HC	0.243198	Enrichment of BMMC DE genes in PBMC
PBMC	Naïve CD4+ T	HC	0.226852	Enrichment of BMMC DE genes in PBMC
PBMC	Naïve CD4+ T	HC	0.22868	Enrichment of BMMC DE genes in PBMC
PBMC	Naïve CD4+ T	HC	0.24519	Enrichment of BMMC DE genes in PBMC
PBMC	Naïve CD4+ T	HC	0.272685	Enrichment of BMMC DE genes in PBMC
PBMC	Naïve CD4+ T	HC	0.170948	Enrichment of BMMC DE genes in PBMC
PBMC	Naïve CD4+ T	HC	0.21841	Enrichment of BMMC DE genes in PBMC
PBMC	Naïve CD4+ T	HC	0.233049	Enrichment of BMMC DE genes in PBMC
PBMC	Naïve CD4+ T	HC	0.279851	Enrichment of BMMC DE genes in PBMC
PBMC	Naïve CD4+ T	HC	0.263395	Enrichment of BMMC DE genes in PBMC
PBMC	Naïve CD4+ T	HC	0.248778	Enrichment of BMMC DE genes in PBMC
PBMC	Naïve CD4+ T	HC	0.205895	Enrichment of BMMC DE genes in PBMC
PBMC	Naïve CD4+ T	HC	0.200953	Enrichment of BMMC DE genes in PBMC
PBMC	Naïve CD4+ T	HC	0.281909	Enrichment of BMMC DE genes in PBMC
PBMC	Naïve CD4+ T	HC	0.210177	Enrichment of BMMC DE genes in PBMC
PBMC	Naïve CD4+ T	HC	0.20343	Enrichment of BMMC DE genes in PBMC
PBMC	Naïve CD4+ T	HC	0.200711	Enrichment of BMMC DE genes in PBMC
PBMC	Naïve CD4+ T	HC	0.216396	Enrichment of BMMC DE genes in PBMC
PBMC	Naïve CD4+ T	HC	0.219489	Enrichment of BMMC DE genes in PBMC
PBMC	Naïve CD4+ T	HC	0.246082	Enrichment of BMMC DE genes in PBMC
PBMC	Naïve CD4+ T	HC	0.199886	Enrichment of BMMC DE genes in PBMC
PBMC	Naïve CD4+ T	HC	0.214018	Enrichment of BMMC DE genes in PBMC
PBMC	Naïve CD4+ T	HC	0.266224	Enrichment of BMMC DE genes in PBMC
PBMC	Naïve CD4+ T	HC	0.183551	Enrichment of BMMC DE genes in PBMC
PBMC	Naïve CD4+ T	HC	0.262086	Enrichment of BMMC DE genes in PBMC
PBMC	Naïve CD4+ T	HC	0.235625	Enrichment of BMMC DE genes in PBMC
PBMC	Naïve CD4+ T	HC	0.242647	Enrichment of BMMC DE genes in PBMC
PBMC	Naïve CD4+ T	HC	0.252135	Enrichment of BMMC DE genes in PBMC
PBMC	Naïve CD4+ T	HC	0.263583	Enrichment of BMMC DE genes in PBMC
PBMC	Naïve CD4+ T	HC	0.271144	Enrichment of BMMC DE genes in PBMC
PBMC	Naïve CD4+ T	HC	0.279311	Enrichment of BMMC DE genes in PBMC
PBMC	Naïve CD4+ T	HC	0.260468	Enrichment of BMMC DE genes in PBMC
PBMC	Naïve CD4+ T	HC	0.262372	Enrichment of BMMC DE genes in PBMC
PBMC	Naïve CD4+ T	HC	0.245036	Enrichment of BMMC DE genes in PBMC
PBMC	Naïve CD4+ T	HC	0.267303	Enrichment of BMMC DE genes in PBMC
PBMC	Naïve CD4+ T	HC	0.244144	Enrichment of BMMC DE genes in PBMC
PBMC	Naïve CD4+ T	HC	0.261194	Enrichment of BMMC DE genes in PBMC
PBMC	Naïve CD4+ T	HC	0.227997	Enrichment of BMMC DE genes in PBMC
PBMC	Naïve CD4+ T	HC	0.225631	Enrichment of BMMC DE genes in PBMC
PBMC	Naïve CD4+ T	HC	0.244111	Enrichment of BMMC DE genes in PBMC
PBMC	Naïve CD4+ T	HC	0.191707	Enrichment of BMMC DE genes in PBMC
PBMC	Naïve CD4+ T	HC	0.340719	Enrichment of BMMC DE genes in PBMC
PBMC	Naïve CD4+ T	HC	0.235691	Enrichment of BMMC DE genes in PBMC
PBMC	Naïve CD4+ T	HC	0.261249	Enrichment of BMMC DE genes in PBMC
PBMC	Naïve CD4+ T	HC	0.257022	Enrichment of BMMC DE genes in PBMC
PBMC	Naïve CD4+ T	HC	0.22693	Enrichment of BMMC DE genes in PBMC
PBMC	Naïve CD4+ T	HC	0.272344	Enrichment of BMMC DE genes in PBMC
PBMC	Naïve CD4+ T	HC	0.226919	Enrichment of BMMC DE genes in PBMC
PBMC	Naïve CD4+ T	HC	0.231497	Enrichment of BMMC DE genes in PBMC
PBMC	Naïve CD4+ T	HC	0.235438	Enrichment of BMMC DE genes in PBMC
PBMC	Naïve CD4+ T	HC	0.213787	Enrichment of BMMC DE genes in PBMC
PBMC	Naïve CD4+ T	HC	0.236495	Enrichment of BMMC DE genes in PBMC
PBMC	Naïve CD4+ T	HC	0.216627	Enrichment of BMMC DE genes in PBMC
PBMC	Naïve CD4+ T	HC	0.257837	Enrichment of BMMC DE genes in PBMC
PBMC	Naïve CD4+ T	HC	0.221041	Enrichment of BMMC DE genes in PBMC
PBMC	Naïve CD4+ T	HC	0.249868	Enrichment of BMMC DE genes in PBMC
PBMC	Naïve CD4+ T	HC	0.253258	Enrichment of BMMC DE genes in PBMC
PBMC	Naïve CD4+ T	HC	0.289493	Enrichment of BMMC DE genes in PBMC
PBMC	Naïve CD4+ T	HC	0.249835	Enrichment of BMMC DE genes in PBMC
PBMC	Naïve CD4+ T	HC	0.241998	Enrichment of BMMC DE genes in PBMC
PBMC	Naïve CD4+ T	HC	0.208383	Enrichment of BMMC DE genes in PBMC
PBMC	Naïve CD4+ T	HC	0.25077	Enrichment of BMMC DE genes in PBMC
PBMC	Naïve CD4+ T	HC	0.292553	Enrichment of BMMC DE genes in PBMC
PBMC	Naïve CD4+ T	HC	0.240809	Enrichment of BMMC DE genes in PBMC
PBMC	Naïve CD4+ T	HC	0.245289	Enrichment of BMMC DE genes in PBMC
PBMC	Naïve CD4+ T	HC	0.257573	Enrichment of BMMC DE genes in PBMC
PBMC	Naïve CD4+ T	HC	0.23	Enrichment of BMMC DE genes in PBMC
PBMC	Naïve CD4+ T	HC	0.224442	Enrichment of BMMC DE genes in PBMC
PBMC	Naïve CD4+ T	HC	0.271386	Enrichment of BMMC DE genes in PBMC
PBMC	Naïve CD4+ T	HC	0.259444	Enrichment of BMMC DE genes in PBMC
PBMC	Naïve CD4+ T	HC	0.230122	Enrichment of BMMC DE genes in PBMC
PBMC	Naïve CD4+ T	HC	0.237144	Enrichment of BMMC DE genes in PBMC
PBMC	Naïve CD4+ T	HC	0.276097	Enrichment of BMMC DE genes in PBMC
PBMC	Naïve CD4+ T	HC	0.175208	Enrichment of BMMC DE genes in PBMC
PBMC	Naïve CD4+ T	HC	0.214635	Enrichment of BMMC DE genes in PBMC
PBMC	Naïve CD4+ T	HC	0.204024	Enrichment of BMMC DE genes in PBMC
PBMC	Naïve CD4+ T	HC	0.247997	Enrichment of BMMC DE genes in PBMC
PBMC	Naïve CD4+ T	HC	0.256461	Enrichment of BMMC DE genes in PBMC
PBMC	Naïve CD4+ T	HC	0.174405	Enrichment of BMMC DE genes in PBMC
PBMC	Naïve CD4+ T	HC	0.246082	Enrichment of BMMC DE genes in PBMC
PBMC	Naïve CD4+ T	HC	0.221899	Enrichment of BMMC DE genes in PBMC
PBMC	Naïve CD4+ T	HC	0.256494	Enrichment of BMMC DE genes in PBMC
PBMC	Naïve CD4+ T	HC	0.199049	Enrichment of BMMC DE genes in PBMC
PBMC	Naïve CD4+ T	HC	0.258784	Enrichment of BMMC DE genes in PBMC
PBMC	Naïve CD4+ T	HC	0.24508	Enrichment of BMMC DE genes in PBMC
PBMC	Naïve CD4+ T	HC	0.212004	Enrichment of BMMC DE genes in PBMC
PBMC	Naïve CD4+ T	HC	0.263219	Enrichment of BMMC DE genes in PBMC
PBMC	Naïve CD4+ T	HC	0.226324	Enrichment of BMMC DE genes in PBMC
PBMC	Naïve CD4+ T	HC	0.231365	Enrichment of BMMC DE genes in PBMC
PBMC	Naïve CD4+ T	HC	0.216033	Enrichment of BMMC DE genes in PBMC
PBMC	Naïve CD4+ T	TC	0.293004	Enrichment of BMMC DE genes in PBMC
PBMC	Naïve CD4+ T	TC	0.2805	Enrichment of BMMC DE genes in PBMC
PBMC	Naïve CD4+ T	HC	0.226181	Enrichment of BMMC DE genes in PBMC
PBMC	Naïve CD4+ T	HC	0.237155	Enrichment of BMMC DE genes in PBMC
PBMC	Naïve CD4+ T	TC	0.279014	Enrichment of BMMC DE genes in PBMC
PBMC	Naïve CD4+ T	TC	0.200183	Enrichment of BMMC DE genes in PBMC
PBMC	Naïve CD4+ T	HC	0.239048	Enrichment of BMMC DE genes in PBMC
PBMC	Naïve CD4+ T	TC	0.256923	Enrichment of BMMC DE genes in PBMC
PBMC	Naïve CD4+ T	HC	0.262163	Enrichment of BMMC DE genes in PBMC
PBMC	Naïve CD4+ T	TC	0.279653	Enrichment of BMMC DE genes in PBMC
PBMC	Naïve CD4+ T	TC	0.241238	Enrichment of BMMC DE genes in PBMC
PBMC	Naïve CD4+ T	HC	0.256406	Enrichment of BMMC DE genes in PBMC
PBMC	Naïve CD4+ T	HC	0.218003	Enrichment of BMMC DE genes in PBMC
PBMC	Naïve CD4+ T	TC	0.268338	Enrichment of BMMC DE genes in PBMC
PBMC	Naïve CD4+ T	TC	0.202483	Enrichment of BMMC DE genes in PBMC
PBMC	Naïve CD4+ T	HC	0.22344	Enrichment of BMMC DE genes in PBMC
PBMC	Naïve CD4+ T	HC	0.231233	Enrichment of BMMC DE genes in PBMC
PBMC	Naïve CD4+ T	TC	0.208548	Enrichment of BMMC DE genes in PBMC
PBMC	Naïve CD4+ T	TC	0.266224	Enrichment of BMMC DE genes in PBMC
PBMC	Naïve CD4+ T	TC	0.209153	Enrichment of BMMC DE genes in PBMC
PBMC	Naïve CD4+ T	TC	0.218773	Enrichment of BMMC DE genes in PBMC
PBMC	Naïve CD4+ T	TC	0.225587	Enrichment of BMMC DE genes in PBMC
PBMC	Naïve CD4+ T	TC	0.156078	Enrichment of BMMC DE genes in PBMC
PBMC	Naïve CD4+ T	TC	0.24038	Enrichment of BMMC DE genes in PBMC
PBMC	Naïve CD4+ T	HC	0.221272	Enrichment of BMMC DE genes in PBMC
PBMC	Naïve CD4+ T	TC	0.218036	Enrichment of BMMC DE genes in PBMC
PBMC	Naïve CD4+ T	TC	0.196594	Enrichment of BMMC DE genes in PBMC
PBMC	Naïve CD4+ T	TC	0.233952	Enrichment of BMMC DE genes in PBMC
PBMC	Naïve CD4+ T	HC	0.242603	Enrichment of BMMC DE genes in PBMC
PBMC	Naïve CD4+ T	HC	0.146755	Enrichment of BMMC DE genes in PBMC
PBMC	Naïve CD4+ T	TC	0.240347	Enrichment of BMMC DE genes in PBMC
PBMC	Naïve CD4+ T	TC	0.256307	Enrichment of BMMC DE genes in PBMC
PBMC	Naïve CD4+ T	TC	0.230716	Enrichment of BMMC DE genes in PBMC
PBMC	Naïve CD4+ T	TC	0.251662	Enrichment of BMMC DE genes in PBMC
PBMC	Naïve CD4+ T	HC	0.258993	Enrichment of BMMC DE genes in PBMC
PBMC	Naïve CD4+ T	TC	0.240281	Enrichment of BMMC DE genes in PBMC
PBMC	Naïve CD4+ T	TC	0.266786	Enrichment of BMMC DE genes in PBMC
PBMC	Naïve CD4+ T	HC	0.254227	Enrichment of BMMC DE genes in PBMC
PBMC	Naïve CD4+ T	TC	0.239312	Enrichment of BMMC DE genes in PBMC
PBMC	Naïve CD4+ T	HC	0.273467	Enrichment of BMMC DE genes in PBMC
PBMC	Naïve CD4+ T	TC	0.271496	Enrichment of BMMC DE genes in PBMC
PBMC	Naïve CD4+ T	TC	0.265795	Enrichment of BMMC DE genes in PBMC
PBMC	Naïve CD4+ T	HC	0.225201	Enrichment of BMMC DE genes in PBMC
PBMC	Naïve CD4+ T	TC	0.250892	Enrichment of BMMC DE genes in PBMC
PBMC	Naïve CD4+ T	HC	0.240413	Enrichment of BMMC DE genes in PBMC
PBMC	Naïve CD4+ T	TC	0.250044	Enrichment of BMMC DE genes in PBMC
PBMC	Naïve CD4+ T	TC	0.19064	Enrichment of BMMC DE genes in PBMC
PBMC	Naïve CD4+ T	HC	0.268007	Enrichment of BMMC DE genes in PBMC
PBMC	Naïve CD4+ T	TC	0.219621	Enrichment of BMMC DE genes in PBMC
PBMC	Naïve CD4+ T	TC	0.291364	Enrichment of BMMC DE genes in PBMC
PBMC	Naïve CD4+ T	HC	0.219687	Enrichment of BMMC DE genes in PBMC
PBMC	Naïve CD4+ T	HC	0.220777	Enrichment of BMMC DE genes in PBMC
PBMC	Naïve CD4+ T	HC	0.246511	Enrichment of BMMC DE genes in PBMC
PBMC	Naïve CD4+ T	TC	0.242625	Enrichment of BMMC DE genes in PBMC
PBMC	Naïve CD4+ T	HC	0.239687	Enrichment of BMMC DE genes in PBMC
PBMC	Naïve CD4+ T	HC	0.237452	Enrichment of BMMC DE genes in PBMC
PBMC	Naïve CD4+ T	TC	0.226368	Enrichment of BMMC DE genes in PBMC
PBMC	Naïve CD4+ T	HC	0.217794	Enrichment of BMMC DE genes in PBMC
PBMC	Naïve CD4+ T	HC	0.220799	Enrichment of BMMC DE genes in PBMC
PBMC	Naïve CD4+ T	TC	0.204563	Enrichment of BMMC DE genes in PBMC
PBMC	Naïve CD4+ T	HC	0.260941	Enrichment of BMMC DE genes in PBMC
PBMC	Naïve CD4+ T	TC	0.184344	Enrichment of BMMC DE genes in PBMC
PBMC	Naïve CD4+ T	HC	0.239631	Enrichment of BMMC DE genes in PBMC
PBMC	Naïve CD4+ T	TC	0.233413	Enrichment of BMMC DE genes in PBMC
PBMC	Naïve CD4+ T	TC	0.209649	Enrichment of BMMC DE genes in PBMC
PBMC	Naïve CD4+ T	TC	0.223969	Enrichment of BMMC DE genes in PBMC
PBMC	Naïve CD4+ T	HC	0.228614	Enrichment of BMMC DE genes in PBMC
PBMC	Naïve CD4+ T	TC	0.220226	Enrichment of BMMC DE genes in PBMC
PBMC	Naïve CD4+ T	HC	0.273588	Enrichment of BMMC DE genes in PBMC
PBMC	Naïve CD4+ T	HC	0.217816	Enrichment of BMMC DE genes in PBMC
PBMC	Naïve CD4+ T	HC	0.246775	Enrichment of BMMC DE genes in PBMC
PBMC	Naïve CD4+ T	TC	0.246478	Enrichment of BMMC DE genes in PBMC
PBMC	Naïve CD4+ T	TC	0.280357	Enrichment of BMMC DE genes in PBMC
PBMC	Naïve CD4+ T	TC	0.2394	Enrichment of BMMC DE genes in PBMC
PBMC	Naïve CD4+ T	TC	0.217541	Enrichment of BMMC DE genes in PBMC
PBMC	Naïve CD4+ T	TC	0.255691	Enrichment of BMMC DE genes in PBMC
PBMC	Naïve CD4+ T	TC	0.237067	Enrichment of BMMC DE genes in PBMC
PBMC	Naïve CD4+ T	TC	0.32761	Enrichment of BMMC DE genes in PBMC
PBMC	Naïve CD4+ T	TC	0.253511	Enrichment of BMMC DE genes in PBMC
PBMC	Naïve CD4+ T	TC	0.231607	Enrichment of BMMC DE genes in PBMC
PBMC	Naïve CD4+ T	TC	0.214503	Enrichment of BMMC DE genes in PBMC
PBMC	Naïve CD4+ T	TC	0.230066	Enrichment of BMMC DE genes in PBMC
PBMC	Naïve CD4+ T	TC	0.260864	Enrichment of BMMC DE genes in PBMC
PBMC	Naïve CD4+ T	TC	0.225983	Enrichment of BMMC DE genes in PBMC
PBMC	Naïve CD4+ T	TC	0.264342	Enrichment of BMMC DE genes in PBMC
PBMC	Naïve CD4+ T	HC	0.196771	Enrichment of BMMC DE genes in PBMC
PBMC	Naïve CD4+ T	HC	0.231288	Enrichment of BMMC DE genes in PBMC
PBMC	Naïve CD4+ T	TC	0.250517	Enrichment of BMMC DE genes in PBMC
PBMC	Naïve CD4+ T	TC	0.218047	Enrichment of BMMC DE genes in PBMC
PBMC	Naïve CD4+ T	TC	0.230738	Enrichment of BMMC DE genes in PBMC
PBMC	Naïve CD4+ T	TC	0.306565	Enrichment of BMMC DE genes in PBMC
PBMC	Naïve CD4+ T	HC	0.257958	Enrichment of BMMC DE genes in PBMC
PBMC	Naïve CD4+ T	TC	0.262779	Enrichment of BMMC DE genes in PBMC
PBMC	Naïve CD4+ T	TC	0.280566	Enrichment of BMMC DE genes in PBMC
PBMC	Naïve CD4+ T	HC	0.197233	Enrichment of BMMC DE genes in PBMC
PBMC	Naïve CD4+ T	HC	0.230452	Enrichment of BMMC DE genes in PBMC
PBMC	Naïve CD4+ T	TC	0.266587	Enrichment of BMMC DE genes in PBMC
PBMC	Naïve CD4+ T	TC	0.250726	Enrichment of BMMC DE genes in PBMC
PBMC	Naïve CD4+ T	HC	0.154515	Enrichment of BMMC DE genes in PBMC
PBMC	Naïve CD4+ T	TC	0.265146	Enrichment of BMMC DE genes in PBMC
PBMC	Naïve CD4+ T	TC	0.222593	Enrichment of BMMC DE genes in PBMC
PBMC	Naïve CD4+ T	TC	0.2735	Enrichment of BMMC DE genes in PBMC
PBMC	Naïve CD4+ T	TC	0.249494	Enrichment of BMMC DE genes in PBMC
PBMC	Naïve CD4+ T	HC	0.248789	Enrichment of BMMC DE genes in PBMC
PBMC	Naïve CD4+ T	TC	0.197112	Enrichment of BMMC DE genes in PBMC
PBMC	Naïve CD4+ T	TC	0.221723	Enrichment of BMMC DE genes in PBMC
PBMC	Naïve CD4+ T	TC	0.225972	Enrichment of BMMC DE genes in PBMC
PBMC	Naïve CD4+ T	HC	0.236957	Enrichment of BMMC DE genes in PBMC
PBMC	Naïve CD4+ T	HC	0.211784	Enrichment of BMMC DE genes in PBMC
PBMC	Naïve CD4+ T	HC	0.177718	Enrichment of BMMC DE genes in PBMC
PBMC	Naïve CD4+ T	TC	0.208614	Enrichment of BMMC DE genes in PBMC
PBMC	Naïve CD4+ T	TC	0.226082	Enrichment of BMMC DE genes in PBMC
PBMC	Naïve CD4+ T	HC	0.240006	Enrichment of BMMC DE genes in PBMC
PBMC	Naïve CD4+ T	TC	0.268877	Enrichment of BMMC DE genes in PBMC
PBMC	Naïve CD4+ T	TC	0.237243	Enrichment of BMMC DE genes in PBMC
PBMC	Naïve CD4+ T	TC	0.246929	Enrichment of BMMC DE genes in PBMC
PBMC	Naïve CD4+ T	TC	0.19163	Enrichment of BMMC DE genes in PBMC
PBMC	Naïve CD4+ T	TC	0.288975	Enrichment of BMMC DE genes in PBMC
PBMC	Naïve CD4+ T	TC	0.243814	Enrichment of BMMC DE genes in PBMC
PBMC	Naïve CD4+ T	TC	0.255239	Enrichment of BMMC DE genes in PBMC
PBMC	Naïve CD4+ T	TC	0.223958	Enrichment of BMMC DE genes in PBMC
PBMC	Naïve CD4+ T	TC	0.189748	Enrichment of BMMC DE genes in PBMC
PBMC	Naïve CD4+ T	TC	0.230287	Enrichment of BMMC DE genes in PBMC
PBMC	Naïve CD4+ T	TC	0.176892	Enrichment of BMMC DE genes in PBMC
PBMC	Naïve CD4+ T	TC	0.267116	Enrichment of BMMC DE genes in PBMC
PBMC	Naïve CD4+ T	TC	0.240457	Enrichment of BMMC DE genes in PBMC
PBMC	Naïve CD4+ T	TC	0.254029	Enrichment of BMMC DE genes in PBMC
PBMC	Naïve CD4+ T	TC	0.275437	Enrichment of BMMC DE genes in PBMC
PBMC	Naïve CD4+ T	TC	0.244794	Enrichment of BMMC DE genes in PBMC
PBMC	Naïve CD4+ T	HC	0.229395	Enrichment of BMMC DE genes in PBMC
PBMC	Naïve CD4+ T	HC	0.234524	Enrichment of BMMC DE genes in PBMC
PBMC	Naïve CD4+ T	HC	0.271838	Enrichment of BMMC DE genes in PBMC
PBMC	Naïve CD4+ T	HC	0.220557	Enrichment of BMMC DE genes in PBMC
PBMC	Naïve CD4+ T	TC	0.28651	Enrichment of BMMC DE genes in PBMC
PBMC	Naïve CD4+ T	TC	0.255558	Enrichment of BMMC DE genes in PBMC
PBMC	Naïve CD4+ T	TC	0.284848	Enrichment of BMMC DE genes in PBMC
PBMC	Naïve CD4+ T	HC	0.206754	Enrichment of BMMC DE genes in PBMC
PBMC	Naïve CD4+ T	TC	0.220832	Enrichment of BMMC DE genes in PBMC
PBMC	Naïve CD4+ T	HC	0.186611	Enrichment of BMMC DE genes in PBMC
PBMC	Naïve CD4+ T	HC	0.185896	Enrichment of BMMC DE genes in PBMC
PBMC	Naïve CD4+ T	TC	0.225928	Enrichment of BMMC DE genes in PBMC
PBMC	Naïve CD4+ T	TC	0.283329	Enrichment of BMMC DE genes in PBMC
PBMC	Naïve CD4+ T	TC	0.288953	Enrichment of BMMC DE genes in PBMC
PBMC	Naïve CD4+ T	TC	0.270726	Enrichment of BMMC DE genes in PBMC
PBMC	Naïve CD4+ T	TC	0.201305	Enrichment of BMMC DE genes in PBMC
PBMC	Naïve CD4+ T	TC	0.2488	Enrichment of BMMC DE genes in PBMC
PBMC	Naïve CD4+ T	TC	0.180502	Enrichment of BMMC DE genes in PBMC
PBMC	Naïve CD4+ T	TC	0.250473	Enrichment of BMMC DE genes in PBMC
PBMC	Naïve CD4+ T	TC	0.233479	Enrichment of BMMC DE genes in PBMC
PBMC	Naïve CD4+ T	HC	0.269262	Enrichment of BMMC DE genes in PBMC
PBMC	Naïve CD4+ T	TC	0.257033	Enrichment of BMMC DE genes in PBMC
PBMC	Naïve CD4+ T	TC	0.158698	Enrichment of BMMC DE genes in PBMC
PBMC	Naïve CD4+ T	TC	0.27099	Enrichment of BMMC DE genes in PBMC
PBMC	Naïve CD4+ T	HC	0.247039	Enrichment of BMMC DE genes in PBMC
PBMC	Naïve CD4+ T	TC	0.295591	Enrichment of BMMC DE genes in PBMC
PBMC	Naïve CD4+ T	TC	0.26399	Enrichment of BMMC DE genes in PBMC
PBMC	Naïve CD4+ T	TC	0.228625	Enrichment of BMMC DE genes in PBMC
PBMC	Naïve CD4+ T	TC	0.188912	Enrichment of BMMC DE genes in PBMC
PBMC	Naïve CD4+ T	TC	0.264353	Enrichment of BMMC DE genes in PBMC
PBMC	Naïve CD4+ T	TC	0.291441	Enrichment of BMMC DE genes in PBMC
PBMC	Naïve CD4+ T	HC	0.270979	Enrichment of BMMC DE genes in PBMC
PBMC	Naïve CD4+ T	TC	0.26017	Enrichment of BMMC DE genes in PBMC
PBMC	Naïve CD4+ T	HC	0.190078	Enrichment of BMMC DE genes in PBMC
PBMC	Naïve CD4+ T	TC	0.25404	Enrichment of BMMC DE genes in PBMC
PBMC	Naïve CD4+ T	TC	0.221844	Enrichment of BMMC DE genes in PBMC
PBMC	Naïve CD4+ T	TC	0.211784	Enrichment of BMMC DE genes in PBMC
PBMC	Naïve CD4+ T	TC	0.237463	Enrichment of BMMC DE genes in PBMC
PBMC	Naïve CD4+ T	HC	0.242372	Enrichment of BMMC DE genes in PBMC
PBMC	Naïve CD4+ T	HC	0.226115	Enrichment of BMMC DE genes in PBMC
PBMC	Naïve CD4+ T	TC	0.193568	Enrichment of BMMC DE genes in PBMC
PBMC	Naïve CD4+ T	TC	0.216836	Enrichment of BMMC DE genes in PBMC
PBMC	Naïve CD4+ T	TC	0.205752	Enrichment of BMMC DE genes in PBMC
PBMC	Naïve CD4+ T	HC	0.189033	Enrichment of BMMC DE genes in PBMC
PBMC	Naïve CD4+ T	TC	0.215901	Enrichment of BMMC DE genes in PBMC
PBMC	Naïve CD4+ T	HC	0.25306	Enrichment of BMMC DE genes in PBMC
PBMC	Naïve CD4+ T	TC	0.23262	Enrichment of BMMC DE genes in PBMC
PBMC	Naïve CD4+ T	HC	0.316163	Enrichment of BMMC DE genes in PBMC
PBMC	Naïve CD4+ T	TC	0.221338	Enrichment of BMMC DE genes in PBMC
PBMC	Naïve CD4+ T	HC	0.217541	Enrichment of BMMC DE genes in PBMC
PBMC	Naïve CD4+ T	HC	0.268139	Enrichment of BMMC DE genes in PBMC
PBMC	Naïve CD4+ T	HC	0.231607	Enrichment of BMMC DE genes in PBMC
PBMC	Naïve CD4+ T	HC	0.232818	Enrichment of BMMC DE genes in PBMC
PBMC	Naïve CD4+ T	TC	0.209748	Enrichment of BMMC DE genes in PBMC
PBMC	Naïve CD4+ T	TC	0.203188	Enrichment of BMMC DE genes in PBMC
PBMC	Naïve CD4+ T	TC	0.182219	Enrichment of BMMC DE genes in PBMC
PBMC	Naïve CD4+ T	HC	0.230452	Enrichment of BMMC DE genes in PBMC
PBMC	Naïve CD4+ T	HC	0.216022	Enrichment of BMMC DE genes in PBMC
PBMC	Naïve CD4+ T	TC	0.249274	Enrichment of BMMC DE genes in PBMC
PBMC	Naïve CD4+ T	TC	0.196231	Enrichment of BMMC DE genes in PBMC
PBMC	Naïve CD4+ T	HC	0.247534	Enrichment of BMMC DE genes in PBMC
PBMC	Naïve CD4+ T	TC	0.266026	Enrichment of BMMC DE genes in PBMC
PBMC	Naïve CD4+ T	TC	0.250991	Enrichment of BMMC DE genes in PBMC
PBMC	Naïve CD4+ T	HC	0.316735	Enrichment of BMMC DE genes in PBMC
PBMC	Naïve CD4+ T	HC	0.253621	Enrichment of BMMC DE genes in PBMC
PBMC	Naïve CD4+ T	HC	0.228415	Enrichment of BMMC DE genes in PBMC
PBMC	Naïve CD4+ T	HC	0.242449	Enrichment of BMMC DE genes in PBMC
PBMC	Naïve CD4+ T	TC	0.286576	Enrichment of BMMC DE genes in PBMC
PBMC	Naïve CD4+ T	TC	0.174779	Enrichment of BMMC DE genes in PBMC
PBMC	Naïve CD4+ T	TC	0.253291	Enrichment of BMMC DE genes in PBMC
PBMC	Naïve CD4+ T	HC	0.228746	Enrichment of BMMC DE genes in PBMC
PBMC	Naïve CD4+ T	TC	0.226203	Enrichment of BMMC DE genes in PBMC
PBMC	Naïve CD4+ T	TC	0.267743	Enrichment of BMMC DE genes in PBMC
PBMC	Naïve CD4+ T	HC	0.192401	Enrichment of BMMC DE genes in PBMC
PBMC	Naïve CD4+ T	HC	0.216099	Enrichment of BMMC DE genes in PBMC
PBMC	Naïve CD4+ T	HC	0.226698	Enrichment of BMMC DE genes in PBMC
PBMC	Naïve CD4+ T	TC	0.233071	Enrichment of BMMC DE genes in PBMC
PBMC	Naïve CD4+ T	TC	0.257232	Enrichment of BMMC DE genes in PBMC
PBMC	Naïve CD4+ T	TC	0.250517	Enrichment of BMMC DE genes in PBMC
PBMC	Naïve CD4+ T	TC	0.235724	Enrichment of BMMC DE genes in PBMC
PBMC	Naïve CD4+ T	HC	0.272993	Enrichment of BMMC DE genes in PBMC
PBMC	Naïve CD4+ T	TC	0.192269	Enrichment of BMMC DE genes in PBMC
PBMC	Naïve CD4+ T	TC	0.215031	Enrichment of BMMC DE genes in PBMC
PBMC	Naïve CD4+ T	TC	0.220821	Enrichment of BMMC DE genes in PBMC
PBMC	Naïve CD4+ T	TC	0.252532	Enrichment of BMMC DE genes in PBMC
PBMC	Naïve CD4+ T	HC	0.222945	Enrichment of BMMC DE genes in PBMC
PBMC	Naïve CD4+ T	TC	0.217948	Enrichment of BMMC DE genes in PBMC
PBMC	Naïve CD4+ T	TC	0.211839	Enrichment of BMMC DE genes in PBMC
PBMC	Naïve CD4+ T	HC	0.26771	Enrichment of BMMC DE genes in PBMC
PBMC	Naïve CD4+ T	HC	0.236153	Enrichment of BMMC DE genes in PBMC
PBMC	Naïve CD4+ T	TC	0.225796	Enrichment of BMMC DE genes in PBMC
PBMC	Naïve CD4+ T	HC	0.263043	Enrichment of BMMC DE genes in PBMC
PBMC	Naïve CD4+ T	TC	0.246753	Enrichment of BMMC DE genes in PBMC
PBMC	Naïve CD4+ T	HC	0.238597	Enrichment of BMMC DE genes in PBMC
PBMC	Naïve CD4+ T	HC	0.180965	Enrichment of BMMC DE genes in PBMC
PBMC	Naïve CD4+ T	TC	0.186908	Enrichment of BMMC DE genes in PBMC
PBMC	Naïve CD4+ T	HC	0.261777	Enrichment of BMMC DE genes in PBMC
PBMC	Naïve CD4+ T	TC	0.237331	Enrichment of BMMC DE genes in PBMC
PBMC	Naïve CD4+ T	TC	0.241294	Enrichment of BMMC DE genes in PBMC
PBMC	Naïve CD4+ T	TC	0.192225	Enrichment of BMMC DE genes in PBMC
PBMC	Naïve CD4+ T	HC	0.242427	Enrichment of BMMC DE genes in PBMC
PBMC	Naïve CD4+ T	TC	0.241205	Enrichment of BMMC DE genes in PBMC
PBMC	Naïve CD4+ T	TC	0.188714	Enrichment of BMMC DE genes in PBMC
PBMC	Naïve CD4+ T	TC	0.241205	Enrichment of BMMC DE genes in PBMC
PBMC	Naïve CD4+ T	TC	0.209803	Enrichment of BMMC DE genes in PBMC
PBMC	Naïve CD4+ T	TC	0.26771	Enrichment of BMMC DE genes in PBMC
PBMC	Naïve CD4+ T	HC	0.219203	Enrichment of BMMC DE genes in PBMC
PBMC	Naïve CD4+ T	HC	0.259939	Enrichment of BMMC DE genes in PBMC
PBMC	Naïve CD4+ T	TC	0.221877	Enrichment of BMMC DE genes in PBMC
PBMC	Naïve CD4+ T	HC	0.192434	Enrichment of BMMC DE genes in PBMC
PBMC	Naïve CD4+ T	TC	0.2406	Enrichment of BMMC DE genes in PBMC
PBMC	Naïve CD4+ T	HC	0.263483	Enrichment of BMMC DE genes in PBMC
PBMC	Naïve CD4+ T	TC	0.229032	Enrichment of BMMC DE genes in PBMC
PBMC	Naïve CD4+ T	TC	0.280192	Enrichment of BMMC DE genes in PBMC
PBMC	Naïve CD4+ T	TC	0.2488	Enrichment of BMMC DE genes in PBMC
PBMC	Naïve CD4+ T	TC	0.244574	Enrichment of BMMC DE genes in PBMC
PBMC	Naïve CD4+ T	TC	0.258497	Enrichment of BMMC DE genes in PBMC
PBMC	Naïve CD4+ T	TC	0.264342	Enrichment of BMMC DE genes in PBMC
PBMC	Naïve CD4+ T	HC	0.202439	Enrichment of BMMC DE genes in PBMC
PBMC	Naïve CD4+ T	TC	0.177872	Enrichment of BMMC DE genes in PBMC
PBMC	Naïve CD4+ T	TC	0.220766	Enrichment of BMMC DE genes in PBMC
PBMC	Naïve CD4+ T	HC	0.242471	Enrichment of BMMC DE genes in PBMC
PBMC	Naïve CD4+ T	TC	0.216066	Enrichment of BMMC DE genes in PBMC
PBMC	Naïve CD4+ T	TC	0.243682	Enrichment of BMMC DE genes in PBMC
PBMC	Naïve CD4+ T	HC	0.221206	Enrichment of BMMC DE genes in PBMC
PBMC	Naïve CD4+ T	HC	0.235966	Enrichment of BMMC DE genes in PBMC
PBMC	Naïve CD4+ T	TC	0.269647	Enrichment of BMMC DE genes in PBMC
PBMC	Naïve CD4+ T	HC	0.260963	Enrichment of BMMC DE genes in PBMC
PBMC	Naïve CD4+ T	TC	0.20267	Enrichment of BMMC DE genes in PBMC
PBMC	Naïve CD4+ T	TC	0.2629	Enrichment of BMMC DE genes in PBMC
PBMC	Naïve CD4+ T	TC	0.261095	Enrichment of BMMC DE genes in PBMC
PBMC	Naïve CD4+ T	HC	0.224068	Enrichment of BMMC DE genes in PBMC
PBMC	Naïve CD4+ T	HC	0.276373	Enrichment of BMMC DE genes in PBMC
PBMC	Naïve CD4+ T	TC	0.200997	Enrichment of BMMC DE genes in PBMC
PBMC	Naïve CD4+ T	TC	0.177475	Enrichment of BMMC DE genes in PBMC
PBMC	Naïve CD4+ T	HC	0.252807	Enrichment of BMMC DE genes in PBMC
PBMC	Naïve CD4+ T	TC	0.246588	Enrichment of BMMC DE genes in PBMC
PBMC	Naïve CD4+ T	TC	0.265267	Enrichment of BMMC DE genes in PBMC
PBMC	Naïve CD4+ T	HC	0.243638	Enrichment of BMMC DE genes in PBMC
PBMC	Naïve CD4+ T	TC	0.239753	Enrichment of BMMC DE genes in PBMC
PBMC	Naïve CD4+ T	TC	0.221382	Enrichment of BMMC DE genes in PBMC
PBMC	Naïve CD4+ T	TC	0.202131	Enrichment of BMMC DE genes in PBMC
PBMC	Naïve CD4+ T	TC	0.205488	Enrichment of BMMC DE genes in PBMC
PBMC	Naïve CD4+ T	HC	0.265938	Enrichment of BMMC DE genes in PBMC
PBMC	Naïve CD4+ T	HC	0.19862	Enrichment of BMMC DE genes in PBMC
PBMC	Naïve CD4+ T	HC	0.200623	Enrichment of BMMC DE genes in PBMC
PBMC	Naïve CD4+ T	TC	0.229186	Enrichment of BMMC DE genes in PBMC
PBMC	Naïve CD4+ T	TC	0.224013	Enrichment of BMMC DE genes in PBMC
PBMC	Naïve CD4+ T	TC	0.220854	Enrichment of BMMC DE genes in PBMC
PBMC	Naïve CD4+ T	TC	0.236428	Enrichment of BMMC DE genes in PBMC
PBMC	Naïve CD4+ T	TC	0.226963	Enrichment of BMMC DE genes in PBMC
PBMC	Naïve CD4+ T	TC	0.237287	Enrichment of BMMC DE genes in PBMC
PBMC	Naïve CD4+ T	HC	0.283714	Enrichment of BMMC DE genes in PBMC
PBMC	Naïve CD4+ T	TC	0.197695	Enrichment of BMMC DE genes in PBMC
PBMC	Naïve CD4+ T	HC	0.231971	Enrichment of BMMC DE genes in PBMC
PBMC	Naïve CD4+ T	TC	0.223033	Enrichment of BMMC DE genes in PBMC
PBMC	Naïve CD4+ T	TC	0.228812	Enrichment of BMMC DE genes in PBMC
PBMC	Naïve CD4+ T	HC	0.208691	Enrichment of BMMC DE genes in PBMC
PBMC	Naïve CD4+ T	HC	0.21108	Enrichment of BMMC DE genes in PBMC
PBMC	Naïve CD4+ T	TC	0.199842	Enrichment of BMMC DE genes in PBMC
PBMC	Naïve CD4+ T	TC	0.254579	Enrichment of BMMC DE genes in PBMC
PBMC	Naïve CD4+ T	HC	0.221448	Enrichment of BMMC DE genes in PBMC
PBMC	Naïve CD4+ T	TC	0.203221	Enrichment of BMMC DE genes in PBMC
PBMC	Naïve CD4+ T	HC	0.209407	Enrichment of BMMC DE genes in PBMC
PBMC	Naïve CD4+ T	TC	0.252543	Enrichment of BMMC DE genes in PBMC
PBMC	Naïve CD4+ T	HC	0.239786	Enrichment of BMMC DE genes in PBMC
PBMC	Naïve CD4+ T	TC	0.259488	Enrichment of BMMC DE genes in PBMC
PBMC	Naïve CD4+ T	HC	0.259609	Enrichment of BMMC DE genes in PBMC
PBMC	Naïve CD4+ T	HC	0.20354	Enrichment of BMMC DE genes in PBMC
PBMC	Naïve CD4+ T	TC	0.219654	Enrichment of BMMC DE genes in PBMC
PBMC	Naïve CD4+ T	TC	0.206996	Enrichment of BMMC DE genes in PBMC
PBMC	Naïve CD4+ T	TC	0.209296	Enrichment of BMMC DE genes in PBMC
PBMC	Naïve CD4+ T	HC	0.264353	Enrichment of BMMC DE genes in PBMC
PBMC	Naïve CD4+ T	TC	0.228548	Enrichment of BMMC DE genes in PBMC
PBMC	Naïve CD4+ T	TC	0.233192	Enrichment of BMMC DE genes in PBMC
PBMC	Naïve CD4+ T	HC	0.228823	Enrichment of BMMC DE genes in PBMC
PBMC	Naïve CD4+ T	TC	0.199897	Enrichment of BMMC DE genes in PBMC
PBMC	Naïve CD4+ T	HC	0.295932	Enrichment of BMMC DE genes in PBMC
PBMC	Naïve CD4+ T	TC	0.240666	Enrichment of BMMC DE genes in PBMC
PBMC	Naïve CD4+ T	TC	0.23994	Enrichment of BMMC DE genes in PBMC
PBMC	Naïve CD4+ T	TC	0.168593	Enrichment of BMMC DE genes in PBMC
PBMC	Naïve CD4+ T	HC	0.211289	Enrichment of BMMC DE genes in PBMC
PBMC	Naïve CD4+ T	HC	0.257661	Enrichment of BMMC DE genes in PBMC
PBMC	Naïve CD4+ T	TC	0.246368	Enrichment of BMMC DE genes in PBMC
PBMC	Naïve CD4+ T	HC	0.230055	Enrichment of BMMC DE genes in PBMC
PBMC	Naïve CD4+ T	HC	0.241877	Enrichment of BMMC DE genes in PBMC
PBMC	Naïve CD4+ T	HC	0.223947	Enrichment of BMMC DE genes in PBMC
PBMC	Naïve CD4+ T	HC	0.242141	Enrichment of BMMC DE genes in PBMC
PBMC	Naïve CD4+ T	TC	0.203463	Enrichment of BMMC DE genes in PBMC
PBMC	Naïve CD4+ T	TC	0.247799	Enrichment of BMMC DE genes in PBMC
PBMC	Naïve CD4+ T	HC	0.228823	Enrichment of BMMC DE genes in PBMC
PBMC	Naïve CD4+ T	HC	0.221327	Enrichment of BMMC DE genes in PBMC
PBMC	Naïve CD4+ T	TC	0.206754	Enrichment of BMMC DE genes in PBMC
PBMC	Naïve CD4+ T	HC	0.228261	Enrichment of BMMC DE genes in PBMC
PBMC	Naïve CD4+ T	TC	0.242515	Enrichment of BMMC DE genes in PBMC
PBMC	Naïve CD4+ T	TC	0.192896	Enrichment of BMMC DE genes in PBMC
PBMC	Naïve CD4+ T	HC	0.197794	Enrichment of BMMC DE genes in PBMC
PBMC	Naïve CD4+ T	HC	0.228063	Enrichment of BMMC DE genes in PBMC
PBMC	Naïve CD4+ T	TC	0.246269	Enrichment of BMMC DE genes in PBMC
PBMC	Naïve CD4+ T	HC	0.259785	Enrichment of BMMC DE genes in PBMC
PBMC	Naïve CD4+ T	TC	0.268998	Enrichment of BMMC DE genes in PBMC
PBMC	Naïve CD4+ T	TC	0.258189	Enrichment of BMMC DE genes in PBMC
PBMC	Naïve CD4+ T	TC	0.273984	Enrichment of BMMC DE genes in PBMC
PBMC	Naïve CD4+ T	HC	0.176573	Enrichment of BMMC DE genes in PBMC
PBMC	Naïve CD4+ T	TC	0.208141	Enrichment of BMMC DE genes in PBMC
PBMC	Naïve CD4+ T	TC	0.251959	Enrichment of BMMC DE genes in PBMC
PBMC	Naïve CD4+ T	TC	0.263825	Enrichment of BMMC DE genes in PBMC
PBMC	Naïve CD4+ T	HC	0.176947	Enrichment of BMMC DE genes in PBMC
PBMC	Naïve CD4+ T	TC	0.182869	Enrichment of BMMC DE genes in PBMC
PBMC	Naïve CD4+ T	TC	0.23284	Enrichment of BMMC DE genes in PBMC
PBMC	Naïve CD4+ T	HC	0.244298	Enrichment of BMMC DE genes in PBMC
PBMC	Naïve CD4+ T	HC	0.236803	Enrichment of BMMC DE genes in PBMC
PBMC	Naïve CD4+ T	HC	0.272036	Enrichment of BMMC DE genes in PBMC
PBMC	Naïve CD4+ T	TC	0.2101	Enrichment of BMMC DE genes in PBMC
PBMC	Naïve CD4+ T	TC	0.280093	Enrichment of BMMC DE genes in PBMC
PBMC	Naïve CD4+ T	TC	0.246159	Enrichment of BMMC DE genes in PBMC
PBMC	Naïve CD4+ T	TC	0.267006	Enrichment of BMMC DE genes in PBMC
PBMC	Naïve CD4+ T	TC	0.226588	Enrichment of BMMC DE genes in PBMC
PBMC	Naïve CD4+ T	TC	0.232961	Enrichment of BMMC DE genes in PBMC
PBMC	Naïve CD4+ T	HC	0.193127	Enrichment of BMMC DE genes in PBMC
PBMC	Naïve CD4+ T	HC	0.220534	Enrichment of BMMC DE genes in PBMC
PBMC	Naïve CD4+ T	TC	0.223495	Enrichment of BMMC DE genes in PBMC
PBMC	Naïve CD4+ T	TC	0.262009	Enrichment of BMMC DE genes in PBMC
PBMC	Naïve CD4+ T	TC	0.20627	Enrichment of BMMC DE genes in PBMC
PBMC	Naïve CD4+ T	HC	0.265619	Enrichment of BMMC DE genes in PBMC
PBMC	Naïve CD4+ T	TC	0.256439	Enrichment of BMMC DE genes in PBMC
PBMC	Naïve CD4+ T	TC	0.211938	Enrichment of BMMC DE genes in PBMC
PBMC	Naïve CD4+ T	TC	0.24847	Enrichment of BMMC DE genes in PBMC
PBMC	Naïve CD4+ T	TC	0.238949	Enrichment of BMMC DE genes in PBMC
PBMC	Naïve CD4+ T	TC	0.2653	Enrichment of BMMC DE genes in PBMC
PBMC	Naïve CD4+ T	TC	0.225884	Enrichment of BMMC DE genes in PBMC
PBMC	Naïve CD4+ T	TC	0.246885	Enrichment of BMMC DE genes in PBMC
PBMC	Naïve CD4+ T	HC	0.206666	Enrichment of BMMC DE genes in PBMC
PBMC	Naïve CD4+ T	HC	0.259477	Enrichment of BMMC DE genes in PBMC
PBMC	Naïve CD4+ T	TC	0.313565	Enrichment of BMMC DE genes in PBMC
PBMC	Naïve CD4+ T	TC	0.247281	Enrichment of BMMC DE genes in PBMC
PBMC	Naïve CD4+ T	TC	0.200557	Enrichment of BMMC DE genes in PBMC
PBMC	Naïve CD4+ T	TC	0.253434	Enrichment of BMMC DE genes in PBMC
PBMC	Naïve CD4+ T	HC	0.189847	Enrichment of BMMC DE genes in PBMC
PBMC	Naïve CD4+ T	TC	0.222395	Enrichment of BMMC DE genes in PBMC
PBMC	Naïve CD4+ T	TC	0.232114	Enrichment of BMMC DE genes in PBMC
PBMC	Naïve CD4+ T	HC	0.277792	Enrichment of BMMC DE genes in PBMC
PBMC	Naïve CD4+ T	TC	0.243847	Enrichment of BMMC DE genes in PBMC
PBMC	Naïve CD4+ T	TC	0.224772	Enrichment of BMMC DE genes in PBMC
PBMC	Naïve CD4+ T	HC	0.247667	Enrichment of BMMC DE genes in PBMC
PBMC	Naïve CD4+ T	TC	0.232895	Enrichment of BMMC DE genes in PBMC
PBMC	Naïve CD4+ T	TC	0.209583	Enrichment of BMMC DE genes in PBMC
PBMC	Naïve CD4+ T	TC	0.268668	Enrichment of BMMC DE genes in PBMC
PBMC	Naïve CD4+ T	HC	0.242119	Enrichment of BMMC DE genes in PBMC
PBMC	Naïve CD4+ T	TC	0.265146	Enrichment of BMMC DE genes in PBMC
PBMC	Naïve CD4+ T	HC	0.213072	Enrichment of BMMC DE genes in PBMC
PBMC	Naïve CD4+ T	HC	0.224904	Enrichment of BMMC DE genes in PBMC
PBMC	Naïve CD4+ T	TC	0.222505	Enrichment of BMMC DE genes in PBMC
PBMC	Naïve CD4+ T	TC	0.234447	Enrichment of BMMC DE genes in PBMC
PBMC	Naïve CD4+ T	TC	0.261183	Enrichment of BMMC DE genes in PBMC
PBMC	Naïve CD4+ T	TC	0.215218	Enrichment of BMMC DE genes in PBMC
PBMC	Naïve CD4+ T	TC	0.254018	Enrichment of BMMC DE genes in PBMC
PBMC	Naïve CD4+ T	HC	0.230584	Enrichment of BMMC DE genes in PBMC
PBMC	Naïve CD4+ T	TC	0.223969	Enrichment of BMMC DE genes in PBMC
PBMC	Naïve CD4+ T	HC	0.286059	Enrichment of BMMC DE genes in PBMC
PBMC	Naïve CD4+ T	TC	0.236054	Enrichment of BMMC DE genes in PBMC
PBMC	Naïve CD4+ T	TC	0.246918	Enrichment of BMMC DE genes in PBMC
PBMC	Naïve CD4+ T	TC	0.202131	Enrichment of BMMC DE genes in PBMC
PBMC	Naïve CD4+ T	HC	0.191223	Enrichment of BMMC DE genes in PBMC
PBMC	Naïve CD4+ T	HC	0.200359	Enrichment of BMMC DE genes in PBMC
PBMC	Naïve CD4+ T	HC	0.222692	Enrichment of BMMC DE genes in PBMC
PBMC	Naïve CD4+ T	HC	0.234755	Enrichment of BMMC DE genes in PBMC
PBMC	Naïve CD4+ T	HC	0.277781	Enrichment of BMMC DE genes in PBMC
PBMC	Naïve CD4+ T	TC	0.275195	Enrichment of BMMC DE genes in PBMC
PBMC	Naïve CD4+ T	HC	0.205015	Enrichment of BMMC DE genes in PBMC
PBMC	Naïve CD4+ T	TC	0.303956	Enrichment of BMMC DE genes in PBMC
PBMC	Naïve CD4+ T	HC	0.226852	Enrichment of BMMC DE genes in PBMC
PBMC	Naïve CD4+ T	TC	0.171444	Enrichment of BMMC DE genes in PBMC
PBMC	Naïve CD4+ T	TC	0.228933	Enrichment of BMMC DE genes in PBMC
PBMC	Naïve CD4+ T	HC	0.207282	Enrichment of BMMC DE genes in PBMC
PBMC	Naïve CD4+ T	HC	0.220006	Enrichment of BMMC DE genes in PBMC
PBMC	Naïve CD4+ T	TC	0.232422	Enrichment of BMMC DE genes in PBMC
PBMC	Naïve CD4+ T	HC	0.239202	Enrichment of BMMC DE genes in PBMC
PBMC	Naïve CD4+ T	TC	0.230309	Enrichment of BMMC DE genes in PBMC
PBMC	Naïve CD4+ T	HC	0.234612	Enrichment of BMMC DE genes in PBMC
PBMC	Naïve CD4+ T	HC	0.265894	Enrichment of BMMC DE genes in PBMC
PBMC	Naïve CD4+ T	TC	0.263869	Enrichment of BMMC DE genes in PBMC
PBMC	Naïve CD4+ T	HC	0.187007	Enrichment of BMMC DE genes in PBMC
PBMC	Naïve CD4+ T	TC	0.246445	Enrichment of BMMC DE genes in PBMC
PBMC	Naïve CD4+ T	HC	0.212169	Enrichment of BMMC DE genes in PBMC
PBMC	Naïve CD4+ T	HC	0.171653	Enrichment of BMMC DE genes in PBMC
PBMC	Naïve CD4+ T	TC	0.227084	Enrichment of BMMC DE genes in PBMC
PBMC	Naïve CD4+ T	HC	0.196804	Enrichment of BMMC DE genes in PBMC
PBMC	Naïve CD4+ T	TC	0.215207	Enrichment of BMMC DE genes in PBMC
PBMC	Naïve CD4+ T	TC	0.262119	Enrichment of BMMC DE genes in PBMC
PBMC	Naïve CD4+ T	HC	0.232037	Enrichment of BMMC DE genes in PBMC
PBMC	Naïve CD4+ T	TC	0.231112	Enrichment of BMMC DE genes in PBMC
PBMC	Naïve CD4+ T	TC	0.207921	Enrichment of BMMC DE genes in PBMC
PBMC	Naïve CD4+ T	TC	0.207018	Enrichment of BMMC DE genes in PBMC
PBMC	Naïve CD4+ T	TC	0.226258	Enrichment of BMMC DE genes in PBMC
PBMC	Naïve CD4+ T	HC	0.239973	Enrichment of BMMC DE genes in PBMC
PBMC	Naïve CD4+ T	HC	0.248888	Enrichment of BMMC DE genes in PBMC
PBMC	Naïve CD4+ T	TC	0.1972	Enrichment of BMMC DE genes in PBMC
PBMC	Naïve CD4+ T	HC	0.218927	Enrichment of BMMC DE genes in PBMC
PBMC	Naïve CD4+ T	HC	0.246533	Enrichment of BMMC DE genes in PBMC
PBMC	Naïve CD4+ T	HC	0.194855	Enrichment of BMMC DE genes in PBMC
PBMC	Naïve CD4+ T	TC	0.219863	Enrichment of BMMC DE genes in PBMC
PBMC	Naïve CD4+ T	HC	0.226632	Enrichment of BMMC DE genes in PBMC
PBMC	Naïve CD4+ T	TC	0.184377	Enrichment of BMMC DE genes in PBMC
PBMC	Naïve CD4+ T	TC	0.223715	Enrichment of BMMC DE genes in PBMC
PBMC	Naïve CD4+ T	TC	0.220424	Enrichment of BMMC DE genes in PBMC
PBMC	Naïve CD4+ T	HC	0.18277	Enrichment of BMMC DE genes in PBMC
PBMC	Naïve CD4+ T	TC	0.166623	Enrichment of BMMC DE genes in PBMC
PBMC	Naïve CD4+ T	TC	0.224596	Enrichment of BMMC DE genes in PBMC
PBMC	Naïve CD4+ T	TC	0.19611	Enrichment of BMMC DE genes in PBMC
PBMC	Naïve CD4+ T	TC	0.24136	Enrichment of BMMC DE genes in PBMC
PBMC	Naïve CD4+ T	TC	0.245839	Enrichment of BMMC DE genes in PBMC
PBMC	Naïve CD4+ T	TC	0.235306	Enrichment of BMMC DE genes in PBMC
PBMC	Naïve CD4+ T	TC	0.200447	Enrichment of BMMC DE genes in PBMC
PBMC	Naïve CD4+ T	HC	0.226456	Enrichment of BMMC DE genes in PBMC
PBMC	Naïve CD4+ T	HC	0.246775	Enrichment of BMMC DE genes in PBMC
PBMC	Naïve CD4+ T	HC	0.231861	Enrichment of BMMC DE genes in PBMC
PBMC	Naïve CD4+ T	TC	0.203331	Enrichment of BMMC DE genes in PBMC
PBMC	Naïve CD4+ T	HC	0.297671	Enrichment of BMMC DE genes in PBMC
PBMC	Naïve CD4+ T	TC	0.294611	Enrichment of BMMC DE genes in PBMC
PBMC	Naïve CD4+ T	HC	0.202824	Enrichment of BMMC DE genes in PBMC
PBMC	Naïve CD4+ T	HC	0.256978	Enrichment of BMMC DE genes in PBMC
PBMC	Naïve CD4+ T	TC	0.268635	Enrichment of BMMC DE genes in PBMC
PBMC	Naïve CD4+ T	HC	0.206512	Enrichment of BMMC DE genes in PBMC
PBMC	Naïve CD4+ T	TC	0.288755	Enrichment of BMMC DE genes in PBMC
PBMC	Naïve CD4+ T	TC	0.231541	Enrichment of BMMC DE genes in PBMC
PBMC	Naïve CD4+ T	HC	0.265784	Enrichment of BMMC DE genes in PBMC
PBMC	Naïve CD4+ T	TC	0.216693	Enrichment of BMMC DE genes in PBMC
PBMC	Naïve CD4+ T	TC	0.208251	Enrichment of BMMC DE genes in PBMC
PBMC	Naïve CD4+ T	TC	0.278508	Enrichment of BMMC DE genes in PBMC
PBMC	Naïve CD4+ T	HC	0.209109	Enrichment of BMMC DE genes in PBMC
PBMC	Naïve CD4+ T	TC	0.245014	Enrichment of BMMC DE genes in PBMC
PBMC	Naïve CD4+ T	TC	0.278255	Enrichment of BMMC DE genes in PBMC
PBMC	Naïve CD4+ T	TC	0.266973	Enrichment of BMMC DE genes in PBMC
PBMC	Naïve CD4+ T	TC	0.201206	Enrichment of BMMC DE genes in PBMC
PBMC	Naïve CD4+ T	TC	0.245707	Enrichment of BMMC DE genes in PBMC
PBMC	Naïve CD4+ T	TC	0.21502	Enrichment of BMMC DE genes in PBMC
PBMC	Naïve CD4+ T	HC	0.252444	Enrichment of BMMC DE genes in PBMC
PBMC	Naïve CD4+ T	TC	0.254733	Enrichment of BMMC DE genes in PBMC
PBMC	Naïve CD4+ T	TC	0.232719	Enrichment of BMMC DE genes in PBMC
PBMC	Naïve CD4+ T	TC	0.192665	Enrichment of BMMC DE genes in PBMC
PBMC	Naïve CD4+ T	TC	0.251266	Enrichment of BMMC DE genes in PBMC
PBMC	Naïve CD4+ T	HC	0.236913	Enrichment of BMMC DE genes in PBMC
PBMC	Naïve CD4+ T	TC	0.195637	Enrichment of BMMC DE genes in PBMC
PBMC	Naïve CD4+ T	HC	0.218817	Enrichment of BMMC DE genes in PBMC
PBMC	Naïve CD4+ T	TC	0.269559	Enrichment of BMMC DE genes in PBMC
PBMC	Naïve CD4+ T	TC	0.260148	Enrichment of BMMC DE genes in PBMC
PBMC	Naïve CD4+ T	TC	0.196231	Enrichment of BMMC DE genes in PBMC
PBMC	Naïve CD4+ T	TC	0.195868	Enrichment of BMMC DE genes in PBMC
PBMC	Naïve CD4+ T	HC	0.244552	Enrichment of BMMC DE genes in PBMC
PBMC	Naïve CD4+ T	TC	0.19655	Enrichment of BMMC DE genes in PBMC
PBMC	Naïve CD4+ T	HC	0.258872	Enrichment of BMMC DE genes in PBMC
PBMC	Naïve CD4+ T	TC	0.200579	Enrichment of BMMC DE genes in PBMC
PBMC	Naïve CD4+ T	HC	0.236208	Enrichment of BMMC DE genes in PBMC
PBMC	Naïve CD4+ T	HC	0.227084	Enrichment of BMMC DE genes in PBMC
PBMC	Naïve CD4+ T	HC	0.191278	Enrichment of BMMC DE genes in PBMC
PBMC	Naïve CD4+ T	TC	0.243858	Enrichment of BMMC DE genes in PBMC
PBMC	Naïve CD4+ T	HC	0.213193	Enrichment of BMMC DE genes in PBMC
PBMC	Naïve CD4+ T	TC	0.232675	Enrichment of BMMC DE genes in PBMC
PBMC	Naïve CD4+ T	HC	0.290924	Enrichment of BMMC DE genes in PBMC
PBMC	Naïve CD4+ T	TC	0.256637	Enrichment of BMMC DE genes in PBMC
PBMC	Naïve CD4+ T	HC	0.196594	Enrichment of BMMC DE genes in PBMC
PBMC	Naïve CD4+ T	HC	0.211718	Enrichment of BMMC DE genes in PBMC
PBMC	Naïve CD4+ T	TC	0.268128	Enrichment of BMMC DE genes in PBMC
PBMC	Naïve CD4+ T	HC	0.232455	Enrichment of BMMC DE genes in PBMC
PBMC	Naïve CD4+ T	TC	0.116431	Enrichment of BMMC DE genes in PBMC
PBMC	Naïve CD4+ T	HC	0.257848	Enrichment of BMMC DE genes in PBMC
PBMC	Naïve CD4+ T	TC	0.148505	Enrichment of BMMC DE genes in PBMC
PBMC	Naïve CD4+ T	TC	0.213578	Enrichment of BMMC DE genes in PBMC
PBMC	Naïve CD4+ T	HC	0.251112	Enrichment of BMMC DE genes in PBMC
PBMC	Naïve CD4+ T	HC	0.226038	Enrichment of BMMC DE genes in PBMC
PBMC	Naïve CD4+ T	HC	0.282547	Enrichment of BMMC DE genes in PBMC
PBMC	Naïve CD4+ T	TC	0.207183	Enrichment of BMMC DE genes in PBMC
PBMC	Naïve CD4+ T	TC	0.223143	Enrichment of BMMC DE genes in PBMC
PBMC	Naïve CD4+ T	HC	0.247832	Enrichment of BMMC DE genes in PBMC
PBMC	Naïve CD4+ T	TC	0.155109	Enrichment of BMMC DE genes in PBMC
PBMC	Naïve CD4+ T	TC	0.225311	Enrichment of BMMC DE genes in PBMC
PBMC	Naïve CD4+ T	TC	0.213237	Enrichment of BMMC DE genes in PBMC
PBMC	Naïve CD4+ T	HC	0.244816	Enrichment of BMMC DE genes in PBMC
PBMC	Naïve CD4+ T	HC	0.248096	Enrichment of BMMC DE genes in PBMC
PBMC	Naïve CD4+ T	TC	0.234425	Enrichment of BMMC DE genes in PBMC
PBMC	Naïve CD4+ T	HC	0.260622	Enrichment of BMMC DE genes in PBMC
PBMC	Naïve CD4+ T	HC	0.203309	Enrichment of BMMC DE genes in PBMC
PBMC	Naïve CD4+ T	HC	0.259026	Enrichment of BMMC DE genes in PBMC
PBMC	Naïve CD4+ T	HC	0.287258	Enrichment of BMMC DE genes in PBMC
PBMC	Naïve CD4+ T	TC	0.201151	Enrichment of BMMC DE genes in PBMC
PBMC	Naïve CD4+ T	TC	0.25962	Enrichment of BMMC DE genes in PBMC
PBMC	Naïve CD4+ T	HC	0.172181	Enrichment of BMMC DE genes in PBMC
PBMC	Naïve CD4+ T	TC	0.219258	Enrichment of BMMC DE genes in PBMC
PBMC	Naïve CD4+ T	TC	0.265839	Enrichment of BMMC DE genes in PBMC
PBMC	Naïve CD4+ T	HC	0.217552	Enrichment of BMMC DE genes in PBMC
PBMC	Naïve CD4+ T	HC	0.216616	Enrichment of BMMC DE genes in PBMC
PBMC	Naïve CD4+ T	HC	0.189165	Enrichment of BMMC DE genes in PBMC
PBMC	Naïve CD4+ T	HC	0.208999	Enrichment of BMMC DE genes in PBMC
PBMC	Naïve CD4+ T	HC	0.177178	Enrichment of BMMC DE genes in PBMC
PBMC	Naïve CD4+ T	TC	0.232411	Enrichment of BMMC DE genes in PBMC
PBMC	Naïve CD4+ T	TC	0.210034	Enrichment of BMMC DE genes in PBMC
PBMC	Naïve CD4+ T	TC	0.274083	Enrichment of BMMC DE genes in PBMC
PBMC	Naïve CD4+ T	TC	0.21491	Enrichment of BMMC DE genes in PBMC
PBMC	Naïve CD4+ T	HC	0.215713	Enrichment of BMMC DE genes in PBMC
PBMC	Naïve CD4+ T	TC	0.223462	Enrichment of BMMC DE genes in PBMC
PBMC	Naïve CD4+ T	TC	0.151741	Enrichment of BMMC DE genes in PBMC
PBMC	Naïve CD4+ T	TC	0.257408	Enrichment of BMMC DE genes in PBMC
PBMC	Naïve CD4+ T	TC	0.230562	Enrichment of BMMC DE genes in PBMC
PBMC	Naïve CD4+ T	HC	0.207469	Enrichment of BMMC DE genes in PBMC
PBMC	Naïve CD4+ T	HC	0.196363	Enrichment of BMMC DE genes in PBMC
PBMC	Naïve CD4+ T	TC	0.21819	Enrichment of BMMC DE genes in PBMC
PBMC	Naïve CD4+ T	HC	0.223793	Enrichment of BMMC DE genes in PBMC
PBMC	Naïve CD4+ T	TC	0.243726	Enrichment of BMMC DE genes in PBMC
PBMC	Naïve CD4+ T	TC	0.214503	Enrichment of BMMC DE genes in PBMC
PBMC	Naïve CD4+ T	HC	0.210221	Enrichment of BMMC DE genes in PBMC
PBMC	Naïve CD4+ T	TC	0.263109	Enrichment of BMMC DE genes in PBMC
PBMC	Naïve CD4+ T	TC	0.237617	Enrichment of BMMC DE genes in PBMC
PBMC	Naïve CD4+ T	TC	0.169914	Enrichment of BMMC DE genes in PBMC
PBMC	Naïve CD4+ T	TC	0.217353	Enrichment of BMMC DE genes in PBMC
PBMC	Naïve CD4+ T	TC	0.25896	Enrichment of BMMC DE genes in PBMC
PBMC	Naïve CD4+ T	TC	0.200524	Enrichment of BMMC DE genes in PBMC
PBMC	Naïve CD4+ T	TC	0.262548	Enrichment of BMMC DE genes in PBMC
PBMC	Naïve CD4+ T	HC	0.23491	Enrichment of BMMC DE genes in PBMC
PBMC	Naïve CD4+ T	HC	0.199764	Enrichment of BMMC DE genes in PBMC
PBMC	Naïve CD4+ T	TC	0.189143	Enrichment of BMMC DE genes in PBMC
PBMC	Naïve CD4+ T	HC	0.220226	Enrichment of BMMC DE genes in PBMC
PBMC	Naïve CD4+ T	HC	0.2254	Enrichment of BMMC DE genes in PBMC
PBMC	Naïve CD4+ T	TC	0.253104	Enrichment of BMMC DE genes in PBMC
PBMC	Naïve CD4+ T	TC	0.253302	Enrichment of BMMC DE genes in PBMC
PBMC	Naïve CD4+ T	TC	0.23207	Enrichment of BMMC DE genes in PBMC
PBMC	Naïve CD4+ T	HC	0.215086	Enrichment of BMMC DE genes in PBMC
PBMC	Naïve CD4+ T	HC	0.211168	Enrichment of BMMC DE genes in PBMC
PBMC	Naïve CD4+ T	TC	0.283087	Enrichment of BMMC DE genes in PBMC
PBMC	Naïve CD4+ T	HC	0.208746	Enrichment of BMMC DE genes in PBMC
PBMC	Naïve CD4+ T	TC	0.22256	Enrichment of BMMC DE genes in PBMC
PBMC	Naïve CD4+ T	HC	0.237551	Enrichment of BMMC DE genes in PBMC
PBMC	Naïve CD4+ T	TC	0.265013	Enrichment of BMMC DE genes in PBMC
PBMC	Naïve CD4+ T	HC	0.231486	Enrichment of BMMC DE genes in PBMC
PBMC	Naïve CD4+ T	HC	0.165599	Enrichment of BMMC DE genes in PBMC
PBMC	Naïve CD4+ T	TC	0.217739	Enrichment of BMMC DE genes in PBMC
PBMC	Naïve CD4+ T	TC	0.231883	Enrichment of BMMC DE genes in PBMC
PBMC	Naïve CD4+ T	TC	0.233016	Enrichment of BMMC DE genes in PBMC
PBMC	Naïve CD4+ T	HC	0.241789	Enrichment of BMMC DE genes in PBMC
PBMC	Naïve CD4+ T	TC	0.255933	Enrichment of BMMC DE genes in PBMC
PBMC	Naïve CD4+ T	TC	0.246951	Enrichment of BMMC DE genes in PBMC
PBMC	Naïve CD4+ T	HC	0.211795	Enrichment of BMMC DE genes in PBMC
PBMC	Naïve CD4+ T	TC	0.241393	Enrichment of BMMC DE genes in PBMC
PBMC	Naïve CD4+ T	TC	0.270506	Enrichment of BMMC DE genes in PBMC
PBMC	Naïve CD4+ T	TC	0.24705	Enrichment of BMMC DE genes in PBMC
PBMC	Naïve CD4+ T	TC	0.254975	Enrichment of BMMC DE genes in PBMC
PBMC	Naïve CD4+ T	TC	0.2054	Enrichment of BMMC DE genes in PBMC
PBMC	Naïve CD4+ T	TC	0.214723	Enrichment of BMMC DE genes in PBMC
PBMC	Naïve CD4+ T	TC	0.238344	Enrichment of BMMC DE genes in PBMC
PBMC	Naïve CD4+ T	TC	0.253544	Enrichment of BMMC DE genes in PBMC
PBMC	Naïve CD4+ T	HC	0.28225	Enrichment of BMMC DE genes in PBMC
PBMC	Naïve CD4+ T	HC	0.225102	Enrichment of BMMC DE genes in PBMC
PBMC	Naïve CD4+ T	HC	0.249009	Enrichment of BMMC DE genes in PBMC
PBMC	Naïve CD4+ T	TC	0.201107	Enrichment of BMMC DE genes in PBMC
PBMC	Naïve CD4+ T	TC	0.252499	Enrichment of BMMC DE genes in PBMC
PBMC	Naïve CD4+ T	HC	0.190332	Enrichment of BMMC DE genes in PBMC
PBMC	Naïve CD4+ T	HC	0.215251	Enrichment of BMMC DE genes in PBMC
PBMC	Naïve CD4+ T	TC	0.23164	Enrichment of BMMC DE genes in PBMC
PBMC	Naïve CD4+ T	HC	0.274358	Enrichment of BMMC DE genes in PBMC
PBMC	Naïve CD4+ T	TC	0.228085	Enrichment of BMMC DE genes in PBMC
PBMC	Naïve CD4+ T	TC	0.264155	Enrichment of BMMC DE genes in PBMC
PBMC	Naïve CD4+ T	TC	0.222835	Enrichment of BMMC DE genes in PBMC
PBMC	Naïve CD4+ T	TC	0.237012	Enrichment of BMMC DE genes in PBMC
PBMC	Naïve CD4+ T	HC	0.263869	Enrichment of BMMC DE genes in PBMC
PBMC	Naïve CD4+ T	TC	0.236957	Enrichment of BMMC DE genes in PBMC
PBMC	Naïve CD4+ T	HC	0.185499	Enrichment of BMMC DE genes in PBMC
PBMC	Naïve CD4+ T	HC	0.228481	Enrichment of BMMC DE genes in PBMC
PBMC	Naïve CD4+ T	TC	0.242328	Enrichment of BMMC DE genes in PBMC
PBMC	Naïve CD4+ T	HC	0.23907	Enrichment of BMMC DE genes in PBMC
PBMC	Naïve CD4+ T	TC	0.194657	Enrichment of BMMC DE genes in PBMC
PBMC	Naïve CD4+ T	HC	0.191168	Enrichment of BMMC DE genes in PBMC
PBMC	Naïve CD4+ T	HC	0.189242	Enrichment of BMMC DE genes in PBMC
PBMC	Naïve CD4+ T	HC	0.284364	Enrichment of BMMC DE genes in PBMC
PBMC	Naïve CD4+ T	TC	0.203155	Enrichment of BMMC DE genes in PBMC
PBMC	Naïve CD4+ T	TC	0.211883	Enrichment of BMMC DE genes in PBMC
PBMC	Naïve CD4+ T	TC	0.182341	Enrichment of BMMC DE genes in PBMC
PBMC	Naïve CD4+ T	TC	0.28126	Enrichment of BMMC DE genes in PBMC
PBMC	Naïve CD4+ T	TC	0.260313	Enrichment of BMMC DE genes in PBMC
PBMC	Naïve CD4+ T	TC	0.194008	Enrichment of BMMC DE genes in PBMC
PBMC	Naïve CD4+ T	TC	0.246533	Enrichment of BMMC DE genes in PBMC
PBMC	Naïve CD4+ T	HC	0.251497	Enrichment of BMMC DE genes in PBMC
PBMC	Naïve CD4+ T	TC	0.225389	Enrichment of BMMC DE genes in PBMC
PBMC	Naïve CD4+ T	TC	0.255195	Enrichment of BMMC DE genes in PBMC
PBMC	Naïve CD4+ T	HC	0.248492	Enrichment of BMMC DE genes in PBMC
PBMC	Naïve CD4+ T	TC	0.239323	Enrichment of BMMC DE genes in PBMC
PBMC	Naïve CD4+ T	TC	0.269152	Enrichment of BMMC DE genes in PBMC
PBMC	Naïve CD4+ T	TC	0.199654	Enrichment of BMMC DE genes in PBMC
PBMC	Naïve CD4+ T	TC	0.282602	Enrichment of BMMC DE genes in PBMC
PBMC	Naïve CD4+ T	TC	0.288568	Enrichment of BMMC DE genes in PBMC
PBMC	Naïve CD4+ T	TC	0.251057	Enrichment of BMMC DE genes in PBMC
PBMC	Naïve CD4+ T	HC	0.206203	Enrichment of BMMC DE genes in PBMC
PBMC	Naïve CD4+ T	HC	0.29526	Enrichment of BMMC DE genes in PBMC
PBMC	Naïve CD4+ T	TC	0.224178	Enrichment of BMMC DE genes in PBMC
PBMC	Naïve CD4+ T	HC	0.246346	Enrichment of BMMC DE genes in PBMC
PBMC	Naïve CD4+ T	TC	0.268459	Enrichment of BMMC DE genes in PBMC
PBMC	Naïve CD4+ T	HC	0.238058	Enrichment of BMMC DE genes in PBMC
PBMC	Naïve CD4+ T	TC	0.245322	Enrichment of BMMC DE genes in PBMC
PBMC	Naïve CD4+ T	TC	0.257474	Enrichment of BMMC DE genes in PBMC
PBMC	Naïve CD4+ T	TC	0.233005	Enrichment of BMMC DE genes in PBMC
PBMC	Naïve CD4+ T	HC	0.199489	Enrichment of BMMC DE genes in PBMC
PBMC	Naïve CD4+ T	TC	0.218652	Enrichment of BMMC DE genes in PBMC
PBMC	Naïve CD4+ T	TC	0.208603	Enrichment of BMMC DE genes in PBMC
PBMC	Naïve CD4+ T	HC	0.241437	Enrichment of BMMC DE genes in PBMC
PBMC	Naïve CD4+ T	HC	0.220446	Enrichment of BMMC DE genes in PBMC
PBMC	Naïve CD4+ T	HC	0.248448	Enrichment of BMMC DE genes in PBMC
PBMC	Naïve CD4+ T	TC	0.251541	Enrichment of BMMC DE genes in PBMC
PBMC	Naïve CD4+ T	TC	0.252818	Enrichment of BMMC DE genes in PBMC
PBMC	Naïve CD4+ T	HC	0.18233	Enrichment of BMMC DE genes in PBMC
PBMC	Naïve CD4+ T	TC	0.237914	Enrichment of BMMC DE genes in PBMC
PBMC	Naïve CD4+ T	HC	0.222461	Enrichment of BMMC DE genes in PBMC
PBMC	Naïve CD4+ T	TC	0.22595	Enrichment of BMMC DE genes in PBMC
PBMC	Naïve CD4+ T	TC	0.254326	Enrichment of BMMC DE genes in PBMC
PBMC	Naïve CD4+ T	HC	0.246555	Enrichment of BMMC DE genes in PBMC
PBMC	Naïve CD4+ T	TC	0.27285	Enrichment of BMMC DE genes in PBMC
PBMC	Naïve CD4+ T	HC	0.251783	Enrichment of BMMC DE genes in PBMC
PBMC	Naïve CD4+ T	TC	0.192467	Enrichment of BMMC DE genes in PBMC
PBMC	Naïve CD4+ T	TC	0.233743	Enrichment of BMMC DE genes in PBMC
PBMC	Naïve CD4+ T	TC	0.263021	Enrichment of BMMC DE genes in PBMC
PBMC	Naïve CD4+ T	TC	0.212863	Enrichment of BMMC DE genes in PBMC
PBMC	Naïve CD4+ T	HC	0.284738	Enrichment of BMMC DE genes in PBMC
PBMC	Naïve CD4+ T	TC	0.282669	Enrichment of BMMC DE genes in PBMC
PBMC	Naïve CD4+ T	TC	0.228548	Enrichment of BMMC DE genes in PBMC
PBMC	Naïve CD4+ T	TC	0.273687	Enrichment of BMMC DE genes in PBMC
PBMC	Naïve CD4+ T	TC	0.19611	Enrichment of BMMC DE genes in PBMC
PBMC	Naïve CD4+ T	TC	0.197464	Enrichment of BMMC DE genes in PBMC
PBMC	Naïve CD4+ T	HC	0.245597	Enrichment of BMMC DE genes in PBMC
PBMC	Naïve CD4+ T	HC	0.194272	Enrichment of BMMC DE genes in PBMC
PBMC	Naïve CD4+ T	HC	0.206699	Enrichment of BMMC DE genes in PBMC
PBMC	Naïve CD4+ T	HC	0.222362	Enrichment of BMMC DE genes in PBMC
PBMC	Naïve CD4+ T	TC	0.189099	Enrichment of BMMC DE genes in PBMC
PBMC	Naïve CD4+ T	TC	0.216572	Enrichment of BMMC DE genes in PBMC
PBMC	Naïve CD4+ T	HC	0.246203	Enrichment of BMMC DE genes in PBMC
PBMC	Naïve CD4+ T	HC	0.194888	Enrichment of BMMC DE genes in PBMC
PBMC	Naïve CD4+ T	TC	0.248173	Enrichment of BMMC DE genes in PBMC
PBMC	Naïve CD4+ T	HC	0.257573	Enrichment of BMMC DE genes in PBMC
PBMC	Naïve CD4+ T	TC	0.250099	Enrichment of BMMC DE genes in PBMC
PBMC	Naïve CD4+ T	HC	0.180778	Enrichment of BMMC DE genes in PBMC
PBMC	Naïve CD4+ T	TC	0.22584	Enrichment of BMMC DE genes in PBMC
PBMC	Naïve CD4+ T	HC	0.247402	Enrichment of BMMC DE genes in PBMC
PBMC	Naïve CD4+ T	HC	0.228206	Enrichment of BMMC DE genes in PBMC
PBMC	Naïve CD4+ T	TC	0.255603	Enrichment of BMMC DE genes in PBMC
PBMC	Naïve CD4+ T	HC	0.173612	Enrichment of BMMC DE genes in PBMC
PBMC	Naïve CD4+ T	HC	0.204806	Enrichment of BMMC DE genes in PBMC
PBMC	Naïve CD4+ T	TC	0.198234	Enrichment of BMMC DE genes in PBMC
PBMC	Naïve CD4+ T	TC	0.257066	Enrichment of BMMC DE genes in PBMC
PBMC	Naïve CD4+ T	TC	0.223583	Enrichment of BMMC DE genes in PBMC
PBMC	Naïve CD4+ T	TC	0.284375	Enrichment of BMMC DE genes in PBMC
PBMC	Naïve CD4+ T	HC	0.263527	Enrichment of BMMC DE genes in PBMC
PBMC	Naïve CD4+ T	HC	0.268833	Enrichment of BMMC DE genes in PBMC
PBMC	Naïve CD4+ T	TC	0.223121	Enrichment of BMMC DE genes in PBMC
PBMC	Naïve CD4+ T	HC	0.231861	Enrichment of BMMC DE genes in PBMC
PBMC	Naïve CD4+ T	TC	0.233897	Enrichment of BMMC DE genes in PBMC
PBMC	Naïve CD4+ T	HC	0.235174	Enrichment of BMMC DE genes in PBMC
PBMC	Naïve CD4+ T	HC	0.177674	Enrichment of BMMC DE genes in PBMC
PBMC	Naïve CD4+ T	TC	0.273093	Enrichment of BMMC DE genes in PBMC
PBMC	Naïve CD4+ T	TC	0.231167	Enrichment of BMMC DE genes in PBMC
PBMC	Naïve CD4+ T	TC	0.295359	Enrichment of BMMC DE genes in PBMC
PBMC	Naïve CD4+ T	TC	0.27317	Enrichment of BMMC DE genes in PBMC
PBMC	Naïve CD4+ T	TC	0.1702	Enrichment of BMMC DE genes in PBMC
PBMC	Naïve CD4+ T	TC	0.238883	Enrichment of BMMC DE genes in PBMC
PBMC	Naïve CD4+ T	TC	0.225642	Enrichment of BMMC DE genes in PBMC
PBMC	Naïve CD4+ T	TC	0.227711	Enrichment of BMMC DE genes in PBMC
PBMC	Naïve CD4+ T	HC	0.210232	Enrichment of BMMC DE genes in PBMC
PBMC	Naïve CD4+ T	TC	0.230022	Enrichment of BMMC DE genes in PBMC
PBMC	Naïve CD4+ T	TC	0.17545	Enrichment of BMMC DE genes in PBMC
PBMC	Naïve CD4+ T	TC	0.244739	Enrichment of BMMC DE genes in PBMC
PBMC	Naïve CD4+ T	TC	0.232004	Enrichment of BMMC DE genes in PBMC
PBMC	Naïve CD4+ T	TC	0.278123	Enrichment of BMMC DE genes in PBMC
PBMC	Naïve CD4+ T	HC	0.255349	Enrichment of BMMC DE genes in PBMC
PBMC	Naïve CD4+ T	HC	0.217585	Enrichment of BMMC DE genes in PBMC
PBMC	Naïve CD4+ T	TC	0.255173	Enrichment of BMMC DE genes in PBMC
PBMC	Naïve CD4+ T	HC	0.230452	Enrichment of BMMC DE genes in PBMC
PBMC	Naïve CD4+ T	TC	0.253148	Enrichment of BMMC DE genes in PBMC
PBMC	Naïve CD4+ T	TC	0.251959	Enrichment of BMMC DE genes in PBMC
PBMC	Naïve CD4+ T	TC	0.253753	Enrichment of BMMC DE genes in PBMC
PBMC	Naïve CD4+ T	TC	0.189627	Enrichment of BMMC DE genes in PBMC
PBMC	Naïve CD4+ T	HC	0.224827	Enrichment of BMMC DE genes in PBMC
PBMC	Naïve CD4+ T	TC	0.239004	Enrichment of BMMC DE genes in PBMC
PBMC	Naïve CD4+ T	TC	0.293653	Enrichment of BMMC DE genes in PBMC
PBMC	Naïve CD4+ T	TC	0.181999	Enrichment of BMMC DE genes in PBMC
PBMC	Naïve CD4+ T	TC	0.246313	Enrichment of BMMC DE genes in PBMC
PBMC	Naïve CD4+ T	HC	0.251552	Enrichment of BMMC DE genes in PBMC
PBMC	Naïve CD4+ T	TC	0.273489	Enrichment of BMMC DE genes in PBMC
PBMC	Naïve CD4+ T	HC	0.223693	Enrichment of BMMC DE genes in PBMC
PBMC	Naïve CD4+ T	TC	0.224981	Enrichment of BMMC DE genes in PBMC
PBMC	Naïve CD4+ T	HC	0.23207	Enrichment of BMMC DE genes in PBMC
PBMC	Naïve CD4+ T	HC	0.24136	Enrichment of BMMC DE genes in PBMC
PBMC	Naïve CD4+ T	TC	0.220435	Enrichment of BMMC DE genes in PBMC
PBMC	Naïve CD4+ T	TC	0.249736	Enrichment of BMMC DE genes in PBMC
PBMC	Naïve CD4+ T	HC	0.243209	Enrichment of BMMC DE genes in PBMC
PBMC	Naïve CD4+ T	TC	0.259147	Enrichment of BMMC DE genes in PBMC
PBMC	Naïve CD4+ T	HC	0.302646	Enrichment of BMMC DE genes in PBMC
PBMC	Naïve CD4+ T	TC	0.228735	Enrichment of BMMC DE genes in PBMC
PBMC	Naïve CD4+ T	HC	0.291914	Enrichment of BMMC DE genes in PBMC
PBMC	Naïve CD4+ T	TC	0.235174	Enrichment of BMMC DE genes in PBMC
PBMC	Naïve CD4+ T	TC	0.239213	Enrichment of BMMC DE genes in PBMC
PBMC	Naïve CD4+ T	TC	0.256373	Enrichment of BMMC DE genes in PBMC
PBMC	Naïve CD4+ T	TC	0.198906	Enrichment of BMMC DE genes in PBMC
PBMC	Naïve CD4+ T	TC	0.288117	Enrichment of BMMC DE genes in PBMC
PBMC	Naïve CD4+ T	TC	0.224607	Enrichment of BMMC DE genes in PBMC
PBMC	Naïve CD4+ T	TC	0.271463	Enrichment of BMMC DE genes in PBMC
PBMC	Naïve CD4+ T	TC	0.23229	Enrichment of BMMC DE genes in PBMC
PBMC	Naïve CD4+ T	HC	0.201856	Enrichment of BMMC DE genes in PBMC
PBMC	Naïve CD4+ T	TC	0.263263	Enrichment of BMMC DE genes in PBMC
PBMC	Naïve CD4+ T	TC	0.242075	Enrichment of BMMC DE genes in PBMC
PBMC	Naïve CD4+ T	TC	0.256527	Enrichment of BMMC DE genes in PBMC
PBMC	Naïve CD4+ T	TC	0.231651	Enrichment of BMMC DE genes in PBMC
PBMC	Naïve CD4+ T	TC	0.256483	Enrichment of BMMC DE genes in PBMC
PBMC	Naïve CD4+ T	TC	0.192951	Enrichment of BMMC DE genes in PBMC
PBMC	Naïve CD4+ T	TC	0.211564	Enrichment of BMMC DE genes in PBMC
PBMC	Naïve CD4+ T	HC	0.234689	Enrichment of BMMC DE genes in PBMC
PBMC	Naïve CD4+ T	TC	0.260589	Enrichment of BMMC DE genes in PBMC
PBMC	Naïve CD4+ T	TC	0.217122	Enrichment of BMMC DE genes in PBMC
PBMC	Naïve CD4+ T	TC	0.207755	Enrichment of BMMC DE genes in PBMC
PBMC	Naïve CD4+ T	TC	0.29591	Enrichment of BMMC DE genes in PBMC
PBMC	Naïve CD4+ T	HC	0.185356	Enrichment of BMMC DE genes in PBMC
PBMC	Naïve CD4+ T	TC	0.250077	Enrichment of BMMC DE genes in PBMC
PBMC	Naïve CD4+ T	HC	0.230914	Enrichment of BMMC DE genes in PBMC
PBMC	Naïve CD4+ T	HC	0.192687	Enrichment of BMMC DE genes in PBMC
PBMC	Naïve CD4+ T	HC	0.21546	Enrichment of BMMC DE genes in PBMC
PBMC	Naïve CD4+ T	TC	0.255647	Enrichment of BMMC DE genes in PBMC
PBMC	Naïve CD4+ T	HC	0.204112	Enrichment of BMMC DE genes in PBMC
PBMC	Naïve CD4+ T	TC	0.251035	Enrichment of BMMC DE genes in PBMC
PBMC	Naïve CD4+ T	TC	0.217882	Enrichment of BMMC DE genes in PBMC
PBMC	Naïve CD4+ T	TC	0.264562	Enrichment of BMMC DE genes in PBMC
PBMC	Naïve CD4+ T	TC	0.175714	Enrichment of BMMC DE genes in PBMC
PBMC	Naïve CD4+ T	TC	0.240237	Enrichment of BMMC DE genes in PBMC
PBMC	Naïve CD4+ T	HC	0.278211	Enrichment of BMMC DE genes in PBMC
PBMC	Naïve CD4+ T	HC	0.220325	Enrichment of BMMC DE genes in PBMC
PBMC	Naïve CD4+ T	HC	0.18627	Enrichment of BMMC DE genes in PBMC
PBMC	Naïve CD4+ T	TC	0.209076	Enrichment of BMMC DE genes in PBMC
PBMC	Naïve CD4+ T	TC	0.247358	Enrichment of BMMC DE genes in PBMC
PBMC	Naïve CD4+ T	HC	0.194943	Enrichment of BMMC DE genes in PBMC
PBMC	Naïve CD4+ T	TC	0.268624	Enrichment of BMMC DE genes in PBMC
PBMC	Naïve CD4+ T	TC	0.305475	Enrichment of BMMC DE genes in PBMC
PBMC	Naïve CD4+ T	TC	0.219082	Enrichment of BMMC DE genes in PBMC
PBMC	Naïve CD4+ T	TC	0.266158	Enrichment of BMMC DE genes in PBMC
PBMC	Naïve CD4+ T	TC	0.254821	Enrichment of BMMC DE genes in PBMC
PBMC	Naïve CD4+ T	HC	0.198168	Enrichment of BMMC DE genes in PBMC
PBMC	Naïve CD4+ T	TC	0.23207	Enrichment of BMMC DE genes in PBMC
PBMC	Naïve CD4+ T	HC	0.205081	Enrichment of BMMC DE genes in PBMC
PBMC	Naïve CD4+ T	TC	0.194195	Enrichment of BMMC DE genes in PBMC
PBMC	Naïve CD4+ T	TC	0.275371	Enrichment of BMMC DE genes in PBMC
PBMC	Naïve CD4+ T	TC	0.241305	Enrichment of BMMC DE genes in PBMC
PBMC	Naïve CD4+ T	TC	0.25197	Enrichment of BMMC DE genes in PBMC
PBMC	Naïve CD4+ T	TC	0.291573	Enrichment of BMMC DE genes in PBMC
PBMC	Naïve CD4+ T	TC	0.317131	Enrichment of BMMC DE genes in PBMC
PBMC	Naïve CD4+ T	TC	0.239587	Enrichment of BMMC DE genes in PBMC
PBMC	Naïve CD4+ T	TC	0.213644	Enrichment of BMMC DE genes in PBMC
PBMC	Naïve CD4+ T	HC	0.223044	Enrichment of BMMC DE genes in PBMC
PBMC	Naïve CD4+ T	TC	0.275734	Enrichment of BMMC DE genes in PBMC
PBMC	Naïve CD4+ T	HC	0.203067	Enrichment of BMMC DE genes in PBMC
PBMC	Naïve CD4+ T	TC	0.225278	Enrichment of BMMC DE genes in PBMC
[truncated: 12,848 more rows]
