# Supplementary material for: Reprogramming of myeloid cells and their progenitors in patients with non-medullary thyroid carcinoma
Source: Nat Commun. 2022 Oct 18;13:6149. doi: 10.1038/s41467-022-33907-4 (PMC9579179; doi:10.1038/s41467-022-33907-4)
Supplement: Supplementary file 7 — Source Data [file 41467_2022_33907_MOESM7_ESM.zip › Source Data/Figure S5.xlsx]

## Sheet: Figure S5a
Time	RPMI																								1mM																								10mM
0:00:00	4	3	3	2.2	2	6	2	1	2	1	0	1	4	1	1	1	1	1	2	2	3	2	1	0	2	2	1	2	4	3	4	1	1	1	1	0	3	3	1	1	2	5	2	1	2	3	2	1	1
0:02:23	0	2	1	4	1	4	2	0	2	1	1	3	2	1	1	1	3	1	3	2	3	1	2	3	4	1	3	2	2	6	0	1	1	1	2	2	1	2	2	2	3	2	1	2	3	0	4	2	2
0:04:45	2	4	4	4	2	4	7	4	2	1	0	2	0	2	3	1	2	1	1	2	1	2	1	1	4	3	2	1	4	2	3	2	1	2	0	1	1	0	2	4	1	4	1	3	2	1	3	1	3
0:07:08	2	2	3	4	5	4	1	2	1	1	1	2	1	2	2	2	1	1	1	2	1	3	2	1	4	2	2	2	1	3	0	1	2	1	1	2	2	2	0	3	2	1	2	4	0	6	2	2	4
0:09:30	1	1	2	4	5	3	1	2	4	3	1	3	2	2	0	1	1	2	1	2	2	3	1	2	0	1	3	1	5	2	0	2	0	2	3	0	1	3	2	1	2	1	2	1	1	2	2	1	1
0:11:51	0	2	1	1	3	2	0	1	2	1	1	1	3	1	4	2	1	2	2	1	1	3	2	2	2	2	4	1	15	3	3	4	4	2	1	1	1	2	1	2	4	1	4	3	1	2	3	2	3
0:14:13	0	0	1	3	3	2	1	1	2	1	3	1	1	1	2	2	2	2	2	1	2	2	1	1	3	1	1	1	4	2	2	2	0	1	1	2	2	1	3	1	3	1	1	0	2	4	3	2	1
0:16:36	1	0	2	3	6	3	2	1	0	4	2	2	2	1	1	2	1	2	2	1	2	1	1	3	2	3	0	4	2	2	2	0	0	0	2	2	2	2	3	2	2	2	2	1	3	2	2	4	2
0:18:58	1	1	2	1	3	3	1	1	0	2	1	2	4	1	2	2	3	1	2	3	2	2	2	3	4	3	1	2	4	1	2	2	2	3	1	1	2	2	2	1	3	1	1	1	1	3	1	2	3
0:21:19	0	0	1	3	1	1	2	0	2	1	1	2	1	2	1	1	2	2	1	2	1	4	2	1	1	2	0	2	5	2	2	2	1	1	2	2	2	1	3	1	3	1	2	2	1	2	3	1	0
0:23:41	2	2	4	1	1	2	0	1	1	0	1	0	3	2	2	1	1	1	2	3	2	2	2	1	2	2	0	2	1	1	0	1	0	1	3	1	2	1	3	2	2	4	3	2	3	1	2	1	2
0:26:03	1	2	2	2	1	4	4	3	1	3	1	2	1	1	1	3	1	1	2	1	3	2	2	2	2	0	1	1	3	2	1	3	3	2	2	0	1	2	2	3	2	2	2	1	2	1	1	2	2
0:28:25	1	2	2	1	2	1	3	2	1	1	0	4	2	2	1	4	2	1	2	3	1	2	2	2	3	3	3	2	4	1	5	1	1	0	0	1	1	2	1	2	2	2	4	1	0	2	2	1	4
0:30:47	1	1	1	3	3	2	2	1	1	1	2	2	2	2	3	1	2	2	2	2	1	1	2	1	2	3	1	2	4	2	3	1	1	2	2	1	3	3	2	1	2	2	3	2	2	4	2	2	1
0:33:10	2	1	2	1	3	2	2	1	0	2	1	1	1	1	1	3	3	1	3	4	2	5	2	2	2	1	1	2	2	2	2	1	1	2	1	1	3	2	3	2	1	4	3	1	3	2	1	5	1
0:35:31	0	0	2	3	3	2	3	2	0	0	1	2	1	3	1	4	1	2	2	2	2	2	1	1	1	0	1	3	3	2	0	1	2	1	1	0	1	2	2	2	4	3	2	3	1	2	2	2	0
0:37:53	1	3	0	1	2	0	0	2	1	2	1	2	2	3	3	5	3	1	3	2	2	1	3	3	1	2	1	0	2	1	2	4	1	3	3	0	2	1	1	2	1	1	1	2	3	2	2	2	1
0:40:15	1	1	1	2	2	3	1	1	1	4	1	1	2	2	0	2	1	2	2	3	4	1	1	4	0	0	1	2	2	1	1	0	0	2	1	3	1	1	1	1	2	4	8	1	1	3	2	4	1
0:42:37	1	1	1	2	4	2	1	0	0	2	1	2	3	2	1	1	1	3	2	2	4	2	1	4	2	2	2	3	2	2	5	2	1	1	0	1	1	2	2	2	5	2	4	2	3	2	1	2	3
0:44:59	1	0	2	3	3	2	0	1	6	1	1	2	2	1	4	1	3	1	10	3	2	5	2	2	1	0	3	3	1	4	2	0	3	1	2	3	2	3	2	1	2	2	3	1	3	2	2	1	2
0:47:21	1	8	2	3	1	0	1	2	1	2	2	2	2	1	1	3	4	2	4	2	4	2	0	3	1	2	0	1	1	1	1	5	0	2	0	3	2	1	2	1	2	6	3	5	2	2	2	2	1
0:49:44	2	2	2	1	4	3	1	0	3	1	2	2	0	2	1	2	4	3	1	2	4	3	4	4	2	3	3	2	1	3	1	1	1	2	3	2	3	1	4	2	2	8	2	5	5	2	2	4	1
0:52:06	0	1	2	3	4	3	0	1	1	1	1	1	2	1	4	2	3	3	1	1	4	2	2	6	0	2	2	4	2	1	1	1	1	0	2	2	2	2	4	2	2	3	1	4	3	2	2	4	4
0:54:28	1	1	3	1	3	2	2	0	1	4	3	1	4	2	1	1	3	3	3	1	5	4	3	6	0	2	2	2	1	1	3	2	1	3	0	1	2	2	2	3	3	3	5	4	1	2	2	2	1
0:56:50	3	1	3	1	1	0	1	0	1	2	1	1	1	3	1	1	6	2	2	3	5	3	2	1	2	1	2	2	2	1	0	2	3	3	2	1	3	2	3	1	4	4	5	5	3	2	1	1	1
0:59:12	1	1	1	1	3	2	3	1	1	0	0	0	5	2	3	2	5	3	2	1	3	2	3	5	3	1	1	3	2	1	2	1	1	0	1	3	3	2	3	3	4	3	2	1	2	1	2	2	2
[truncated: 95 more columns]

## Sheet: Figure S5b
RPMI			Zymosan
RPMI	1mM	10mM	RPMI	1mM	10mM
4047	6745	6461	222585	234158	208456
5680	6035	6745	196386	221662	198303
6816	5680	6390	190777	211722	207036
8165	7029	5325	188718	199297	165217
9727	10792	10792	381838	404061	396251
8236	7100	10224	368774	369484	333913
5751	6248	7242	326884	321985	305513
4260	5964	6319	265114	288047	278178
5041	4402	4970	295289	261777	222159
5893	5467	4757	249920	257659	224147
4260	5112	4970	257375	254393	226561
6177	4899	5609	235791	237211	192623
6887	6532	8165	396677	392985	383187
6035	6319	6958	364514	385885	372466
6106	7668	6603	348539	399162	373176
7029	6532	7100	296425	382264	391778
8094	8804	8662	23998	35784	27690
6248	9656	7100	23359	28897	25773
8236	9514	9585	22223	29607	23288
7313	8094	6745	23643	27974	22081
8946	7242	14697	750328	610245	561823
8520	7810	8946	687493	622457	522347
6390	7242	7881	674216	648372	505378
8733	7597	9656	643757	618339	519649

## Sheet: Figure S5c 
IL-6
	RPMI			LPS
RPMI	1nM	10nM	RPMI	1nM	10nM
78.13	78.13	78.13	2891.41	5279.91	4517.49
78.13	78.13	78.13	4363.66	3835.84	3956.66
78.13	78.13	78.13	2994.7	3337.88	5912.97
78.13	78.13	78.13	5427.16	4261.2	6162.43
78.13	78.13	78.13	2445.54	3463.12	4246.67
78.13	78.13	78.13	4069.59	4462.54	3882.13
TNFa
	RPMI			LPS
RPMI	1nM	10nM	RPMI	1nM	10nM
468.8	468.8	468.8	14379.2	7261.4	4999.2
468.8	468.8	468.8	6547.5	7936.9	4583.3
468.8	468.8	468.8	6885.6	3697.3	2090.8
468.8	468.8	468.8	3829.3	2654.4	2118.7
468.8	468.8	468.8	9639.7	6007	5453.1
468.8	468.8	468.8	4229.9	3565.9	6669.7
