# Supplementary material for: Reprogramming of myeloid cells and their progenitors in patients with non-medullary thyroid carcinoma
Source: Nat Commun. 2022 Oct 18;13:6149. doi: 10.1038/s41467-022-33907-4 (PMC9579179; doi:10.1038/s41467-022-33907-4)
Supplement: Supplementary file 7 — Source Data [file 41467_2022_33907_MOESM7_ESM.zip › Source Data/Figure S4.xlsx]

## Sheet: S 4A
Supplementary 4A
Cell counts
		Baseline														post-surgery
WBC	TC	6.15		6.6			7.66	4.68	5.65	6.11	4.9	5.08	3.63	9.11	7.28	5.4		8.63			7.08	4.12	6.44	6.28	5.93	4.93	3.65	8.19	6.8
	MNG	7.25	5.87	8.14	3.46											6.82	7.84	6.82	4.72
Neutrophils	TC	3.45		4.33			4.2	2.76	3.35	4.2	2.32	2.59	2.47	6.23	4.36	2.6		6.1			4.32	2.46	4.21	4.66	2.5	3.22	2.31	4.36	4.02
	MNG	4.08	3.62	5.3	2.15											3.75	4.29	4.42	2.96
Lymphocytes	TC	2.15		1.26			2.59	1.38	1.72	1.27	1.78	1.82	0.78	1.92	1.89	1.9		1.4			1.95	1.17	1.59	0.98	2.35	1.1	0.91	2.66	2.01
	MNG	2.3	1.75	1.79	0.95											2.3	2.81	1.65	1.24
Monocytes	TC	0.4		0.87			0.64	0.33	0.48	0.51	0.47	0.53	0.31	0.88	0.7	0.7		0.92			0.63	0.29	0.54	0.54	0.62	0.43	0.36	0.87	0.52
	MNG	0.76	0.44	0.73	0.31											0.65	0.57	0.51	0.45
		Baseline														7d post I131														30d post I131
WBC	TC	6.15*		6.6	5.28		7.66	4.68	5.65	6.11	4.9*	5.08*	3.63	9.11*	7.28*		4.21*	7.71	4.96		5.7	5.4	6.54	5.6			4.24			4.67*	4.43*	4.98	4.6	4.3*	5.75	3.35	6.22	5.68			5.48
	MNG						7.29*	3.72*	7.3	6.22	5.96	5.35*	5.73*	6.41	7.99					5.12*			5.98	7.91	5.02		5.19*	4.91	8.27					4.5*			6.68	4.45	3.55	3.66*		5.33	6.75
Neutrophils	TC	3.45*		4.33	3.37		4.2	2.76	3.35	4.2	2.32*	2.59*	2.47	6.23*	4.36*		2.49*	6.18	3.46		3.74	3.92	4.22	4.2			2.83			2.51*	2.51*	2.86	3.18	2.08*	3.26	2.14	3.52	4.17			3.8
	MNG						2.98*	1.35*	4.33	3.76	4.08	3.05*	3.07*	3.86	4.73					3.6*			3.4	5.64	3.72		3.11*	3.12	4.88					2.91*			3.92	2.83	2.29	2.19*		3.42	3.78
Lymphocytes	TC	2.15*		1.26	1.25		2.59	1.38	1.72	1.27	1.78*	1.82*	0.78	1.92*	1.89*		1.19*	0.84	0.84		1.18	0.88	1.71	0.77			0.91			1.79*	1.36*	1.22	0.72	1.75*	1.76	0.8	1.93	0.7			1.19
	MNG						3.31*	1.53*	1.86	1.74	1.22	1.84*	2.04*	1.66	2.14					1.06*			1.57	1.43	0.74		1.42*	1.1	2.22					1.07*			1.63	0.95	0.77	1.03*		1.06	1.83
Monocytes	TC	0.4*		0.87	0.41		0.64	0.33	0.48	0.51	0.47*	0.53*	0.31	0.88*	0.7*		0.33*	0.57	0.42		0.58	0.49	0.49	0.4			0.4			0.28*	0.33*	0.84	0.49	0.34*	0.55	0.26	0.63	0.68			0.42
	MNG						0.81*	0.25*	0.65	0.6	0.51	0.42*	0.37*	0.78	0.85					0.4*			0.54	0.68	0.42		0.43*	0.59	0.86					0.43*			0.6	0.51	0.38	0.39*		0.61	0.91

## Sheet: S 4B
Supplementary 4B
Cytokines, LPS stimulated
		Baseline													post-surgery
TNFa	TC	222.112	1428.48	1238.87	2992.23	1195.78	1481.72	2265.08	841	889.697	1769.29	2561.38	1488.18	1689.83	4770.75	1391.76	0	2323.9	1563.61	1010.73	591.529	2129.87	796.494	1552.65	3242.67	735.59	385.85
	MNG	249.194	575.426	738.463	820.165	3493.619*	1598.884*	2540.618*	596.6345*	1405.278*	2426.469*	1569.478*	1577.551*	1868.068*	240.518	1248.49	1747.17	624.511
IL-1b	TC	1036.3	181.422	985.288	830.637	333.556	1082.1	536.686	1181.02	761.014	481.397	757.447	796.591	521.571	4717.12	1779.63	638.47	829.75	685.469	808.73	419.446	1679.68	1409.23	912.852	1181.77	0	563.08
	MNG	678.781	1315.16	1017.76	776.232	2497.257*	1192.719*	994.5499*	395.9923*	628.7789*	1173.263*	1583.417*	1471.802*	1945.525*	952.776	1125.63	672.33	277.565
IL-6	TC	2797.86	5365.2	11002.9	16509.4	4891.43	13457.4	16443.8	6998.99	6251.44	12255	18485.9	8348.3	12418.2	21908.6	3906.42	4012.06	10870.4	10093.8	10270.1	19448.7	14278.7	17324.8	13708.5	20302.4	4534.73	4929.58
	MNG	5474.95	12596.9	6990.5	12525.4	25527.65*	12255.54*	18899.34*	9132.944*	13896.39*	23329.16*	14243.56*	17783.91*	23635.72*	9895.39	15691	12850.2	15041.9
		Baseline													7d post I131													30d post I131
TNFa	TC	222.1121*	1428.48	1238.87	2992.23	1195.78*	1481.72	2265.083*	841	889.697	1769.29*	2561.377*	1488.177*	1689.829*		2251.04	2333.91	1658.93		1575.6	1665.196*	1998.64	1102.74						338.928	1041.74	2268.57		1324.6		2389.4	849.175
	MNG	249.1936*	575.4264*	738.4629*	820.1655*	3493.62	1598.884*	2540.618*	596.635	1405.278*	2426.469*	1569.478*	1577.55	1868.07					5056.63		2075.832*	824.47			1792.907*	1698.93	169.78					1968.78			1266.38	785.2005*	3292.341*		1278.44	1736.06
IL-1b	TC	1036.303*	181.422	985.288	830.637	333.5558*	1082.1	536.6856*	1181.02	761.014	481.3973*	757.4472*	796.591*	521.571*		785.016	448.4	2065.87		1743.24	958.5918*	1164.82	1233.83						748.246	1200.58	670.599		833.908		1180.11	1064.56
	MNG	678.7806*	1315.165*	1017.765*	776.2318*	2497.26	1192.719*	994.5499*	395.992	628.7789*	1173.263*	1583.417*	1471.8	1945.53					2184.57		826.0554*	345.785			1933.39*	1039.17	980.847					1483.89			834.659	423.8707*			911.464	566.779
IL-6	TC	2797.865*	5365.2	11002.9	16509.4	4891.434*	13457.4	16443.75*	6998.99	6251.44	12255	18485.9*	8348.304*	12418.21*		12668.8	10071.9	19829		14513.5	15715.72*	14802.4	20198.7	14399.1					9806.49	11399.2	18395		11227.8		9106.3	14569.8	13342.4
	MNG	5474.947*	12596.93*	6990.499*	12525.36*	25527.7	12255.54*	18899.34*	9132.94	13896.39*	23329.16*	14243.56*	17783.9	23635.7					25048.7		19825.46*	7747.68			19019.42*	17779.6	12255.7					23159.9			5345.73	16138.75*			11437.4	20159.2
