# Supplementary material for: Reprogramming of myeloid cells and their progenitors in patients with non-medullary thyroid carcinoma
Source: Nat Commun. 2022 Oct 18;13:6149. doi: 10.1038/s41467-022-33907-4 (PMC9579179; doi:10.1038/s41467-022-33907-4)
Supplement: Supplementary file 7 — Source Data [file 41467_2022_33907_MOESM7_ESM.zip › Source Data/Figure 3.xlsx]

## Sheet: Fig. 3A
TNFa			IL1b			IL6			IL1Ra
TC	MNG	HC	TC	MNG	HC	TC	MNG	HC	TC	MNG	HC
222.112	249.194	1312.38	1036.3	678.781	2537.76	2797.86	5474.95	22338.7	8329.89	13797.5	31492.2
1428.48	575.426	1357.92	181.422	1315.16	1479.93	5365.2	12596.9	17951.2	15868	19084	45306.7
1238.87	738.463	1609.92	985.288	1017.76	1486.33	11002.9	6990.5	13355.3	5151.14	32582.2	14438.1
2992.23	820.165	882.265	830.637	776.232	552.206	16509.4	12525.4	5128.88	88059.1	16258	9513.99
1195.78	3493.62	877.621	333.556	2497.26	595.55	4891.43	25527.7	7623.07	12548.8	16421.5	32667.4
1481.72	1598.88	1044.24	1082.1	1192.72	1363.47	13457.4	12255.5	18052.4	15729.5	33727.3	41004.2
2265.08	2540.62	2871.89	536.686	994.55	2910.71	16443.8	18899.3	24733.2	75251.6	26421.9	21475.7
841	596.635		1181.02	395.992		6998.99	9132.94		22658.4	49379.5
889.697	1405.28		761.014	628.779		6251.44	13896.4		15102.9	59775.2
1769.29	2426.47		481.397	1173.26		12255	23329.2		38788.5	53546.1
2561.38	1569.48		757.447	1583.42		18485.9	14243.6		34265.8	47254.9
1488.18	1577.55		796.591	1471.8		8348.3	17783.9		13991.5	46894.8
1689.83	1868.07		521.571	1945.53		12418.2	23635.7		24661	40338.8

## Sheet: Fig. 3B
PMA			OZ
TC	MNG	HC	TC	MNG	HC
		1086016			595595
		1125823			763794
1202728		984285	1289206		743879
	1309524	728708		1132734	537648
	1430691	690469		868111	786934
921527		1234714	685274		1052599
931656		916486	646638		538079
1235045			813778
1476871	597347		1000556	460861
	968860			684623
1306850	1543765		1038351	752422
1667642	1068473		967251	641266
	735560			514750
	1356526			692214

## Sheet: Fig. 3C
Not applicable

## Sheet: Fig. 3D
	TPC-1																mono
TNFa
HC	38.8051	51.1545	986.502	318.704	674.328	488.135		184.763									35.4925	36.7239	83.9566	35.4925	38.5975	41.1551		41.8841
MNG		848.882			1312.75	312.209	65.0154			608.001	359.014	537.316	262.567	669.123	410.134	944.342		292.816			63.9838	38.5975	36.7239			39.6509	36.5199	39.6509	38.5975	41.8841	35.4925	37.1953
TC					636.492	555.54			264.317	430.423	107.847		730.946	575.889							38.5975	39.6509			35.9822	36.7239	35.4925		36.5199	82.6166
IL1b
HC		18.6958	91.2192	30.9822		39.4433		60.3779										26.4761	182.779	57.9101		60.8811		78.508
MNG		38.0262			19.9225	25.9074	27.0178			20.7819	31.8397	18.9501	47.2764	52.54	18.5579	62.8608		24.1534			19.6803	20.7249	34.1414			21.7683	44.1543	24.5574	47.7223	58.5562	25.7384	52.4093
TC					44.5662	22.8422	20.4621		125.243		18.5579		47.1779	60.2479							76.7659	39.9021	21.0025		211.573		75.721		52.9422	78.5431
IL6
HC	146.672	240.964	758.58	356.12	682.153	1843.03		133.542									45.7545	48.9021	91.1444	45.7545	46.3099	112.999		48.9021
MNG		2066.8			435.934	1079.72	49.6635			2128.65	2027.45	381.108	435.943	537.338	1188.53	1924.5		599.243			58.5055	50.5971	48.9021			48.657	46.2331	48.657	94.0226	79.518	92.4167	50.9583
TC					233.17	392.349	428.863		450.891	259.844	152.02		466.108	629.348							46.3099	48.657	50.9583		47.6958	48.9021	45.7545		46.2331	76.6657
IL1Ra
HC	3008.03	2031.14	20675.5	7574.45	14171	8877.79		11610.6									8695.2	10495.8	18104.6	5301.8	4307.61	8999.42		7766.7
MNG		10130.1			17845.9	14097.4	6790.33			8520.9	4322.02	17206.4	15722.6	29067.3	31174.7	11882.3		3131.26			13831.1	5703.41	5595.89			6968.32	4063.52	8980.76	8023.7	9760.6	23681.6	6724.58
TC					7985.05	3001.36	4596.58		5928.47	35717.1	2711.86		11343.8	14084.5							2628.88	3290.97	4917.65		4314.46	13429.7	5918.6		5052.91	11490.1

## Sheet: Fig. 3E
Protein	P	log2FC	comparison
CDCP1	0.0168538	0.63182	MNG vs HC
ENRAGE	0.0168538	0.540459	MNG vs HC
CCL3	0.0247655	0.580303	MNG vs HC
CXCL9	0.0298089	0.657164	MNG vs HC
FGF21	0.0372425	0.778598	MNG vs HC
TNFRSF9	0.0425828	0.579864	MNG vs HC
IL6	0.0448623	0.667795	MNG vs HC
FGF19	0.0448623	0.703819	MNG vs HC
TRANCE	0.0597088	0.706124	MNG vs HC
IL15RA	0.0702156	0.263733	MNG vs HC
SLAMF1	0.0821938	0.205366	MNG vs HC
CCL20	0.122823	0.633554	MNG vs HC
CCL19	0.14268	0.552255	MNG vs HC
IL10	0.14268	0.178715	MNG vs HC
TRAIL	0.192379	0.268223	MNG vs HC
CCL4	0.218266	0.40958	MNG vs HC
uPA	0.277342	0.175153	MNG vs HC
GDNF	0.310635	0.194336	MNG vs HC
Flt3L	0.310635	0.164478	MNG vs HC
MCP2	0.310635	0.327291	MNG vs HC
CXCL10	0.354539	0.885448	MNG vs HC
IFNgamma	0.354539	0.623987	MNG vs HC
ST1A1	0.362141	0.0166727	MNG vs HC
CD40	0.405381	0.19511	MNG vs HC
VEGFA	0.425667	0.0635056	MNG vs HC
SCF	0.440401	0.0619579	MNG vs HC
TNF	0.468939	0.093321	MNG vs HC
CD5	0.468939	0.155935	MNG vs HC
HGF	0.487453	0.086406	MNG vs HC
MCP1	0.514539	0.0525826	MNG vs HC
OSM	0.514539	0.28481	MNG vs HC
CD6	0.514539	0.134552	MNG vs HC
CCL28	0.514539	0.111253	MNG vs HC
IL8	0.562343	0.0987873	MNG vs HC
IL10RB	0.562343	0.0475243	MNG vs HC
CCL25	0.562343	0.177963	MNG vs HC
TNFSF14	0.612194	0.105953	MNG vs HC
MMP10	0.643429	0.137262	MNG vs HC
OPG	0.662956	-0.00809827	MNG vs HC
MCP3	0.663908	0.0419153	MNG vs HC
IL17C	0.663908	0.101889	MNG vs HC
CXCL6	0.699676	-0.135499	MNG vs HC
CASP8	0.699676	-0.052168	MNG vs HC
PDL1	0.721397	0.00385811	MNG vs HC
STAMBP	0.721397	-0.0308776	MNG vs HC
IL18R1	0.772059	0.053683	MNG vs HC
CXCL11	0.828004	-0.0456901	MNG vs HC
IL12B	0.828004	0.157132	MNG vs HC
TWEAK	0.884836	0.0552794	MNG vs HC
CCL23	0.942267	0.028771	MNG vs HC
IL7	1	-0.0171425	MNG vs HC
SIRT2	1.03161	-0.140936	MNG vs HC
CD8A	1.05773	-0.0335704	MNG vs HC
IL18	1.05773	-0.0506125	MNG vs HC
AXIN1	1.15704	-0.093046	MNG vs HC
CXCL5	1.172	-0.321717	MNG vs HC
CD244	1.21849	-0.0592143	MNG vs HC
TNFB	1.22794	-0.22638	MNG vs HC
CSF1	1.22794	0.0035369	MNG vs HC
IL17A	1.28273	0.284909	MNG vs HC
MCP4	1.28273	-0.490976	MNG vs HC
LAP_TGFbeta1	1.30032	-0.142519	MNG vs HC
_4EBP1	1.30032	-0.15761	MNG vs HC
LIFR	1.33609	-0.0363947	MNG vs HC
CCL11	1.43766	-0.211814	MNG vs HC
DNER	1.43766	-0.0633417	MNG vs HC
CXCL1	1.48546	-0.214891	MNG vs HC
CX3CL1	1.48546	-0.10495	MNG vs HC
TGFalpha	1.57433	-0.0912419	MNG vs HC
CST5	1.68413	-0.181785	MNG vs HC
ADA	1.80762	-0.106853	MNG vs HC
FGF23	1.81034	-0.578114	MNG vs HC
NT3	1.83118	-0.16427	MNG vs HC
MMP1	1.8717	-0.665015	MNG vs HC
IL22_RA1	1.91781	-0.394692	MNG vs HC
CCL20	0.00430894	0.955974	TC vs HC
IL6	0.0307536	0.481508	TC vs HC
CXCL9	0.0318029	0.70379	TC vs HC
CDCP1	0.0372425	0.601843	TC vs HC
NT3	0.0475089	-0.33866	TC vs HC
IL17A	0.0537567	0.472404	TC vs HC
CCL19	0.105193	0.726618	TC vs HC
FGF21	0.122823	0.571027	TC vs HC
CX3CL1	0.122823	-0.337682	TC vs HC
DNER	0.14268	-0.209792	TC vs HC
IL7	0.1604	-0.491538	TC vs HC
OPG	0.176296	-0.262925	TC vs HC
MMP10	0.189662	0.328147	TC vs HC
ENRAGE	0.2155	0.488973	TC vs HC
CXCL6	0.217044	-0.18091	TC vs HC
IL8	0.24716	0.344014	TC vs HC
TRANCE	0.247676	0.342515	TC vs HC
CCL3	0.247676	0.343434	TC vs HC
CST5	0.280087	-0.164332	TC vs HC
CXCL1	0.280087	-0.301335	TC vs HC
CSF1	0.315874	-0.14145	TC vs HC
CXCL5	0.354539	-0.624469	TC vs HC
IL10	0.354539	0.179646	TC vs HC
CXCL10	0.396066	0.287916	TC vs HC
TNFRSF9	0.396066	0.261557	TC vs HC
PDL1	0.398025	-0.0700943	TC vs HC
CCL4	0.408961	0.344496	TC vs HC
MCP4	0.457391	-0.431126	TC vs HC
LAP_TGFbeta1	0.487453	-0.0721012	TC vs HC
SLAMF1	0.537094	0.0875224	TC vs HC
IL10RB	0.537094	-0.10433	TC vs HC
TNF	0.537094	-0.178927	TC vs HC
CCL28	0.537094	0.120615	TC vs HC
CCL11	0.589154	-0.170699	TC vs HC
CCL25	0.589154	-0.170694	TC vs HC
ADA	0.589154	0.0766986	TC vs HC
LIFR	0.643429	-0.0376104	TC vs HC
FGF19	0.643429	-0.0165296	TC vs HC
CD244	0.672604	-0.118729	TC vs HC
IL17C	0.679708	-0.165265	TC vs HC
IL22_RA1	0.679708	0.0169236	TC vs HC
TNFSF14	0.699676	-0.0347274	TC vs HC
FGF23	0.699676	-0.492778	TC vs HC
CD5	0.699676	0.0185639	TC vs HC
_4EBP1	0.699676	-0.175507	TC vs HC
CASP8	0.699676	-0.0769691	TC vs HC
ST1A1	0.735317	-0.0822159	TC vs HC
TRAIL	0.757621	0.0407349	TC vs HC
OSM	0.757621	0.241293	TC vs HC
IFNgamma	0.757621	0.24509	TC vs HC
AXIN1	0.799846	-0.137976	TC vs HC
SIRT2	0.799846	-0.0768716	TC vs HC
STAMBP	0.799846	-0.00699412	TC vs HC
MCP3	0.804353	0.0761618	TC vs HC
MCP1	0.804353	-0.0445866	TC vs HC
MMP1	0.804353	0.0226827	TC vs HC
uPA	0.816961	-0.0423626	TC vs HC
CD6	0.816961	0.0603229	TC vs HC
SCF	0.816961	-0.0344438	TC vs HC
HGF	0.816961	0.0232433	TC vs HC
CCL23	0.816961	-0.0597294	TC vs HC
TNFB	0.86883	-0.115547	TC vs HC
GDNF	0.877371	0.0590252	TC vs HC
CD40	0.932647	0.00966704	TC vs HC
VEGFA	0.938503	-0.0582096	TC vs HC
CD8A	0.938503	-0.056144	TC vs HC
IL18	0.938503	0.102498	TC vs HC
TGFalpha	0.938503	0.00914395	TC vs HC
IL15RA	0.938503	0.0176114	TC vs HC
IL18R1	0.938503	0.0047468	TC vs HC
IL12B	0.938503	0.0553613	TC vs HC
Flt3L	0.938503	-0.0805308	TC vs HC
CXCL11	1	0.0596907	TC vs HC
MCP2	1	0.102189	TC vs HC
TWEAK	1	0.0316239	TC vs HC
FGF19	0.0209213	-0.720349	TC vs MNG
uPA	0.0502134	-0.217516	TC vs MNG
CSF1	0.0502134	-0.144987	TC vs MNG
IL15RA	0.0569429	-0.246121	TC vs MNG
TRAIL	0.0644064	-0.227488	TC vs MNG
CX3CL1	0.0817589	-0.232732	TC vs MNG
OPG	0.102725	-0.254827	TC vs MNG
IL17A	0.102725	0.187495	TC vs MNG
TNF	0.114705	-0.272248	TC vs MNG
IL7	0.124706	-0.474395	TC vs MNG
IL10RB	0.127759	-0.151854	TC vs MNG
CCL25	0.127759	-0.348656	TC vs MNG
CCL20	0.133327	0.32242	TC vs MNG
ADA	0.14194	0.183551	TC vs MNG
TNFRSF9	0.191747	-0.318307	TC vs MNG
Flt3L	0.231446	-0.245009	TC vs MNG
MMP1	0.234952	0.687698	TC vs MNG
CCL3	0.234952	-0.236869	TC vs MNG
MCP2	0.258576	-0.225102	TC vs MNG
FGF23	0.272656	0.0853363	TC vs MNG
DNER	0.276658	-0.14645	TC vs MNG
IL6	0.298698	-0.186287	TC vs MNG
GDNF	0.301387	-0.13531	TC vs MNG
HGF	0.326348	-0.0631627	TC vs MNG
SLAMF1	0.327545	-0.117844	TC vs MNG
IL17C	0.339096	-0.267154	TC vs MNG
CXCL5	0.355133	-0.302752	TC vs MNG
CD5	0.355133	-0.137371	TC vs MNG
IL22_RA1	0.369177	0.411616	TC vs MNG
CD40	0.384145	-0.185443	TC vs MNG
SCF	0.386476	-0.0964017	TC vs MNG
CXCL6	0.386476	-0.0454107	TC vs MNG
PDL1	0.414562	-0.0739524	TC vs MNG
IFNgamma	0.418923	-0.378897	TC vs MNG
TRANCE	0.468939	-0.363609	TC vs MNG
IL8	0.4795	0.245227	TC vs MNG
VEGFA	0.4795	-0.121715	TC vs MNG
CXCL11	0.513941	0.105381	TC vs MNG
TGFalpha	0.513941	0.100386	TC vs MNG
MMP10	0.525373	0.190885	TC vs MNG
IL10	0.525373	0.000930771	TC vs MNG
CD8A	0.549626	-0.0225736	TC vs MNG
CXCL1	0.549626	-0.0864434	TC vs MNG
IL18R1	0.549626	-0.0489362	TC vs MNG
IL18	0.586491	0.15311	TC vs MNG
LIFR	0.624463	-0.0012157	TC vs MNG
IL12B	0.624463	-0.10177	TC vs MNG
CXCL10	0.644167	-0.597531	TC vs MNG
SIRT2	0.663459	0.0640641	TC vs MNG
ST1A1	0.663459	-0.0988886	TC vs MNG
MCP1	0.663908	-0.0971692	TC vs MNG
OSM	0.703389	-0.0435175	TC vs MNG
CD6	0.703389	-0.0742292	TC vs MNG
NT3	0.70648	-0.17439	TC vs MNG
CST5	0.729034	0.0174525	TC vs MNG
LAP_TGFbeta1	0.77283	0.0704177	TC vs MNG
TNFB	0.794313	0.110833	TC vs MNG
CD244	0.827763	-0.0595143	TC vs MNG
STAMBP	0.827763	0.0238835	TC vs MNG
ENRAGE	0.839309	-0.0514869	TC vs MNG
CCL19	0.86249	0.174363	TC vs MNG
_4EBP1	0.86249	-0.0178969	TC vs MNG
AXIN1	0.870378	-0.0449296	TC vs MNG
MCP3	0.884836	0.0342465	TC vs MNG
CCL4	0.884836	-0.0650842	TC vs MNG
FGF21	0.908073	-0.207572	TC vs MNG
CCL11	0.913372	0.0411145	TC vs MNG
TNFSF14	0.913372	-0.14068	TC vs MNG
CXCL9	0.930747	0.0466267	TC vs MNG
CDCP1	0.956622	-0.0299775	TC vs MNG
CCL23	0.956622	-0.0885004	TC vs MNG
CCL28	0.956622	0.00936185	TC vs MNG
TWEAK	0.956622	-0.0236555	TC vs MNG
MCP4	0.97689	0.0598506	TC vs MNG
CASP8	1	-0.0248011	TC vs MNG
